# Supplementary material for: Fine mapping of PTSD GWAS reveals a role for amygdala Foxp2 in regulation of fear and threat responses
Source: bioRxiv. 2026 Jun 26:2026.06.22.733764. Preprint. [Version 1] doi: 10.64898/2026.06.22.733764 (PMC13320800; doi:10.64898/2026.06.22.733764)
Supplement: Supplement 1 [file media-1.xlsx]

## Sheet: Index
A. Differentially expressed genes after Foxp2 KD
B. Mouse Reactome GSEA after Foxp2 KD
C. SynGO Analysis of genes up- and downregulated after Foxp2 KD
D. SynGO Cellular Component and Biological Process Annotations
E. List of channels among Foxp2 KD DEGs
F. Differentially expressed genes in human postmortem MeA sample using FOXP2 as a binary marker
G. Human Reactome GSEA in human postmortem MeA sample using FOXP2 as a binary marker
H. Putative PTSD causal gene mouse orthologues significantly up/downregulated after Foxp2 KD

## Sheet: SupplementA
	Gene_name	logFC	AveExpr	t	P.Value	adj.P.Val
ENSMUSG00000074264	Amy1	-1.43616	3.62184	-18.7732	3.83054e-14	7.47338e-10
ENSMUSG00000028004	Npy2r	-2.92935	3.05695	-17.8582	9.83479e-14	7.72535e-10
ENSMUSG00000058488	Kl	-1.92566	2.39814	-17.5441	1.37291e-13	7.72535e-10
ENSMUSG00000035246	Pcyt1b	-0.69777	5.13431	-17.411	1.58387e-13	7.72535e-10
ENSMUSG00000040836	Gpr161	-1.12074	4.28531	-16.9171	2.71541e-13	9.18539e-10
ENSMUSG00000032803	Cdv3	-0.775045	5.8202	-16.8814	2.82482e-13	9.18539e-10
ENSMUSG00000026887	Mrrf	-1.04855	3.67884	-16.2283	5.89562e-13	1.27804e-09
ENSMUSG00000000826	Dnajc5	-1.1723	8.15241	-16.2285	5.89452e-13	1.27804e-09
ENSMUSG00000027506	Tpd52	-0.690021	5.81717	-16.4045	4.82197e-13	1.27804e-09
ENSMUSG00000054008	Ndst1	0.691062	7.23099	15.8731	8.89316e-13	1.73506e-09
ENSMUSG00000042305	Tmem183a	-0.609878	5.63841	-15.6063	1.21725e-12	2.15896e-09
ENSMUSG00000026456	Cyb5r1	0.615693	4.80467	15.5076	1.36875e-12	2.22536e-09
ENSMUSG00000021811	Dnajc9	0.693835	5.50987	15.0372	2.41558e-12	3.30764e-09
ENSMUSG00000024382	Ercc3	-0.546661	4.90738	-14.9952	2.54303e-12	3.30764e-09
ENSMUSG00000032905	Atg12	-0.859949	5.39362	-15.0252	2.45142e-12	3.30764e-09
ENSMUSG00000021595	Nsun2	-0.704806	5.96066	-14.7276	3.53957e-12	3.8365e-09
ENSMUSG00000024501	Dpysl3	-1.30523	5.11503	-14.74	3.4855e-12	3.8365e-09
ENSMUSG00000024983	Vti1a	-0.920307	5.54524	-14.7439	3.46882e-12	3.8365e-09
ENSMUSG00000092035	Peg10	-2.12574	6.0531	-14.4231	5.18882e-12	4.7457e-09
ENSMUSG00000030882	Dnhd1	-1.2944	1.37969	-14.4121	5.26147e-12	4.7457e-09
ENSMUSG00000048701	Ccdc6	-0.610078	6.18106	-14.4745	4.86226e-12	4.7457e-09
ENSMUSG00000037458	Azin1	-0.942693	6.10223	-14.3638	5.59462e-12	4.7457e-09
ENSMUSG00000024556	Me2	0.5293	5.07597	14.3682	5.56339e-12	4.7457e-09
ENSMUSG00000041734	Kirrel	-0.965654	4.0035	-14.2174	6.7441e-12	5.07263e-09
ENSMUSG00000038602	Slc35f1	-1.28101	5.84802	-14.2156	6.76003e-12	5.07263e-09
ENSMUSG00000041020	Map7d2	-1.03248	7.33904	-14.2619	6.37073e-12	5.07263e-09
ENSMUSG00000021337	Scgn	-3.75531	-1.5569	-14.1018	7.82556e-12	5.65469e-09
ENSMUSG00000023723	Mrps23	-0.688305	4.75708	-14.0595	8.26594e-12	5.75959e-09
ENSMUSG00000031766	Slc12a3	1.63425	0.589477	14.0282	8.60693e-12	5.79039e-09
ENSMUSG00000059323	Tonsl	1.39562	4.04635	13.9957	8.97825e-12	5.83886e-09
ENSMUSG00000036093	Arl5a	-0.963286	5.47165	-13.9276	9.81047e-12	5.98132e-09
ENSMUSG00000038618	Rassf7	1.78318	1.166	13.9372	9.68862e-12	5.98132e-09
ENSMUSG00000027010	Slc25a12	-0.841594	7.07319	-13.7777	1.19387e-11	6.43364e-09
ENSMUSG00000040183	Ankrd6	-0.748936	5.5001	-13.7825	1.18641e-11	6.43364e-09
ENSMUSG00000004633	Chn2	-0.845593	5.66335	-13.8146	1.13734e-11	6.43364e-09
ENSMUSG00000051065	Mb21d2	-0.886761	4.6673	-13.7612	1.22012e-11	6.43364e-09
ENSMUSG00000022860	Chodl	-2.48317	1.30907	-13.7969	1.16407e-11	6.43364e-09
ENSMUSG00000038685	Rtel1	0.807068	5.06945	13.7352	1.26275e-11	6.48323e-09
ENSMUSG00000029577	Ube3b	0.547769	6.85834	13.6883	1.3433e-11	6.71994e-09
ENSMUSG00000087141	Plcxd2	-1.97118	4.98151	-13.6423	1.42772e-11	6.9637e-09
ENSMUSG00000035722	Abca7	1.12185	5.62806	13.5823	1.54622e-11	7.35741e-09
ENSMUSG00000049047	Armcx3	-0.971454	5.51617	-13.5643	1.58386e-11	7.35741e-09
ENSMUSG00000026174	Rqcd1	0.651419	4.9856	13.5446	1.62597e-11	7.37735e-09
ENSMUSG00000021427	Ssr1	-0.546366	7.00966	-13.4429	1.86303e-11	8.26086e-09
ENSMUSG00000038305	Spats2l	-0.693532	4.53261	-13.426	1.90575e-11	8.2625e-09
ENSMUSG00000050394	Armcx6	-1.15685	2.60913	-13.2723	2.34526e-11	9.94698e-09
ENSMUSG00000037503	Fam168b	-0.585342	8.10873	-13.2475	2.42584e-11	1.00698e-08
ENSMUSG00000002032	Tmem25	1.06785	5.71379	13.1644	2.71635e-11	1.08155e-08
ENSMUSG00000019906	Lin7a	-0.992181	4.58015	-13.1696	2.69728e-11	1.08155e-08
ENSMUSG00000040133	Gpr176	0.670388	3.97369	13.1333	2.83426e-11	1.10593e-08
ENSMUSG00000018858	Ict1	-0.729333	4.78188	-12.9799	3.4994e-11	1.33869e-08
ENSMUSG00000034867	Ankrd27	0.480027	5.24198	12.964	3.57756e-11	1.34227e-08
ENSMUSG00000032115	Hyou1	-0.620663	7.17591	-12.9012	3.90262e-11	1.43661e-08
ENSMUSG00000034324	Tmem132c	-1.88354	2.47827	-12.8545	4.16386e-11	1.49923e-08
ENSMUSG00000058886	Deaf1	0.683962	5.93186	12.8438	4.22644e-11	1.49923e-08
ENSMUSG00000048578	Mlec	0.721273	7.75541	12.7746	4.65543e-11	1.62192e-08
ENSMUSG00000030298	Sec13	0.578182	5.38596	12.7446	4.85461e-11	1.63299e-08
ENSMUSG00000030691	Fchsd2	-0.531337	5.67758	-12.7526	4.80046e-11	1.63299e-08
ENSMUSG00000034032	Rpap1	0.483701	5.12173	12.6711	5.38278e-11	1.71426e-08
ENSMUSG00000029777	Gars	0.558789	6.97361	12.6626	5.44767e-11	1.71426e-08
ENSMUSG00000045731	Pnoc	-2.08557	2.49802	-12.6847	5.28035e-11	1.71426e-08
ENSMUSG00000036502	Tmem255a	-1.40832	5.19206	-12.685	5.2786e-11	1.71426e-08
ENSMUSG00000109814	RP23-478L20.2	1.20876	2.429	12.6219	5.76927e-11	1.78664e-08
ENSMUSG00000001942	Siae	0.680814	4.65484	12.574	6.17399e-11	1.82507e-08
ENSMUSG00000033184	Tmed7	0.451213	6.34048	12.5818	6.10587e-11	1.82507e-08
ENSMUSG00000072437	Nanos1	-0.961307	4.39828	-12.5824	6.10091e-11	1.82507e-08
ENSMUSG00000024027	Glp1r	-3.74426	0.799024	-12.5611	6.28747e-11	1.83087e-08
ENSMUSG00000039354	Smarcal1	-0.497384	5.8506	-12.4964	6.89291e-11	1.949e-08
ENSMUSG00000091002	Tcerg1l	-2.06728	2.74228	-12.5009	6.8491e-11	1.949e-08
ENSMUSG00000048218	Amigo2	-1.10105	3.72888	-12.4743	7.11314e-11	1.98253e-08
ENSMUSG00000062393	Dgkk	-2.27666	3.56262	-12.4599	7.26056e-11	1.99512e-08
ENSMUSG00000075270	Pde11a	-1.61565	1.80163	-12.4314	7.56206e-11	2.03297e-08
ENSMUSG00000024425	Ndfip1	-0.834569	8.00796	-12.4273	7.60672e-11	2.03297e-08
ENSMUSG00000071984	Fndc1	-1.10658	2.50251	-12.4129	7.76495e-11	2.04722e-08
ENSMUSG00000029512	Ulk1	0.806483	6.68988	12.394	7.97751e-11	2.07522e-08
ENSMUSG00000028437	Ubap1	-0.42045	5.40249	-12.3597	8.37951e-11	2.15111e-08
ENSMUSG00000041000	Trim62	-0.925169	4.64471	-12.3067	9.04307e-11	2.20538e-08
ENSMUSG00000049112	Oxtr	-1.98341	3.13881	-12.31	9.00047e-11	2.20538e-08
ENSMUSG00000053519	Kcnip1	-1.59433	3.50808	-12.3122	8.97241e-11	2.20538e-08
ENSMUSG00000044912	Syt16	-1.67228	5.07551	-12.3248	8.81105e-11	2.20538e-08
ENSMUSG00000044715	Gskip	-0.655229	5.08928	-12.2578	9.70499e-11	2.33758e-08
ENSMUSG00000032020	Ubash3b	-0.794453	5.03625	-12.2244	1.01848e-10	2.41093e-08
ENSMUSG00000022479	Vdr	-3.37768	0.147308	-12.2195	1.02567e-10	2.41093e-08
ENSMUSG00000051029	Serpinb1b	-2.47516	-1.01697	-12.186	1.07672e-10	2.49158e-08
ENSMUSG00000021929	Kpna3	-0.787439	5.97962	-12.1804	1.08551e-10	2.49158e-08
ENSMUSG00000016179	Camk1g	-1.17505	5.35003	-12.1417	1.14845e-10	2.5009e-08
ENSMUSG00000038975	Rabggtb	0.477543	5.74451	12.1253	1.1761e-10	2.5009e-08
ENSMUSG00000029334	Prkg2	-1.29544	2.83024	-12.1236	1.17909e-10	2.5009e-08
ENSMUSG00000030753	Prkrir	0.483114	5.91812	12.143	1.14625e-10	2.5009e-08
ENSMUSG00000022023	Wbp4	-0.561456	5.61832	-12.1234	1.17931e-10	2.5009e-08
ENSMUSG00000036450	Hif1an	0.353621	6.13799	12.151	1.13299e-10	2.5009e-08
ENSMUSG00000025213	Kazald1	1.44295	2.28934	12.1406	1.15025e-10	2.5009e-08
ENSMUSG00000031546	Gins4	0.692959	4.21443	12.0898	1.23864e-10	2.59849e-08
ENSMUSG00000047045	Tmem164	-0.583071	4.9986	-12.0791	1.25808e-10	2.61119e-08
ENSMUSG00000039474	Wfs1	-1.34705	8.09563	-12.0652	1.28393e-10	2.63679e-08
ENSMUSG00000062184	Hs6st2	-0.954209	5.67591	-11.9901	1.43333e-10	2.91295e-08
ENSMUSG00000027313	Chac1	1.21525	3.95173	11.9661	1.48499e-10	2.95634e-08
ENSMUSG00000072872	Rybp	-0.644269	5.01618	-11.9662	1.48464e-10	2.95634e-08
ENSMUSG00000025979	Mob4	-0.61852	5.53583	-11.9286	1.56934e-10	3.03322e-08
ENSMUSG00000026482	Rgl1	-0.539002	7.0453	-11.8908	1.65941e-10	3.03322e-08
ENSMUSG00000054766	Set	-0.453414	7.24047	-11.9112	1.61013e-10	3.03322e-08
ENSMUSG00000028847	Trappc3	0.535691	6.24143	11.8891	1.66353e-10	3.03322e-08
ENSMUSG00000020516	Rps6kb1	-0.507326	5.14173	-11.9416	1.53946e-10	3.03322e-08
ENSMUSG00000042082	Arsb	0.482422	6.58824	11.9262	1.57491e-10	3.03322e-08
ENSMUSG00000021830	Txndc16	-0.454002	6.335	-11.9059	1.62283e-10	3.03322e-08
ENSMUSG00000022041	Chrna2	-3.55039	1.24023	-11.8893	1.66299e-10	3.03322e-08
ENSMUSG00000069372	Ctxn3	-1.78436	0.742439	-11.9094	1.61442e-10	3.03322e-08
ENSMUSG00000028453	Fancg	0.690971	4.32165	11.8525	1.75609e-10	3.17235e-08
ENSMUSG00000018481	Appbp2	-0.656303	6.187	-11.8114	1.86662e-10	3.33214e-08
ENSMUSG00000015536	Mocs2	-0.492389	5.1871	-11.8071	1.8787e-10	3.33214e-08
ENSMUSG00000026156	B3gat2	-1.07854	2.79023	-11.7874	1.93449e-10	3.40016e-08
ENSMUSG00000023809	Rps6ka2	-0.899794	6.57009	-11.754	2.03336e-10	3.54204e-08
ENSMUSG00000053368	Rxfp2	-2.89066	0.278945	-11.7007	2.20181e-10	3.76912e-08
ENSMUSG00000007908	Hmgcll1	0.538864	4.09203	11.7006	2.20236e-10	3.76912e-08
ENSMUSG00000035262	Amh	1.4423	1.38065	11.6915	2.23256e-10	3.78758e-08
ENSMUSG00000035958	Tdp2	0.460198	4.06193	11.6826	2.2626e-10	3.80546e-08
ENSMUSG00000028850	Gpatch3	0.502326	3.13547	11.6629	2.33042e-10	3.88603e-08
ENSMUSG00000034928	Rnf44	0.734923	7.6122	11.6491	2.37914e-10	3.93364e-08
ENSMUSG00000040268	Plekha1	0.501208	6.69534	11.6365	2.42447e-10	3.97491e-08
ENSMUSG00000037353	Letmd1	0.403263	6.00821	11.6237	2.47178e-10	4.0187e-08
ENSMUSG00000019998	Stx7	-0.518592	6.58792	-11.5838	2.62486e-10	4.23232e-08
ENSMUSG00000034981	Parm1	-1.10661	5.686	-11.5426	2.79342e-10	4.46719e-08
ENSMUSG00000034098	Fstl5	-1.55164	3.58376	-11.5312	2.84209e-10	4.47404e-08
ENSMUSG00000051853	Arf3	-1.2144	10.3254	-11.5308	2.84357e-10	4.47404e-08
ENSMUSG00000035486	Plk5	1.02261	4.65968	11.502	2.97052e-10	4.63638e-08
ENSMUSG00000025289	Prdx4	0.823001	3.42146	11.4888	3.03062e-10	4.69264e-08
ENSMUSG00000062376	Borcs7	-0.660237	3.87698	-11.474	3.09944e-10	4.76142e-08
ENSMUSG00000037979	Ccdc92	-0.904999	6.0679	-11.4625	3.15437e-10	4.80795e-08
ENSMUSG00000027193	Api5	-0.472029	6.22414	-11.4219	3.35526e-10	5.07451e-08
ENSMUSG00000051232	Tmem199	-0.527774	4.6543	-11.4118	3.4076e-10	5.11402e-08
ENSMUSG00000033554	Dph5	-0.704151	2.81499	-11.4046	3.4451e-10	5.13083e-08
ENSMUSG00000001415	Smg5	0.416145	7.0463	11.3934	3.50464e-10	5.17996e-08
ENSMUSG00000047259	Mc4r	-2.54902	0.964338	-11.3854	3.54791e-10	5.20449e-08
ENSMUSG00000026558	Uck2	0.422023	5.10261	11.3707	3.62843e-10	5.26471e-08
ENSMUSG00000030741	Spns1	0.461047	6.66786	11.3681	3.64293e-10	5.26471e-08
ENSMUSG00000044081	Zfp85os	-1.3436	1.04594	-11.3483	3.75463e-10	5.38623e-08
ENSMUSG00000022568	Scrib	0.719538	6.62953	11.337	3.82058e-10	5.44084e-08
ENSMUSG00000040016	Ptger3	-2.31907	0.601883	-11.3187	3.92954e-10	5.55546e-08
ENSMUSG00000028072	Ntrk1	-4.07683	1.4207	-11.2922	4.09283e-10	5.74468e-08
ENSMUSG00000030309	Caprin2	0.971863	3.47021	11.2507	4.36288e-10	6.07998e-08
ENSMUSG00000025162	Csnk1d	-0.370412	7.37208	-11.2409	4.42924e-10	6.12869e-08
ENSMUSG00000027993	Trim2	-0.92553	7.73071	-11.2327	4.48555e-10	6.16289e-08
ENSMUSG00000005774	Rfx5	-0.695162	4.32077	-11.2216	4.56305e-10	6.22553e-08
ENSMUSG00000118018	ENSMUSG00000118018	-1.07876	2.96584	-11.2092	4.65141e-10	6.30202e-08
ENSMUSG00000013076	Amotl1	-0.77686	5.91245	-11.1733	4.91693e-10	6.61582e-08
ENSMUSG00000026247	Ecel1	-1.88005	5.44402	-11.1569	5.04347e-10	6.64852e-08
ENSMUSG00000040037	Negr1	-1.07515	7.32245	-11.1605	5.01604e-10	6.64852e-08
ENSMUSG00000022742	Cpox	0.609186	5.67507	11.1616	5.00693e-10	6.64852e-08
ENSMUSG00000024212	Mllt1	0.511557	6.48859	11.1443	5.14353e-10	6.73491e-08
ENSMUSG00000048416	Mlf1	2.17366	-0.874546	11.1311	5.24998e-10	6.78325e-08
ENSMUSG00000031109	Enox2	-0.828823	3.33921	-11.133	5.2342e-10	6.78325e-08
ENSMUSG00000034940	Synrg	-0.380933	6.46038	-11.1074	5.44755e-10	6.94652e-08
ENSMUSG00000046032	Snx12	0.394729	5.93504	11.1094	5.43024e-10	6.94652e-08
ENSMUSG00000049327	Kmt5a	0.51937	5.62848	11.0988	5.52092e-10	6.99436e-08
ENSMUSG00000002068	Ccne1	0.794518	3.99795	11.0748	5.73085e-10	7.04005e-08
ENSMUSG00000037993	Dhx38	0.431768	6.20559	11.081	5.67592e-10	7.04005e-08
ENSMUSG00000034908	Sidt2	0.406042	6.90447	11.0904	5.5934e-10	7.04005e-08
ENSMUSG00000024442	0610009O20Rik	0.409994	5.4646	11.0741	5.7374e-10	7.04005e-08
ENSMUSG00000059401	Mamld1	-1.19783	4.40453	-11.0823	5.66455e-10	7.04005e-08
ENSMUSG00000021549	Rasa1	-0.505009	5.41665	-11.054	5.91975e-10	7.21839e-08
ENSMUSG00000078622	Ccdc47	-0.476981	6.64573	-11.034	6.10812e-10	7.40183e-08
ENSMUSG00000115483	ENSMUSG00000115483	-3.45279	-1.29516	-11.0231	6.21291e-10	7.48234e-08
ENSMUSG00000030987	Stim1	0.468384	7.23061	11.0123	6.31887e-10	7.56326e-08
ENSMUSG00000039470	Zdhhc2	-0.741082	5.15698	-11.0052	6.39001e-10	7.57785e-08
ENSMUSG00000049436	Upk1b	-1.49568	1.43174	-11.0033	6.40874e-10	7.57785e-08
ENSMUSG00000018286	Psmb6	0.669861	6.35725	10.9873	6.5714e-10	7.70428e-08
ENSMUSG00000038366	Lasp1	-0.490556	7.02696	-10.9851	6.59464e-10	7.70428e-08
ENSMUSG00000058690	Ccser2	-0.580519	6.29968	-10.9677	6.77763e-10	7.87092e-08
ENSMUSG00000027177	Hipk3	-0.591125	6.45703	-10.9473	6.99806e-10	8.07883e-08
ENSMUSG00000048330	Ric3	-0.613111	5.82733	-10.9387	7.09344e-10	8.14076e-08
ENSMUSG00000026240	Cops7b	0.455512	4.99539	10.9133	7.38281e-10	8.34849e-08
ENSMUSG00000031503	Col4a2	1.02747	6.89778	10.9126	7.39098e-10	8.34849e-08
ENSMUSG00000003062	Stard3nl	-0.420837	4.98535	-10.9116	7.40281e-10	8.34849e-08
ENSMUSG00000022043	Trim35	-0.533543	7.4029	-10.9039	7.49388e-10	8.40262e-08
ENSMUSG00000026807	Ak8	-1.24978	0.318741	-10.8982	7.56081e-10	8.42923e-08
ENSMUSG00000056228	Cars2	0.532641	4.20944	10.8895	7.66534e-10	8.4972e-08
ENSMUSG00000026837	Col5a1	-1.17198	2.74246	-10.88	7.78205e-10	8.57784e-08
ENSMUSG00000019027	Dnah1	-1.06529	3.86791	-10.8716	7.88599e-10	8.64357e-08
ENSMUSG00000028479	Gne	-0.394231	5.4436	-10.8313	8.40555e-10	9.16158e-08
ENSMUSG00000049670	Morn4	0.661447	6.44387	10.7945	8.91099e-10	9.65852e-08
ENSMUSG00000039543	Cfap70	-1.24387	-0.16834	-10.7772	9.15878e-10	9.76436e-08
ENSMUSG00000046434	Hnrnpa1	-0.330508	8.13856	-10.7833	9.07096e-10	9.76436e-08
ENSMUSG00000025246	Tbl1x	-0.49416	6.40561	-10.7797	9.12365e-10	9.76436e-08
ENSMUSG00000019923	Zwint	-1.16457	9.25914	-10.734	9.81261e-10	1.04046e-07
ENSMUSG00000024050	Wiz	0.46812	5.99776	10.7284	9.90016e-10	1.04407e-07
ENSMUSG00000022013	Dnajc15	-0.68309	5.51607	-10.7103	1.01902e-09	1.06316e-07
ENSMUSG00000022629	Kif21a	-0.759514	7.75311	-10.7109	1.01808e-09	1.06316e-07
ENSMUSG00000022883	Robo1	-0.848603	5.93339	-10.7061	1.02596e-09	1.06471e-07
ENSMUSG00000005973	Rcn1	-0.775664	5.53768	-10.6926	1.04829e-09	1.08212e-07
ENSMUSG00000002109	Ddb2	0.458247	3.12902	10.656	1.11161e-09	1.14145e-07
ENSMUSG00000024588	Fech	0.393447	5.80486	10.6381	1.14398e-09	1.16853e-07
ENSMUSG00000038295	Atg9b	-1.08797	2.72026	-10.6101	1.19681e-09	1.21614e-07
ENSMUSG00000106379	Lhfpl3	-1.04446	4.70099	-10.5904	1.23537e-09	1.24238e-07
ENSMUSG00000033762	Recql4	1.04559	2.216	10.5934	1.22944e-09	1.24238e-07
ENSMUSG00000037239	Spred3	-0.837324	5.65459	-10.5823	1.25148e-09	1.25212e-07
ENSMUSG00000029878	Dbpht2	-0.832	5.63418	-10.5535	1.31097e-09	1.30495e-07
ENSMUSG00000021996	Esd	-0.676995	5.50047	-10.5433	1.33279e-09	1.31994e-07
ENSMUSG00000040550	Otud6b	-0.580534	5.96607	-10.5298	1.36218e-09	1.3222e-07
ENSMUSG00000030223	Ptpro	-0.752424	5.49507	-10.5325	1.35643e-09	1.3222e-07
ENSMUSG00000046844	Vat1l	-0.912442	7.88629	-10.5326	1.35608e-09	1.3222e-07
ENSMUSG00000032034	Kcnj5	-2.94497	0.367101	-10.535	1.35097e-09	1.3222e-07
ENSMUSG00000042761	Mrap2	-1.3554	3.6535	-10.5024	1.42408e-09	1.36866e-07
ENSMUSG00000022008	Gpalpp1	-0.423623	5.27104	-10.5026	1.42359e-09	1.36866e-07
ENSMUSG00000026209	Dnpep	0.570766	5.79599	10.4933	1.44524e-09	1.38218e-07
ENSMUSG00000039176	Polg	0.305932	6.45224	10.4877	1.45854e-09	1.38811e-07
ENSMUSG00000038777	Sema6c	1.01487	4.76211	10.4767	1.48482e-09	1.40626e-07
ENSMUSG00000003131	Pafah1b2	-0.495654	7.4256	-10.4643	1.51488e-09	1.42093e-07
ENSMUSG00000036501	Fam13b	-0.589518	5.63704	-10.4663	1.51004e-09	1.42093e-07
ENSMUSG00000027189	Trim44	-0.508064	8.20073	-10.4375	1.58242e-09	1.46818e-07
ENSMUSG00000030615	Tmem126a	-0.535969	3.56259	-10.4354	1.58783e-09	1.46818e-07
ENSMUSG00000023908	Pkmyt1	0.863006	3.34946	10.439	1.57867e-09	1.46818e-07
ENSMUSG00000097929	Tunar	-0.967382	4.53696	-10.4276	1.60816e-09	1.47996e-07
ENSMUSG00000025140	Pycr1	0.853075	2.24597	10.4165	1.63756e-09	1.49293e-07
ENSMUSG00000033361	Prrg3	0.787575	6.17875	10.4188	1.63134e-09	1.49293e-07
ENSMUSG00000026426	Arl8a	0.443985	7.54604	10.4051	1.66823e-09	1.51382e-07
ENSMUSG00000007570	Fance	0.541414	4.67194	10.3925	1.70289e-09	1.53196e-07
ENSMUSG00000031161	Hdac6	0.628542	6.40538	10.3921	1.70392e-09	1.53196e-07
ENSMUSG00000067851	Arfgef1	-0.745949	6.33468	-10.369	1.76964e-09	1.57067e-07
ENSMUSG00000070695	Cntnap5a	-0.946498	5.50285	-10.3657	1.77918e-09	1.57067e-07
ENSMUSG00000020427	Igfbp3	-1.13916	2.87861	-10.3668	1.77585e-09	1.57067e-07
ENSMUSG00000024472	Dcp2	-1.05254	6.15758	-10.3697	1.76771e-09	1.57067e-07
ENSMUSG00000004099	Dnmt1	0.583724	6.88245	10.3611	1.7927e-09	1.57547e-07
ENSMUSG00000096188	Cmtm4	-0.854897	6.87843	-10.3471	1.83429e-09	1.6048e-07
ENSMUSG00000106980	Gm43690	-1.54689	-0.952166	-10.3393	1.85778e-09	1.6181e-07
ENSMUSG00000038257	Glra3	-1.6549	3.72088	-10.33	1.88634e-09	1.63566e-07
ENSMUSG00000029125	Stx18	0.38497	4.47479	10.3115	1.94456e-09	1.67869e-07
ENSMUSG00000020728	Cep112	0.732957	2.35343	10.2874	2.02307e-09	1.73877e-07
ENSMUSG00000030652	Coq7	0.562219	4.98984	10.2796	2.04924e-09	1.74588e-07
ENSMUSG00000034115	Scn11a	-1.64978	-0.603116	-10.2821	2.04081e-09	1.74588e-07
ENSMUSG00000009073	Nf2	0.337089	7.14204	10.2682	2.08783e-09	1.77102e-07
ENSMUSG00000024811	Tnks2	-0.485091	6.96317	-10.2542	2.13663e-09	1.80457e-07
ENSMUSG00000026283	Ing5	0.565845	4.3741	10.248	2.15871e-09	1.80921e-07
ENSMUSG00000021072	Tmx1	0.507401	5.88209	10.2474	2.16066e-09	1.80921e-07
ENSMUSG00000031202	Rab39b	-0.768168	4.4427	-10.2394	2.18945e-09	1.82548e-07
ENSMUSG00000032463	Faim	0.49559	4.42484	10.2129	2.28764e-09	1.89923e-07
ENSMUSG00000022816	Fstl1	-0.640788	5.11713	-10.209	2.30227e-09	1.90328e-07
ENSMUSG00000029123	Stk32b	-2.58057	1.37184	-10.1971	2.3479e-09	1.92874e-07
ENSMUSG00000061048	Cdh3	-3.38735	-2.81887	-10.1959	2.35284e-09	1.92874e-07
ENSMUSG00000021681	Aggf1	0.340092	6.22957	10.1857	2.39282e-09	1.9533e-07
ENSMUSG00000058400	Qrfpr	-2.54519	0.305774	-10.1611	2.49236e-09	2.01767e-07
ENSMUSG00000020241	Col6a2	-0.941675	4.57926	-10.1612	2.49214e-09	2.01767e-07
ENSMUSG00000090213	Tmem189	0.580598	5.11847	10.1453	2.55837e-09	2.06255e-07
ENSMUSG00000017837	Nkiras2	0.789596	4.29818	10.1344	2.60518e-09	2.08308e-07
ENSMUSG00000022214	Dcaf11	0.381735	6.46608	10.1368	2.59512e-09	2.08308e-07
ENSMUSG00000102729	Gm32444	-1.6037	0.473625	-10.1298	2.62553e-09	2.09078e-07
ENSMUSG00000027810	Eif2a	0.431042	5.18623	10.1214	2.66211e-09	2.10098e-07
ENSMUSG00000032291	Crabp1	-1.68632	2.15132	-10.1195	2.67064e-09	2.10098e-07
ENSMUSG00000025728	Pigq	-0.394693	6.22274	-10.1218	2.66031e-09	2.10098e-07
ENSMUSG00000034501	Pcnx4	-0.518605	5.05088	-10.1115	2.70638e-09	2.12054e-07
ENSMUSG00000071657	Bscl2	-0.463262	5.884	-10.0856	2.82595e-09	2.20537e-07
ENSMUSG00000021257	Angel1	0.676378	3.69633	10.0827	2.8393e-09	2.20697e-07
ENSMUSG00000087075	A230065H16Rik	-2.46698	-0.739316	-10.0762	2.87034e-09	2.21345e-07
ENSMUSG00000036790	Slitrk2	-0.555037	4.65272	-10.0771	2.86641e-09	2.21345e-07
ENSMUSG00000028199	Cryz	0.593121	4.1788	10.0714	2.89368e-09	2.22155e-07
ENSMUSG00000096977	Gm10827	1.46723	0.835638	10.0693	2.90361e-09	2.22155e-07
ENSMUSG00000032353	Tmed3	0.639131	4.60513	10.0574	2.96204e-09	2.24862e-07
ENSMUSG00000014498	Ankrd52	0.513741	6.80503	10.0586	2.95591e-09	2.24862e-07
ENSMUSG00000029714	Gigyf1	0.521921	7.14729	10.0538	2.9799e-09	2.2534e-07
ENSMUSG00000069255	Dusp22	0.40455	5.03292	10.0462	3.01799e-09	2.26465e-07
ENSMUSG00000023945	Slc5a7	-3.1132	3.41031	-10.0473	3.01242e-09	2.26465e-07
ENSMUSG00000017299	Dnttip1	0.4854	4.85914	10.0243	3.13056e-09	2.34013e-07
ENSMUSG00000046532	Ar	-1.04378	4.48204	-10.0153	3.17838e-09	2.3668e-07
ENSMUSG00000018844	Fndc8	-1.00209	1.43437	-10.0128	3.19144e-09	2.36749e-07
ENSMUSG00000030533	Unc45a	0.491766	5.58589	9.99607	3.28236e-09	2.42571e-07
ENSMUSG00000055471	Alk	-0.65683	4.10768	-9.98696	3.33293e-09	2.45379e-07
ENSMUSG00000038372	Gmds	-0.78364	2.64923	-9.97008	3.42874e-09	2.51484e-07
ENSMUSG00000043252	Tmem64	-0.557363	5.20625	-9.95797	3.49932e-09	2.55699e-07
ENSMUSG00000105245	Gm43076	0.937914	2.09053	9.95502	3.51671e-09	2.56011e-07
ENSMUSG00000029591	Ung	0.954468	2.03846	9.95127	3.53896e-09	2.56673e-07
ENSMUSG00000034022	Cpsf1	0.369706	6.83004	9.94387	3.58331e-09	2.58927e-07
ENSMUSG00000031065	Cdk16	0.449745	7.87245	9.92885	3.67519e-09	2.64587e-07
ENSMUSG00000055850	Rnf181	-0.391466	5.8329	-9.92426	3.70368e-09	2.65657e-07
ENSMUSG00000029563	Foxp2	-0.974093	4.50966	-9.91714	3.74843e-09	2.67882e-07
ENSMUSG00000032826	Ank2	-0.922609	8.9272	-9.91009	3.79334e-09	2.70102e-07
ENSMUSG00000069806	Cacng7	0.619958	7.7687	9.90506	3.82563e-09	2.71411e-07
ENSMUSG00000020116	Pno1	-0.726607	3.36925	-9.89589	3.88537e-09	2.7465e-07
ENSMUSG00000042439	Zfp532	0.361863	5.31748	9.88722	3.94271e-09	2.77698e-07
ENSMUSG00000032293	Ireb2	-0.647206	5.53876	-9.87947	3.99468e-09	2.80346e-07
ENSMUSG00000013646	Sh3bp5l	0.562099	5.92692	9.8771	4.01079e-09	2.80468e-07
ENSMUSG00000026155	Smap1	-0.633931	4.49205	-9.85536	4.16111e-09	2.87884e-07
ENSMUSG00000074796	Slc4a11	-1.47938	3.0301	-9.85565	4.15905e-09	2.87884e-07
ENSMUSG00000052135	Foxo6	-1.0168	3.68982	-9.85841	4.13968e-09	2.87884e-07
ENSMUSG00000028759	Hp1bp3	-0.328811	8.08011	-9.8484	4.21048e-09	2.9027e-07
ENSMUSG00000040265	Dnm3	-0.990861	7.07809	-9.83538	4.30444e-09	2.95703e-07
ENSMUSG00000038936	Sccpdh	-0.53022	5.60075	-9.82803	4.35846e-09	2.98364e-07
ENSMUSG00000036104	Rab3gap1	-0.331617	6.55313	-9.80181	4.55704e-09	3.05324e-07
ENSMUSG00000037894	H2afz	0.522586	7.22528	9.80152	4.55922e-09	3.05324e-07
ENSMUSG00000028730	Cfap57	-1.39264	0.0396525	-9.8062	4.52311e-09	3.05324e-07
ENSMUSG00000046096	BC030336	-0.423386	5.45902	-9.80456	4.53579e-09	3.05324e-07
ENSMUSG00000020783	Ncbp3	0.402646	5.0058	9.80682	4.5184e-09	3.05324e-07
ENSMUSG00000044461	Shisa2	-1.0739	0.94848	-9.8069	4.51774e-09	3.05324e-07
ENSMUSG00000036678	Aaas	0.43603	3.89345	9.80018	4.56969e-09	3.05324e-07
ENSMUSG00000026475	Rgs16	-1.38484	2.84805	-9.7913	4.63917e-09	3.08909e-07
ENSMUSG00000034850	Tmem127	0.394723	7.03097	9.76113	4.88381e-09	3.1746e-07
ENSMUSG00000037905	Bri3bp	-0.640885	6.54753	-9.77076	4.80435e-09	3.1746e-07
ENSMUSG00000063801	Ap3s2	-0.471314	5.98301	-9.76569	4.84604e-09	3.1746e-07
ENSMUSG00000049281	Scn3b	-0.787474	6.84071	-9.76171	4.87901e-09	3.1746e-07
ENSMUSG00000018433	Nol11	-0.499011	4.3856	-9.76532	4.84907e-09	3.1746e-07
ENSMUSG00000021721	Htr1a	-1.81957	3.14038	-9.76021	4.89148e-09	3.1746e-07
ENSMUSG00000085584	Rgag1	-1.35504	1.22079	-9.75946	4.89776e-09	3.1746e-07
ENSMUSG00000081137	BC022960	1.09724	2.12293	9.76608	4.84277e-09	3.1746e-07
ENSMUSG00000024773	Atg2a	0.563407	6.59098	9.74994	4.97797e-09	3.2159e-07
ENSMUSG00000021594	Srd5a1	0.814261	2.87342	9.74491	5.0209e-09	3.22229e-07
ENSMUSG00000063260	Syt10	-1.48024	3.6583	-9.74602	5.01141e-09	3.22229e-07
ENSMUSG00000015217	Hmgb3	-0.623973	5.04238	-9.74192	5.04659e-09	3.22816e-07
ENSMUSG00000040722	Scamp5	-0.619952	8.28635	-9.73963	5.06634e-09	3.2302e-07
ENSMUSG00000039693	Msantd3	0.403028	3.60541	9.73618	5.09633e-09	3.23874e-07
ENSMUSG00000102985	4930456G14Rik	-2.40567	-1.95737	-9.73263	5.1273e-09	3.24785e-07
ENSMUSG00000021252	0610007P14Rik	0.351609	5.0814	9.72638	5.18238e-09	3.27211e-07
ENSMUSG00000036928	Stag3	1.90673	1.86767	9.72354	5.20752e-09	3.27738e-07
ENSMUSG00000066090	Insl5	-1.77192	-1.65524	-9.72152	5.22554e-09	3.27814e-07
ENSMUSG00000051341	Zfp52	-0.717212	1.45101	-9.71321	5.30034e-09	3.31441e-07
ENSMUSG00000005103	Wdr1	-0.531272	7.04386	-9.70281	5.39555e-09	3.36317e-07
ENSMUSG00000051323	Pcdh19	-1.19099	5.42292	-9.69987	5.42276e-09	3.36937e-07
ENSMUSG00000048988	Elfn1	-1.43039	5.41438	-9.69394	5.47814e-09	3.39297e-07
ENSMUSG00000111443	ENSMUSG00000111443	1.16847	-2.15439	9.68207	5.59073e-09	3.45175e-07
ENSMUSG00000039087	Rreb1	-1.10064	5.47773	-9.67999	5.61071e-09	3.45315e-07
ENSMUSG00000113836	ENSMUSG00000113836	1.11873	0.173246	9.65815	5.82496e-09	3.57374e-07
ENSMUSG00000046822	Slc39a3	0.544803	6.91227	9.6469	5.93863e-09	3.60943e-07
ENSMUSG00000025227	Tmem180	0.554246	5.2199	9.64707	5.93687e-09	3.60943e-07
ENSMUSG00000046269	Usp27x	-0.758441	4.7128	-9.65	5.9071e-09	3.60943e-07
ENSMUSG00000042064	Myo3b	-1.47096	1.90942	-9.64087	6.00046e-09	3.63569e-07
ENSMUSG00000020090	Npffr1	-1.41622	1.75477	-9.63612	6.04971e-09	3.6429e-07
ENSMUSG00000063952	Brpf3	0.456842	5.81883	9.63704	6.04013e-09	3.6429e-07
ENSMUSG00000030588	Yif1b	0.648672	4.89329	9.62958	6.11809e-09	3.67274e-07
ENSMUSG00000054910	4931415C17Rik	-0.789717	1.44004	-9.6274	6.14119e-09	3.67529e-07
ENSMUSG00000075707	Dio3	-2.05038	0.352871	-9.62533	6.16302e-09	3.67708e-07
ENSMUSG00000040435	Ppp1r15a	0.781938	4.25462	9.59864	6.45304e-09	3.82671e-07
ENSMUSG00000047126	Cltc	-0.61812	8.76077	-9.60007	6.43718e-09	3.82671e-07
ENSMUSG00000044279	Crb3	1.21017	0.371302	9.59297	6.51646e-09	3.85261e-07
ENSMUSG00000074129	Rpl13a	0.521439	4.3714	9.58866	6.56511e-09	3.86964e-07
ENSMUSG00000020954	Strn3	-0.445713	5.59642	-9.58545	6.60155e-09	3.8794e-07
ENSMUSG00000036466	Megf11	-1.01051	3.93664	-9.57868	6.67916e-09	3.91323e-07
ENSMUSG00000027840	Wnt2b	-1.07538	1.3145	-9.56835	6.79938e-09	3.97173e-07
ENSMUSG00000044934	Zfp367	0.549584	4.01153	9.56257	6.86768e-09	3.99966e-07
ENSMUSG00000021240	Abcd4	0.389788	4.35234	9.54711	7.05379e-09	4.09582e-07
ENSMUSG00000039358	Drd5	-1.89373	-0.398488	-9.53142	7.24802e-09	4.1822e-07
ENSMUSG00000002778	Kdelr1	0.388243	5.53467	9.52992	7.26687e-09	4.1822e-07
ENSMUSG00000020607	Fam84a	-0.702855	6.25041	-9.5306	7.25836e-09	4.1822e-07
ENSMUSG00000037259	Dzank1	-0.88023	8.09615	-9.525	7.32917e-09	4.20565e-07
ENSMUSG00000029430	Ran	-0.485539	7.28763	-9.48713	7.82689e-09	4.47201e-07
ENSMUSG00000023104	Rfc2	0.496994	5.62744	9.48509	7.85472e-09	4.47201e-07
ENSMUSG00000091705	H2-Q2	-2.24247	0.0646479	-9.48455	7.86212e-09	4.47201e-07
ENSMUSG00000035172	Plekhh3	0.785081	3.83531	9.48141	7.90519e-09	4.48344e-07
ENSMUSG00000050558	Prokr2	-2.1867	0.871765	-9.47444	8.00153e-09	4.50266e-07
ENSMUSG00000039089	L3mbtl3	-0.514295	4.38261	-9.47693	7.96694e-09	4.50266e-07
ENSMUSG00000025027	Xpnpep1	0.345223	5.68427	9.47395	8.00832e-09	4.50266e-07
ENSMUSG00000040746	Rnf167	0.382083	5.88692	9.46825	8.0881e-09	4.53445e-07
ENSMUSG00000059811	Atl2	-0.580249	5.78284	-9.46551	8.1268e-09	4.54309e-07
ENSMUSG00000027965	Olfm3	-1.35639	4.1833	-9.46372	8.15218e-09	4.54426e-07
ENSMUSG00000069520	Tmem19	0.331641	5.43154	9.45329	8.30158e-09	4.61435e-07
ENSMUSG00000030649	Anapc15	-0.46315	3.0868	-9.43575	8.55927e-09	4.74407e-07
ENSMUSG00000029405	G3bp2	-0.568898	8.09648	-9.42539	8.71537e-09	4.8033e-07
ENSMUSG00000020131	Pcsk4	-1.06243	2.8346	-9.42557	8.71261e-09	4.8033e-07
ENSMUSG00000025384	Faap100	0.679783	4.31275	9.4202	8.79473e-09	4.81981e-07
ENSMUSG00000097785	B230217O12Rik	-1.1503	2.48075	-9.42134	8.77724e-09	4.81981e-07
ENSMUSG00000047344	Lancl3	-1.60655	2.31359	-9.41567	8.86454e-09	4.84446e-07
ENSMUSG00000026843	Fubp3	0.340419	5.66382	9.40642	9.00892e-09	4.88404e-07
ENSMUSG00000056306	Sertm1	-1.28117	3.68842	-9.40463	9.0371e-09	4.88404e-07
ENSMUSG00000031986	Sprtn	0.426897	4.50596	9.40576	9.01922e-09	4.88404e-07
ENSMUSG00000062014	Gmfb	-0.52274	7.09689	-9.40547	9.02386e-09	4.88404e-07
ENSMUSG00000017692	Rhbdl3	-0.68989	5.59725	-9.39437	9.20074e-09	4.95874e-07
ENSMUSG00000029613	Eif2ak1	-0.318796	5.95779	-9.38696	9.3207e-09	5.00956e-07
ENSMUSG00000019528	Gyg	0.706136	4.90001	9.37559	9.50814e-09	5.0823e-07
ENSMUSG00000020848	Doc2b	-0.886512	6.31824	-9.37655	9.49209e-09	5.0823e-07
ENSMUSG00000028518	Prkaa2	-0.882978	4.36432	-9.37197	9.56854e-09	5.10061e-07
ENSMUSG00000097974	Gm10605	-1.21256	1.02396	-9.3596	9.77818e-09	5.18403e-07
ENSMUSG00000020566	Atp6v1c2	-1.18374	1.68213	-9.36058	9.76151e-09	5.18403e-07
ENSMUSG00000022414	Tab1	0.477181	4.8424	9.35608	9.83874e-09	5.202e-07
ENSMUSG00000029206	Nsun7	-0.572492	3.25793	-9.34971	9.94922e-09	5.2462e-07
ENSMUSG00000062309	Rpp25	-0.735011	3.68226	-9.34714	9.99426e-09	5.24797e-07
ENSMUSG00000020149	Rab1a	-0.36324	7.60799	-9.34645	1.00064e-08	5.24797e-07
ENSMUSG00000058897	Col25a1	-0.920639	6.07588	-9.34143	1.00948e-08	5.26829e-07
ENSMUSG00000042992	Borcs5	-0.577134	4.02675	-9.34119	1.00991e-08	5.26829e-07
ENSMUSG00000038172	Ttc39b	-0.557395	5.82502	-9.32634	1.0366e-08	5.39308e-07
ENSMUSG00000026782	Abi2	-0.793389	7.22497	-9.3188	1.05043e-08	5.43675e-07
ENSMUSG00000001707	Eef1e1	-0.506424	4.58225	-9.31797	1.05197e-08	5.43675e-07
ENSMUSG00000022999	Lmbr1l	0.675914	4.11125	9.31722	1.05335e-08	5.43675e-07
ENSMUSG00000021647	Cartpt	-2.18977	1.73987	-9.31334	1.06057e-08	5.45957e-07
ENSMUSG00000033319	Fem1c	-0.566615	4.77995	-9.31037	1.06612e-08	5.47367e-07
ENSMUSG00000043110	Lrrn4	-1.54902	-1.19438	-9.30426	1.07764e-08	5.50311e-07
ENSMUSG00000091512	Lamtor3	0.333776	5.39871	9.30212	1.0817e-08	5.50311e-07
ENSMUSG00000029772	Ahcyl2	-0.522643	7.12564	-9.29989	1.08595e-08	5.50311e-07
ENSMUSG00000045414	1190002N15Rik	-0.675983	4.57095	-9.30533	1.07562e-08	5.50311e-07
ENSMUSG00000056895	Hist3h2ba	0.706152	4.01964	9.30027	1.08524e-08	5.50311e-07
ENSMUSG00000036357	Gpr101	-1.56326	4.89651	-9.29667	1.09214e-08	5.52011e-07
ENSMUSG00000029219	Slc10a4	-2.4019	3.3909	-9.2927	1.0998e-08	5.54448e-07
ENSMUSG00000038080	Kdm1b	0.489993	3.8172	9.29041	1.10425e-08	5.55254e-07
ENSMUSG00000040446	Rprd1a	-0.487136	6.33764	-9.27196	1.14075e-08	5.72133e-07
ENSMUSG00000074939	Chrm5	-1.70469	1.43743	-9.26083	1.16337e-08	5.81982e-07
ENSMUSG00000040710	St8sia4	-0.661937	3.50887	-9.25898	1.16716e-08	5.82388e-07
ENSMUSG00000029330	Cds1	-0.402585	5.81126	-9.25545	1.17448e-08	5.84543e-07
ENSMUSG00000039552	Rsph4a	-2.00332	1.71361	-9.25322	1.17911e-08	5.85354e-07
ENSMUSG00000002949	Timm44	0.320451	6.33679	9.25074	1.18428e-08	5.86431e-07
ENSMUSG00000026787	Gad2	-0.723909	8.84854	-9.24845	1.18907e-08	5.87312e-07
ENSMUSG00000105895	Gm42829	-0.969907	1.97048	-9.23361	1.22068e-08	6.01401e-07
ENSMUSG00000036667	Tcaf1	-0.5328	8.34665	-9.23178	1.22465e-08	6.01837e-07
ENSMUSG00000030083	Abtb1	0.459503	5.7321	9.22735	1.23427e-08	6.04143e-07
ENSMUSG00000031529	Tnks	-0.622254	6.62084	-9.22677	1.23554e-08	6.04143e-07
ENSMUSG00000030659	Nucb2	-0.552987	4.31691	-9.2159	1.25955e-08	6.14346e-07
ENSMUSG00000022055	Nefl	-1.52184	7.16101	-9.20845	1.27627e-08	6.20949e-07
ENSMUSG00000038576	Susd4	-0.656913	6.34252	-9.20474	1.28468e-08	6.23486e-07
ENSMUSG00000028884	Rpa2	0.396431	3.64708	9.20068	1.29398e-08	6.25327e-07
ENSMUSG00000054733	Msra	-0.996855	3.63464	-9.20028	1.29489e-08	6.25327e-07
ENSMUSG00000024258	Polr2d	0.36403	4.44808	9.19652	1.30355e-08	6.27956e-07
ENSMUSG00000021765	Fst	-1.34161	0.841931	-9.1824	1.33662e-08	6.42301e-07
ENSMUSG00000039607	Rbms3	-0.97023	4.10299	-9.17912	1.34442e-08	6.44462e-07
ENSMUSG00000033272	Slc35a4	0.434325	6.05323	9.16586	1.37644e-08	6.57876e-07
ENSMUSG00000071659	Hnrnpul2	-0.32942	8.24143	-9.16476	1.37915e-08	6.57876e-07
ENSMUSG00000049796	Crh	-1.9601	2.32296	-9.15541	1.40225e-08	6.67264e-07
ENSMUSG00000071265	1700086L19Rik	-0.727314	4.12746	-9.15226	1.41014e-08	6.69386e-07
ENSMUSG00000061360	Phf5a	0.52033	4.58334	9.15005	1.41569e-08	6.70391e-07
ENSMUSG00000015023	Ddx19a	0.35028	4.78058	9.14574	1.42657e-08	6.73909e-07
ENSMUSG00000059325	Hopx	-0.972563	2.73615	-9.14303	1.43348e-08	6.75538e-07
ENSMUSG00000053461	Hhipl2	-1.57369	-0.946907	-9.14152	1.43735e-08	6.75727e-07
ENSMUSG00000030043	Tacr1	-1.19276	4.24799	-9.13256	1.46045e-08	6.84938e-07
ENSMUSG00000063681	Crb1	-1.75285	0.970913	-9.11107	1.51747e-08	7.09975e-07
ENSMUSG00000003809	Gcdh	0.472778	5.08853	9.10914	1.52271e-08	7.1072e-07
ENSMUSG00000037519	Ppfia1	0.295683	6.00414	9.10627	1.53053e-08	7.12663e-07
ENSMUSG00000046750	BC089491	-1.24289	0.394224	-9.09129	1.57199e-08	7.30229e-07
ENSMUSG00000027971	Ndst4	-1.33606	3.44441	-9.08888	1.57878e-08	7.31639e-07
ENSMUSG00000069911	Fam196b	-1.48185	2.58306	-9.08131	1.60027e-08	7.3867e-07
ENSMUSG00000024180	Tmem8	0.560516	4.63655	9.08088	1.60152e-08	7.3867e-07
ENSMUSG00000018042	Cyb5r3	0.54077	6.8853	9.07632	1.61461e-08	7.41202e-07
ENSMUSG00000052560	Cpne8	-0.63786	3.44359	-9.07641	1.61437e-08	7.41202e-07
ENSMUSG00000001260	Gabrg1	-1.04945	5.18748	-9.05378	1.68108e-08	7.69904e-07
ENSMUSG00000049148	Plcxd3	-1.46273	2.92423	-9.05197	1.68654e-08	7.70594e-07
ENSMUSG00000052656	Rnf103	0.338152	5.524	9.0364	1.73424e-08	7.90539e-07
ENSMUSG00000018796	Acsl1	-0.315446	5.58705	-9.02581	1.76751e-08	8.03827e-07
ENSMUSG00000053399	Adamts18	-1.64785	0.932626	-9.01835	1.79134e-08	8.12766e-07
ENSMUSG00000033014	Trim33	-0.455726	5.68521	-9.00917	1.82109e-08	8.2435e-07
ENSMUSG00000028436	Dcaf12	-0.340267	5.58046	-9.00021	1.85067e-08	8.31949e-07
ENSMUSG00000025145	Lrrc45	0.462286	6.75516	9.00115	1.84753e-08	8.31949e-07
ENSMUSG00000022964	Tmem50b	0.430819	6.48594	9.00276	1.84221e-08	8.31949e-07
ENSMUSG00000018659	Pnpo	-0.588187	4.93378	-8.99809	1.85772e-08	8.332e-07
ENSMUSG00000000766	Oprm1	-1.73253	1.8771	-8.99144	1.88006e-08	8.41282e-07
ENSMUSG00000028172	Tacr3	-2.05267	2.42297	-8.9852	1.90128e-08	8.48833e-07
ENSMUSG00000026516	Nvl	0.513409	6.32856	8.97826	1.92518e-08	8.57542e-07
ENSMUSG00000025817	Nudt5	0.412479	3.91143	8.97167	1.94818e-08	8.65806e-07
ENSMUSG00000059363	Fxn	0.812328	2.49927	8.96923	1.95676e-08	8.67644e-07
ENSMUSG00000029098	Acox3	0.695154	5.21621	8.96621	1.96741e-08	8.70388e-07
ENSMUSG00000058444	Map2k5	0.446375	4.95063	8.964	1.97529e-08	8.71898e-07
ENSMUSG00000029636	Wasf3	-0.596798	7.15991	-8.96015	1.98903e-08	8.75984e-07
ENSMUSG00000020387	Jade2	-0.468454	6.72412	-8.9527	2.01594e-08	8.85833e-07
ENSMUSG00000036620	Mgat4b	0.565913	6.00654	8.94841	2.0316e-08	8.90707e-07
ENSMUSG00000051344	Plekhm3	0.451406	5.72383	8.94505	2.04393e-08	8.92801e-07
ENSMUSG00000033430	Terf2ip	-0.461995	6.02548	-8.94462	2.04553e-08	8.92801e-07
ENSMUSG00000070527	Mkrn3	1.23237	0.765684	8.94014	2.06212e-08	8.98035e-07
ENSMUSG00000086290	Snhg12	0.619583	4.62464	8.93564	2.07895e-08	9.00679e-07
ENSMUSG00000039754	Alkbh4	0.501203	2.97384	8.93688	2.07428e-08	9.00679e-07
ENSMUSG00000064181	Rab3ip	-0.499367	4.97545	-8.93482	2.08204e-08	9.00679e-07
ENSMUSG00000028582	Cc2d1b	0.353719	5.5281	8.93169	2.09382e-08	9.03771e-07
ENSMUSG00000033063	Cntnap3	-1.07429	3.14661	-8.92945	2.1023e-08	9.05426e-07
ENSMUSG00000053552	Ebf4	-1.31528	3.41486	-8.92117	2.13401e-08	9.13039e-07
ENSMUSG00000020460	Rps27a	0.47432	6.95357	8.92208	2.13051e-08	9.13039e-07
ENSMUSG00000037570	Mcrs1	0.379968	5.79508	8.92328	2.12587e-08	9.13039e-07
ENSMUSG00000026019	Wdr12	-0.44312	4.81958	-8.90232	2.208e-08	9.40572e-07
ENSMUSG00000044617	Zbtb39	0.447212	4.11245	8.90335	2.20389e-08	9.40572e-07
ENSMUSG00000002342	Tmem161a	0.407191	5.15915	8.90075	2.21428e-08	9.4119e-07
ENSMUSG00000021621	Zcchc9	-0.478243	3.63421	-8.89901	2.22127e-08	9.4211e-07
ENSMUSG00000032940	Rbm11	-0.935043	2.59431	-8.89269	2.24683e-08	9.50881e-07
ENSMUSG00000028222	Calb1	-1.11657	6.88768	-8.88437	2.28095e-08	9.6171e-07
ENSMUSG00000028974	Dffa	0.598353	5.48381	8.88214	2.29017e-08	9.6171e-07
ENSMUSG00000070056	Mfhas1	-0.390232	5.46554	-8.88212	2.29027e-08	9.6171e-07
ENSMUSG00000035769	Xylb	0.80281	3.23567	8.88167	2.29213e-08	9.6171e-07
ENSMUSG00000023328	Ache	-0.837237	6.73042	-8.87634	2.3144e-08	9.68969e-07
ENSMUSG00000031530	Dusp4	-1.09709	2.87493	-8.87429	2.32301e-08	9.70492e-07
ENSMUSG00000056310	Tyw1	0.438326	4.61072	8.87211	2.3322e-08	9.72246e-07
ENSMUSG00000051185	Fam174a	0.378628	5.56238	8.86468	2.36385e-08	9.79193e-07
ENSMUSG00000042035	Igsf3	-0.696949	4.18043	-8.86601	2.35814e-08	9.79193e-07
ENSMUSG00000029917	C130060K24Rik	-1.9347	0.702826	-8.8635	2.36893e-08	9.79193e-07
ENSMUSG00000031446	Cul4a	0.253829	6.24675	8.86419	2.36595e-08	9.79193e-07
ENSMUSG00000053581	Zfand2a	0.404499	6.25059	8.85754	2.39468e-08	9.87742e-07
ENSMUSG00000027597	Ahcy	0.381687	5.29168	8.85633	2.39997e-08	9.87836e-07
ENSMUSG00000039813	Tbc1d2	0.740208	1.99784	8.85443	2.40825e-08	9.89158e-07
ENSMUSG00000029390	Tmed2	-0.493503	5.61843	-8.8503	2.42639e-08	9.94516e-07
ENSMUSG00000027495	Fam210b	-0.573447	4.67839	-8.84724	2.43992e-08	9.97962e-07
ENSMUSG00000032009	Sesn3	-0.664486	7.65016	-8.84443	2.4524e-08	1.00097e-06
ENSMUSG00000041781	Cpsf2	-0.556197	5.46811	-8.84143	2.46579e-08	1.00433e-06
ENSMUSG00000028893	Sesn2	0.899972	4.68293	8.83168	2.50989e-08	1.01593e-06
ENSMUSG00000020393	Kremen1	0.769235	5.58509	8.83239	2.50664e-08	1.01593e-06
ENSMUSG00000082229	Nap1l2	-0.655961	6.71439	-8.83228	2.50716e-08	1.01593e-06
ENSMUSG00000045216	Hs6st1	0.418168	6.15135	8.82423	2.54414e-08	1.02709e-06
ENSMUSG00000073705	Apitd1	0.90001	1.7262	8.8234	2.54799e-08	1.02709e-06
ENSMUSG00000038828	Tmem214	0.378205	6.0669	8.81989	2.56432e-08	1.02859e-06
ENSMUSG00000004934	Pias4	0.451782	5.18486	8.8192	2.56752e-08	1.02859e-06
ENSMUSG00000017210	Med24	0.465915	7.19695	8.81975	2.56496e-08	1.02859e-06
ENSMUSG00000031278	Acsl4	-0.962721	5.63649	-8.81681	2.57873e-08	1.03096e-06
ENSMUSG00000062373	Tmem65	-0.534705	5.89246	-8.8151	2.58679e-08	1.03207e-06
ENSMUSG00000022951	Rcan1	-0.362806	5.96085	-8.81198	2.60153e-08	1.03583e-06
ENSMUSG00000051238	Swsap1	0.468497	3.51084	8.80812	2.61987e-08	1.04101e-06
ENSMUSG00000096210	H1f0	0.438277	6.80899	8.80483	2.63561e-08	1.04514e-06
ENSMUSG00000038060	Dlec1	-0.804832	1.35551	-8.80212	2.64868e-08	1.04819e-06
ENSMUSG00000055912	Tmem150a	0.443697	3.78822	8.79624	2.67718e-08	1.05732e-06
ENSMUSG00000073563	Csnk1g3	-0.408258	5.44417	-8.78385	2.73838e-08	1.07713e-06
ENSMUSG00000035476	Tab3	-0.547807	4.25178	-8.78482	2.73354e-08	1.07713e-06
ENSMUSG00000058656	Samd12	-0.939066	5.37386	-8.77474	2.7843e-08	1.09299e-06
ENSMUSG00000028882	Ppp1r8	0.383388	5.47899	8.77166	2.80002e-08	1.09494e-06
ENSMUSG00000002210	Smg9	0.417179	5.42038	8.77157	2.80049e-08	1.09494e-06
ENSMUSG00000020375	Rufy1	-0.241956	5.15543	-8.76574	2.83047e-08	1.10445e-06
ENSMUSG00000017264	Exosc10	0.273817	6.17778	8.76086	2.8558e-08	1.10769e-06
ENSMUSG00000032452	Clstn2	-1.18873	5.36191	-8.76257	2.8469e-08	1.10769e-06
ENSMUSG00000038335	Tsr1	-0.494766	4.95265	-8.76093	2.85546e-08	1.10769e-06
ENSMUSG00000029388	Eif2b1	-0.399725	4.44789	-8.75087	2.90845e-08	1.12587e-06
ENSMUSG00000028677	Rnf220	0.411768	7.67935	8.74649	2.93186e-08	1.13268e-06
ENSMUSG00000028411	Aptx	-0.336172	4.97615	-8.74267	2.9524e-08	1.13837e-06
ENSMUSG00000072653	Zfp783	0.919082	3.87106	8.73761	2.97988e-08	1.14444e-06
ENSMUSG00000031130	Brs3	-2.96823	-1.83379	-8.73806	2.97739e-08	1.14444e-06
ENSMUSG00000035773	Kiss1r	-0.677321	2.9409	-8.72951	3.02438e-08	1.15925e-06
ENSMUSG00000025066	Sfr1	-0.367518	6.15782	-8.72633	3.04205e-08	1.16373e-06
ENSMUSG00000027217	Tspan18	-1.76924	1.36189	-8.72109	3.0714e-08	1.17037e-06
ENSMUSG00000005610	Eif4g2	-0.356171	8.74834	-8.72161	3.06851e-08	1.17037e-06
ENSMUSG00000044966	Fbxo48	1.35039	0.598013	8.714	3.11157e-08	1.18337e-06
ENSMUSG00000050248	Evc2	-0.753032	3.86163	-8.71163	3.12515e-08	1.18444e-06
ENSMUSG00000070306	Ccdc153	-2.5863	-2.48482	-8.71139	3.12652e-08	1.18444e-06
ENSMUSG00000035551	Igfbpl1	-1.22361	0.501113	-8.71031	3.13275e-08	1.18449e-06
ENSMUSG00000026853	Crat	0.363866	5.95837	8.7089	3.14081e-08	1.18524e-06
ENSMUSG00000097558	Gm26902	-1.93937	-1.55814	-8.70663	3.15391e-08	1.18789e-06
ENSMUSG00000034189	Hsdl1	-0.379299	5.95002	-8.70429	3.16751e-08	1.19072e-06
ENSMUSG00000020776	Fbf1	0.370032	6.70902	8.7018	3.18199e-08	1.19386e-06
ENSMUSG00000036646	Man1b1	0.287526	6.75531	8.69097	3.24589e-08	1.21198e-06
ENSMUSG00000051098	Mblac2	0.698004	4.57523	8.69115	3.24484e-08	1.21198e-06
ENSMUSG00000048720	Tbc1d12	0.384121	4.02199	8.69046	3.24893e-08	1.21198e-06
ENSMUSG00000039952	Dag1	0.297961	7.25105	8.68511	3.28104e-08	1.2193e-06
ENSMUSG00000067148	Polr1c	0.528466	5.04277	8.68539	3.27937e-08	1.2193e-06
ENSMUSG00000028797	Tmem234	0.302796	6.52119	8.68301	3.29374e-08	1.22169e-06
ENSMUSG00000020086	H2afy2	0.402677	4.84433	8.67727	3.32868e-08	1.23231e-06
ENSMUSG00000047907	Tshz2	-1.12156	5.56435	-8.67473	3.34426e-08	1.23573e-06
ENSMUSG00000034557	Zfyve9	-0.521326	5.87377	-8.67263	3.35719e-08	1.23816e-06
ENSMUSG00000069670	Nkain2	-0.46745	5.42335	-8.66768	3.38788e-08	1.24712e-06
ENSMUSG00000005609	Ctr9	-0.311418	5.8661	-8.66411	3.41017e-08	1.25296e-06
ENSMUSG00000042404	Dennd4b	0.393447	6.40231	8.66165	3.42569e-08	1.25473e-06
ENSMUSG00000035529	Prdm4	0.354229	5.24349	8.66131	3.42785e-08	1.25473e-06
ENSMUSG00000070822	Zscan18	-0.526329	4.8407	-8.65203	3.4869e-08	1.27396e-06
ENSMUSG00000053134	Supt7l	0.308748	4.39761	8.64862	3.50888e-08	1.27959e-06
ENSMUSG00000018589	Glra2	-1.01856	4.32291	-8.64683	3.52045e-08	1.28142e-06
ENSMUSG00000020471	Pold2	0.481117	4.67797	8.64402	3.53872e-08	1.28328e-06
ENSMUSG00000002763	Pex6	0.507557	6.62929	8.64488	3.5331e-08	1.28328e-06
ENSMUSG00000022905	Kpna1	-0.530135	6.59828	-8.63828	3.57635e-08	1.29452e-06
ENSMUSG00000025821	Zfp282	0.396825	4.53219	8.63521	3.59663e-08	1.29945e-06
ENSMUSG00000026360	Rgs2	-0.53978	6.50456	-8.62998	3.6315e-08	1.3048e-06
ENSMUSG00000009292	Trpm2	-0.564372	5.66226	-8.63003	3.63113e-08	1.3048e-06
ENSMUSG00000039218	Srrm2	-0.524263	9.22917	-8.63143	3.62179e-08	1.3048e-06
ENSMUSG00000031483	Erlin2	0.402736	6.29915	8.62376	3.67342e-08	1.31743e-06
ENSMUSG00000020436	Gabrg2	-0.821303	6.37816	-8.61783	3.71384e-08	1.32948e-06
ENSMUSG00000027746	Ufm1	-0.357688	5.35773	-8.61655	3.72264e-08	1.3302e-06
ENSMUSG00000090761	Gm17201	0.522961	2.69927	8.61263	3.74965e-08	1.33496e-06
ENSMUSG00000020321	Mdh1	-0.650205	8.69888	-8.61349	3.7437e-08	1.33496e-06
ENSMUSG00000005936	Kctd20	-0.273131	6.06666	-8.60928	3.77289e-08	1.34078e-06
ENSMUSG00000047514	Tspyl1	-0.41808	7.49633	-8.5954	3.87094e-08	1.37313e-06
ENSMUSG00000039178	Tbc1d19	0.355174	4.89292	8.58535	3.94358e-08	1.39636e-06
ENSMUSG00000035914	Cd276	0.613935	3.77987	8.58268	3.96312e-08	1.40073e-06
ENSMUSG00000038644	Pold1	0.716125	4.23085	8.57192	4.04282e-08	1.42632e-06
ENSMUSG00000020653	Klf11	0.514925	3.07557	8.56815	4.07112e-08	1.4317e-06
ENSMUSG00000022772	Senp5	-0.411995	5.69303	-8.56794	4.07274e-08	1.4317e-06
ENSMUSG00000034845	Plvap	0.510931	3.42036	8.56352	4.10618e-08	1.44056e-06
ENSMUSG00000031671	Setd6	0.479506	4.10734	8.5617	4.12009e-08	1.44056e-06
ENSMUSG00000035653	Lrfn5	-0.635828	5.71336	-8.56207	4.11727e-08	1.44056e-06
ENSMUSG00000003970	Rpl8	0.526752	8.2441	8.55921	4.13914e-08	1.44463e-06
ENSMUSG00000031818	Cox4i1	0.694636	8.44099	8.55739	4.1531e-08	1.44691e-06
ENSMUSG00000042182	Bend6	-0.836042	6.08115	-8.5533	4.18473e-08	1.4546e-06
ENSMUSG00000023938	Aars2	0.522702	5.14268	8.55261	4.19009e-08	1.4546e-06
ENSMUSG00000031987	Egln1	0.368236	6.1884	8.54984	4.21171e-08	1.45692e-06
ENSMUSG00000042148	Cox10	0.351927	4.67574	8.54994	4.21092e-08	1.45692e-06
ENSMUSG00000027465	Tbc1d20	0.263677	6.1902	8.54437	4.25465e-08	1.46161e-06
ENSMUSG00000038848	Ythdf1	-0.381875	5.37639	-8.54571	4.2441e-08	1.46161e-06
ENSMUSG00000020935	Dcakd	0.490981	5.22443	8.5443	4.25522e-08	1.46161e-06
ENSMUSG00000022211	Lrrc16b	0.837685	6.93213	8.54569	4.24427e-08	1.46161e-06
ENSMUSG00000042111	Ccdc115	0.426589	4.58654	8.5421	4.27258e-08	1.46499e-06
ENSMUSG00000022812	Gsk3b	-0.564327	7.58171	-8.53292	4.34605e-08	1.48757e-06
ENSMUSG00000026469	Xpr1	-0.423677	7.13653	-8.52826	4.3838e-08	1.49786e-06
ENSMUSG00000028294	Cfap206	-1.60712	-0.684982	-8.51526	4.49102e-08	1.52794e-06
ENSMUSG00000055430	Nap1l5	-0.910563	7.95103	-8.5138	4.50317e-08	1.52794e-06
ENSMUSG00000038697	Taf5l	-0.334482	4.23865	-8.51582	4.48632e-08	1.52794e-06
ENSMUSG00000018595	Glra4	-2.70947	-1.9787	-8.5139	4.50236e-08	1.52794e-06
ENSMUSG00000040502	2026-03-09	-0.776559	4.06713	-8.51116	4.52533e-08	1.52954e-06
ENSMUSG00000041236	Vps41	-0.366556	7.16529	-8.51154	4.52214e-08	1.52954e-06
ENSMUSG00000022673	Mcm4	0.750296	4.21322	8.51044	4.5314e-08	1.52954e-06
ENSMUSG00000044502	Bod1	0.518228	5.87022	8.5065	4.5648e-08	1.53815e-06
ENSMUSG00000036644	Tbc1d9b	0.478096	8.16121	8.50087	4.61285e-08	1.549e-06
ENSMUSG00000023147	Wrb	-0.530021	5.60672	-8.50178	4.60505e-08	1.549e-06
ENSMUSG00000000085	Scmh1	0.272719	5.62279	8.49803	4.6373e-08	1.55453e-06
ENSMUSG00000000305	Cdh4	-0.682931	5.85394	-8.49608	4.65413e-08	1.55483e-06
ENSMUSG00000044676	Zfp612	-0.51942	5.51291	-8.49698	4.64633e-08	1.55483e-06
ENSMUSG00000025912	Mybl1	0.950641	1.80498	8.49471	4.66604e-08	1.55615e-06
ENSMUSG00000086841	2410006H16Rik	1.17405	4.8138	8.49171	4.69213e-08	1.56217e-06
ENSMUSG00000039633	Lonrf1	-0.538158	4.89629	-8.49016	4.70568e-08	1.56402e-06
ENSMUSG00000069072	Slc7a14	-0.817875	7.03482	-8.47953	4.79984e-08	1.59255e-06
ENSMUSG00000028719	Cmpk1	-0.492862	5.37294	-8.47864	4.80785e-08	1.59255e-06
ENSMUSG00000018882	Mrpl45	0.341366	4.9561	8.47715	4.82122e-08	1.59427e-06
ENSMUSG00000020524	Gria1	-0.681105	8.84328	-8.4637	4.94367e-08	1.62924e-06
ENSMUSG00000024276	Zfp397	-0.465197	4.87187	-8.46373	4.94335e-08	1.62924e-06
ENSMUSG00000027612	Mmp24	0.506456	5.69689	8.46237	4.95593e-08	1.63053e-06
ENSMUSG00000043391	2510009E07Rik	-0.43171	5.91849	-8.46118	4.96693e-08	1.6314e-06
ENSMUSG00000020042	Btbd11	-1.13952	4.4062	-8.45825	4.99415e-08	1.63758e-06
ENSMUSG00000055053	Nfic	0.556554	6.8674	8.45367	5.03706e-08	1.64888e-06
ENSMUSG00000022861	Dgkg	-0.855062	5.3883	-8.44996	5.07206e-08	1.65755e-06
ENSMUSG00000058655	Eif4b	0.368615	8.37928	8.44886	5.08247e-08	1.65818e-06
ENSMUSG00000063873	Slc24a3	-0.685099	6.88997	-8.44452	5.1239e-08	1.66059e-06
ENSMUSG00000001082	Mfsd10	0.524561	5.04566	8.44458	5.12329e-08	1.66059e-06
ENSMUSG00000042570	Mier2	0.346355	5.60799	8.44454	5.12366e-08	1.66059e-06
ENSMUSG00000024976	Shoc2	-0.396026	5.56187	-8.44621	5.10777e-08	1.66059e-06
ENSMUSG00000013367	Iglon5	0.722918	5.69208	8.44247	5.14359e-08	1.6642e-06
ENSMUSG00000032511	Scn5a	-1.54924	4.67876	-8.44113	5.15642e-08	1.66559e-06
ENSMUSG00000015882	Lcorl	-0.63547	4.05539	-8.43016	5.26331e-08	1.69731e-06
ENSMUSG00000036270	Edc4	0.302405	6.68402	8.42298	5.33446e-08	1.71624e-06
ENSMUSG00000018599	Mief2	0.488931	4.20803	8.42246	5.33961e-08	1.71624e-06
ENSMUSG00000023915	Tnfrsf21	-0.439911	6.51159	-8.42119	5.35236e-08	1.71751e-06
ENSMUSG00000027162	Lin7c	-0.391573	6.06836	-8.41369	5.42803e-08	1.73893e-06
ENSMUSG00000027624	Epb41l1	-0.593459	9.04885	-8.41162	5.44905e-08	1.7428e-06
ENSMUSG00000074305	Peak1	-0.811762	5.3862	-8.40084	5.56028e-08	1.77547e-06
ENSMUSG00000073514	Dok6	-0.840424	6.08913	-8.39834	5.58635e-08	1.78088e-06
ENSMUSG00000040287	Stac3	0.780571	1.86985	8.39569	5.61414e-08	1.78518e-06
ENSMUSG00000015363	Trabd	0.537974	4.77244	8.39531	5.61814e-08	1.78518e-06
ENSMUSG00000029464	Gpn3	0.412418	4.40817	8.39435	5.62833e-08	1.78551e-06
ENSMUSG00000067872	Ccdc87	-1.16994	1.04633	-8.39296	5.64294e-08	1.78724e-06
ENSMUSG00000059974	Ntm	-0.581094	6.43397	-8.38515	5.72624e-08	1.81068e-06
ENSMUSG00000030275	Etnk1	-0.527065	8.4329	-8.38142	5.76651e-08	1.81752e-06
ENSMUSG00000022231	Sema5a	-0.964219	4.75951	-8.38179	5.76248e-08	1.81752e-06
ENSMUSG00000022200	Golph3	-0.346613	5.76248	-8.37944	5.78799e-08	1.81953e-06
ENSMUSG00000005732	Ranbp1	-0.603706	4.20215	-8.37911	5.79152e-08	1.81953e-06
ENSMUSG00000045052	Prlhr	-2.06934	0.226416	-8.37574	5.82833e-08	1.82815e-06
ENSMUSG00000025737	Wdr24	0.320032	5.26939	8.37049	5.886e-08	1.84327e-06
ENSMUSG00000030592	Ryr1	-1.26736	5.27523	-8.36281	5.97157e-08	1.86707e-06
ENSMUSG00000001366	Fbxo9	-0.55008	5.9621	-8.3605	5.99748e-08	1.87217e-06
ENSMUSG00000029472	Anapc5	0.354194	7.95571	8.35477	6.06245e-08	1.88943e-06
ENSMUSG00000093803	Ppp2r3d	0.503912	5.7787	8.35212	6.09275e-08	1.89283e-06
ENSMUSG00000033417	Cacul1	-0.360373	5.84487	-8.3522	6.09178e-08	1.89283e-06
ENSMUSG00000028247	Coq3	0.465158	4.06735	8.34723	6.14898e-08	1.90121e-06
ENSMUSG00000038542	Pcid2	0.30879	5.21313	8.34844	6.13502e-08	1.90121e-06
ENSMUSG00000032580	Rbm5	0.314427	7.52585	8.34791	6.14119e-08	1.90121e-06
ENSMUSG00000054894	Atp5s	-0.546499	3.252	-8.34164	6.21402e-08	1.91828e-06
ENSMUSG00000029003	Mad2l2	0.635167	3.61494	8.33654	6.27398e-08	1.93373e-06
ENSMUSG00000036006	Fam65b	-0.535451	6.19278	-8.33363	6.30839e-08	1.94127e-06
ENSMUSG00000058922	Gm10052	-0.394813	4.31923	-8.33256	6.3211e-08	1.94212e-06
ENSMUSG00000036975	Tmem177	-0.570034	2.64386	-8.32821	6.37312e-08	1.95503e-06
ENSMUSG00000073968	Trim68	0.590814	2.81883	8.32505	6.41123e-08	1.96132e-06
ENSMUSG00000031355	Arhgap6	-0.572817	4.86578	-8.32484	6.41373e-08	1.96132e-06
ENSMUSG00000087590	Epb41l4aos	0.964343	2.20677	8.32086	6.46197e-08	1.97297e-06
ENSMUSG00000048483	Zdhhc22	-0.928004	5.44746	-8.31108	6.58227e-08	2.00343e-06
ENSMUSG00000022523	Fgf12	-0.613321	6.79822	-8.31126	6.58007e-08	2.00343e-06
ENSMUSG00000025169	Ogfod3	0.643592	2.72448	8.30952	6.60159e-08	2.00618e-06
ENSMUSG00000031921	Terf2	-0.290586	5.2043	-8.303	6.6833e-08	2.02786e-06
ENSMUSG00000073406	H2-Bl	-1.99968	-1.02226	-8.3018	6.69845e-08	2.0293e-06
ENSMUSG00000074738	B930041F14Rik	0.655168	4.86211	8.30039	6.71629e-08	2.03155e-06
ENSMUSG00000031210	Gpr165	-1.74993	3.63808	-8.29718	6.75716e-08	2.04075e-06
ENSMUSG00000049420	Tmem200a	-1.03302	2.79963	-8.29228	6.81995e-08	2.05653e-06
ENSMUSG00000023764	Sfi1	0.421089	5.8762	8.28972	6.85306e-08	2.06332e-06
ENSMUSG00000036985	Zdhhc9	0.322059	5.54796	8.28884	6.86439e-08	2.06355e-06
ENSMUSG00000019828	Grm1	-1.12559	5.58109	-8.28771	6.87905e-08	2.06477e-06
ENSMUSG00000040102	Klhl42	0.380851	4.88337	8.28568	6.90551e-08	2.06636e-06
ENSMUSG00000024896	Minpp1	-0.47375	5.03705	-8.28616	6.89918e-08	2.06636e-06
ENSMUSG00000005034	Prkacb	-0.592744	8.89035	-8.28286	6.94241e-08	2.07422e-06
ENSMUSG00000059263	Usp47	-0.318393	6.63391	-8.27953	6.98622e-08	2.08412e-06
ENSMUSG00000009563	Tor2a	0.352018	4.40531	8.27399	7.05974e-08	2.10283e-06
ENSMUSG00000038271	Iffo1	0.396826	6.37938	8.27149	7.09318e-08	2.10957e-06
ENSMUSG00000046167	Gldn	-1.41151	0.130294	-8.26675	7.15701e-08	2.1246e-06
ENSMUSG00000049858	Suox	0.537036	3.84994	8.26613	7.16548e-08	2.1246e-06
ENSMUSG00000012405	Rpl15	0.413097	6.9741	8.2651	7.17944e-08	2.12551e-06
ENSMUSG00000098234	Snhg6	0.772202	2.86077	8.26406	7.19357e-08	2.12646e-06
ENSMUSG00000091994	E130317F20Rik	-0.575126	1.98138	-8.26324	7.20476e-08	2.12655e-06
ENSMUSG00000026048	Ercc5	0.297401	4.64495	8.25768	7.28092e-08	2.13031e-06
ENSMUSG00000026639	Lamb3	-0.87155	1.95938	-8.25728	7.2864e-08	2.13031e-06
ENSMUSG00000049922	Slc35c1	0.443997	4.45966	8.26087	7.23713e-08	2.13031e-06
ENSMUSG00000059482	2610301B20Rik	-0.450809	4.63778	-8.25692	7.29148e-08	2.13031e-06
ENSMUSG00000053334	Ficd	0.402332	4.2322	8.25595	7.30485e-08	2.13031e-06
ENSMUSG00000023456	Tpi1	-0.690285	8.74111	-8.26023	7.24594e-08	2.13031e-06
ENSMUSG00000030452	Nipa2	0.403237	4.76957	8.25654	7.29672e-08	2.13031e-06
ENSMUSG00000016946	Kctd5	0.457383	4.89844	8.25607	7.3032e-08	2.13031e-06
ENSMUSG00000028580	Pum1	-0.306393	6.8527	-8.25222	7.35657e-08	2.14219e-06
ENSMUSG00000061028	Clasrp	0.536828	6.93014	8.2494	7.39601e-08	2.15046e-06
ENSMUSG00000042258	Isl1	-1.24316	2.71183	-8.24344	7.47988e-08	2.17161e-06
ENSMUSG00000020268	Lyrm7	-0.623647	3.28308	-8.23439	7.6094e-08	2.20594e-06
ENSMUSG00000043441	Gpr149	-1.23895	2.16233	-8.23319	7.62664e-08	2.20765e-06
ENSMUSG00000034185	6430628N08Rik	-1.98653	1.81596	-8.232	7.64385e-08	2.20776e-06
ENSMUSG00000001175	Calm1	-0.763114	10.8293	-8.2316	7.64964e-08	2.20776e-06
ENSMUSG00000023021	Cers5	-0.250087	4.94328	-8.22925	7.68391e-08	2.21437e-06
ENSMUSG00000030556	Lrrc28	0.563992	4.13977	8.22842	7.69602e-08	2.21459e-06
ENSMUSG00000025946	Pth2r	-1.9419	-0.0270522	-8.22747	7.70983e-08	2.2153e-06
ENSMUSG00000026594	Ralgps2	0.410472	5.37618	8.21866	7.83977e-08	2.24602e-06
ENSMUSG00000097164	Cep83os	-0.661452	4.16508	-8.21921	7.83162e-08	2.24602e-06
ENSMUSG00000023968	Crip3	-0.908618	0.427854	-8.21749	7.85721e-08	2.24771e-06
ENSMUSG00000035151	Elmod2	0.445798	4.51956	8.21655	7.87129e-08	2.24845e-06
ENSMUSG00000036775	Decr2	-0.446158	4.70193	-8.21374	7.91331e-08	2.25714e-06
ENSMUSG00000063626	Unc5d	-1.08265	5.30534	-8.21173	7.94356e-08	2.26247e-06
ENSMUSG00000021376	Tpmt	0.618792	2.60168	8.20948	7.97757e-08	2.26884e-06
ENSMUSG00000096606	Tpbgl	-0.839306	2.18062	-8.20266	8.08169e-08	2.2951e-06
ENSMUSG00000020891	Alox8	-1.34455	1.97856	-8.2012	8.10409e-08	2.29812e-06
ENSMUSG00000040536	Necab1	-1.33611	6.56847	-8.19709	8.16765e-08	2.30943e-06
ENSMUSG00000031556	Tm2d2	0.456628	5.44138	8.19765	8.15896e-08	2.30943e-06
ENSMUSG00000027284	Cdan1	0.447046	4.60853	8.19526	8.19603e-08	2.31076e-06
ENSMUSG00000060487	Samd5	-0.965496	4.20499	-8.19584	8.18703e-08	2.31076e-06
ENSMUSG00000031858	Mau2	0.340212	6.70288	8.19172	8.25152e-08	2.32305e-06
ENSMUSG00000020232	Hmg20b	0.547729	4.60256	8.18886	8.29647e-08	2.33234e-06
ENSMUSG00000017929	B4galt5	0.670972	6.31244	8.18525	8.35367e-08	2.34504e-06
ENSMUSG00000057914	Cacnb2	-0.580737	5.49387	-8.1837	8.37834e-08	2.34521e-06
ENSMUSG00000053838	Nudcd3	-0.391369	7.17741	-8.18411	8.37179e-08	2.34521e-06
ENSMUSG00000047749	Zc3hav1l	-0.609258	2.33804	-8.18022	8.43399e-08	2.35404e-06
ENSMUSG00000003200	Sh3gl1	0.33662	5.50806	8.18022	8.43395e-08	2.35404e-06
ENSMUSG00000075224	Lrrc55	-0.921499	3.71024	-8.1764	8.49548e-08	2.36781e-06
ENSMUSG00000031812	Map1lc3b	0.413905	7.30537	8.17308	8.54934e-08	2.37942e-06
ENSMUSG00000026213	Stk11ip	0.388736	5.63087	8.16769	8.63755e-08	2.39713e-06
ENSMUSG00000041343	Ankrd42	-0.637967	3.78577	-8.16821	8.629e-08	2.39713e-06
ENSMUSG00000030770	Parva	-0.441817	5.58058	-8.16561	8.67176e-08	2.40321e-06
ENSMUSG00000071553	Cpa2	1.26458	1.17027	8.16331	8.70992e-08	2.40354e-06
ENSMUSG00000020151	Ptprr	-0.895233	4.50656	-8.16332	8.7098e-08	2.40354e-06
ENSMUSG00000024948	Map4k2	0.517615	6.95244	8.16391	8.70002e-08	2.40354e-06
ENSMUSG00000049881	2810025M15Rik	0.539892	3.49778	8.15987	8.76723e-08	2.41594e-06
ENSMUSG00000005268	Prlr	-2.36258	1.53005	-8.14843	8.96054e-08	2.46573e-06
ENSMUSG00000022299	Slc25a32	-0.424501	3.90532	-8.14763	8.97419e-08	2.46601e-06
ENSMUSG00000031245	Hmgn5	0.516426	3.9278	8.14601	9.00188e-08	2.47014e-06
ENSMUSG00000039137	Whrn	-1.20735	5.1335	-8.13115	9.26093e-08	2.53765e-06
ENSMUSG00000029064	Gnb1	-0.341544	8.95852	-8.12879	9.30263e-08	2.5455e-06
ENSMUSG00000112630	ENSMUSG00000112630	1.24206	-0.704937	8.12461	9.37726e-08	2.56233e-06
ENSMUSG00000027163	Commd9	0.43968	4.59371	8.12256	9.41408e-08	2.56879e-06
ENSMUSG00000027428	Rbbp9	0.355139	4.8379	8.11934	9.47218e-08	2.58104e-06
ENSMUSG00000029439	Sfswap	0.360683	6.60972	8.11127	9.61932e-08	2.61748e-06
ENSMUSG00000021779	Thrb	-0.890735	4.47669	-8.10938	9.65412e-08	2.62329e-06
ENSMUSG00000032314	Etfa	-0.453031	4.83816	-8.10543	9.7275e-08	2.63955e-06
ENSMUSG00000022144	Gdnf	-1.47223	1.01673	-8.10372	9.75937e-08	2.64452e-06
ENSMUSG00000025200	Cwf19l1	0.340607	4.07155	8.10289	9.77478e-08	2.64502e-06
ENSMUSG00000001910	Nacc1	0.253883	7.25586	8.09909	9.84604e-08	2.66061e-06
ENSMUSG00000027602	Map1lc3a	0.626199	7.02796	8.09619	9.90097e-08	2.66808e-06
ENSMUSG00000074461	Gm10699	-0.758365	2.94614	-8.09618	9.90104e-08	2.66808e-06
ENSMUSG00000036810	Cnep1r1	0.275277	4.73809	8.09515	9.92055e-08	2.66966e-06
ENSMUSG00000022255	Mtdh	-0.334297	6.62215	-8.09397	9.94306e-08	2.67203e-06
ENSMUSG00000026958	Dpp7	0.390892	4.85442	8.09167	9.987e-08	2.68014e-06
ENSMUSG00000006289	Osgep	0.362634	4.59152	8.0889	1.004e-07	2.69067e-06
ENSMUSG00000031290	Lrch2	-0.569759	4.27481	-8.08815	1.00545e-07	2.69087e-06
ENSMUSG00000078117	Gm16485	-1.13578	2.69127	-8.08377	1.01392e-07	2.70609e-06
ENSMUSG00000037253	Mex3c	-0.305414	4.78417	-8.08404	1.0134e-07	2.70609e-06
ENSMUSG00000027447	Cst3	0.643831	10.0069	8.08303	1.01536e-07	2.70624e-06
ENSMUSG00000085396	Firre	0.382771	6.97646	8.08123	1.01886e-07	2.71186e-06
ENSMUSG00000079598	Clec2l	0.611629	4.83863	8.07421	1.03267e-07	2.74487e-06
ENSMUSG00000026640	Plxna2	-0.693138	7.10066	-8.06905	1.04293e-07	2.76837e-06
ENSMUSG00000074345	Tnfaip8l3	-1.49691	3.14628	-8.06306	1.05499e-07	2.79658e-06
ENSMUSG00000014503	Pkd2l2	-0.69365	3.22039	-8.0574	1.0665e-07	2.82325e-06
ENSMUSG00000052407	Ccdc171	-0.690547	2.12287	-8.05282	1.07593e-07	2.84436e-06
ENSMUSG00000021911	Parg	-0.260317	5.06743	-8.04439	1.09347e-07	2.88682e-06
ENSMUSG00000024037	Wdr4	0.302464	4.81729	8.03949	1.10381e-07	2.91019e-06
ENSMUSG00000089662	Gm14057	1.70207	-0.708468	8.0292	1.12587e-07	2.96435e-06
ENSMUSG00000098488	Pla2g4b	0.857447	1.05448	8.02734	1.1299e-07	2.97094e-06
ENSMUSG00000039886	Tmem120a	0.47206	4.12536	8.02531	1.13433e-07	2.97457e-06
ENSMUSG00000021786	Oxsm	0.389412	3.36889	8.02599	1.13283e-07	2.97457e-06
ENSMUSG00000038704	Aspdh	0.96756	2.09852	8.02293	1.13953e-07	2.98419e-06
ENSMUSG00000022407	Adsl	-0.269768	4.73305	-8.01983	1.14634e-07	2.998e-06
ENSMUSG00000033610	Pank1	-0.458712	4.32911	-8.01596	1.15491e-07	3.01638e-06
ENSMUSG00000032316	Clk3	0.28359	6.40619	8.00673	1.17562e-07	3.06635e-06
ENSMUSG00000041245	Wnk3	-0.899418	4.8129	-8.00522	1.17904e-07	3.07118e-06
ENSMUSG00000026457	Adipor1	0.462468	6.45774	8.00335	1.18331e-07	3.07408e-06
ENSMUSG00000041438	Cirh1a	-0.4169	4.6381	-8.00339	1.1832e-07	3.07408e-06
ENSMUSG00000055737	Ghr	-0.44546	3.44342	-7.99999	1.19098e-07	3.08989e-06
ENSMUSG00000026841	Fibcd1	-1.32243	3.49145	-7.99702	1.19781e-07	3.10174e-06
ENSMUSG00000038180	Spag4	-0.906812	1.60479	-7.99663	1.19873e-07	3.10174e-06
ENSMUSG00000085782	Gm15624	-1.25127	1.02591	-7.9959	1.2004e-07	3.10195e-06
ENSMUSG00000032468	Armc8	-0.476462	5.79771	-7.99399	1.20483e-07	3.10929e-06
ENSMUSG00000031137	Fgf13	-0.947668	5.90448	-7.99275	1.20772e-07	3.11263e-06
ENSMUSG00000103703	Gm42568	-0.942976	-0.35742	-7.99093	1.21196e-07	3.11944e-06
ENSMUSG00000041324	Inhba	-1.05588	3.35415	-7.98889	1.21675e-07	3.12764e-06
ENSMUSG00000003228	Grk5	-0.449681	4.68278	-7.9879	1.21906e-07	3.12945e-06
ENSMUSG00000030286	Emc3	0.264649	6.04274	7.98687	1.2215e-07	3.13159e-06
ENSMUSG00000015474	Ppt2	0.415933	4.2557	7.98445	1.22719e-07	3.14207e-06
ENSMUSG00000025873	Faf2	0.261343	5.93327	7.97969	1.23852e-07	3.16692e-06
ENSMUSG00000034108	Ccs	0.384174	4.3887	7.9768	1.24545e-07	3.18046e-06
ENSMUSG00000034327	Kctd9	-1.0333	3.93172	-7.97322	1.25409e-07	3.19834e-06
ENSMUSG00000014355	Anapc1	0.362826	6.7079	7.97149	1.25829e-07	3.20486e-06
ENSMUSG00000032307	Ube2q2	-0.519826	5.33859	-7.96867	1.26515e-07	3.21814e-06
ENSMUSG00000028894	Inpp5b	0.4647	5.45156	7.96562	1.27262e-07	3.22872e-06
ENSMUSG00000040940	Arhgef1	0.679874	6.99791	7.96618	1.27124e-07	3.22872e-06
ENSMUSG00000032298	Neil1	0.567473	3.88258	7.95796	1.2916e-07	3.26837e-06
ENSMUSG00000084904	Gm14827	-0.838214	2.16775	-7.95826	1.29084e-07	3.26837e-06
ENSMUSG00000027671	Actl6a	0.41559	4.10405	7.95615	1.29611e-07	3.27553e-06
ENSMUSG00000032024	Clmp	-0.564717	4.44004	-7.95238	1.3056e-07	3.28675e-06
ENSMUSG00000010392	Gosr1	0.250259	5.96426	7.95338	1.30307e-07	3.28675e-06
ENSMUSG00000049985	Ankrd55	-1.11439	2.00786	-7.95246	1.30541e-07	3.28675e-06
ENSMUSG00000030245	Golt1b	-0.4259	4.51688	-7.95019	1.31113e-07	3.29641e-06
ENSMUSG00000002731	Prkra	-0.551583	3.60943	-7.94802	1.31664e-07	3.29974e-06
ENSMUSG00000060204	Gm5868	-3.00861	-2.34346	-7.94796	1.31681e-07	3.29974e-06
ENSMUSG00000052566	Hook2	0.553124	4.80067	7.94768	1.31753e-07	3.29974e-06
ENSMUSG00000042787	Exog	-0.419106	4.55079	-7.94552	1.32304e-07	3.30775e-06
ENSMUSG00000024975	Pdcd4	-0.29881	6.20914	-7.9451	1.32412e-07	3.30775e-06
ENSMUSG00000020818	Mfsd11	0.242311	5.52408	7.9443	1.32617e-07	3.30864e-06
ENSMUSG00000038718	Pbx3	-0.751011	4.93509	-7.93724	1.34439e-07	3.34982e-06
ENSMUSG00000027663	Zmat3	0.428457	6.6824	7.93426	1.35217e-07	3.36489e-06
ENSMUSG00000048814	Lonrf2	-0.565984	7.5113	-7.9336	1.3539e-07	3.36491e-06
ENSMUSG00000031266	Gla	0.405621	3.96819	7.93217	1.35764e-07	3.36993e-06
ENSMUSG00000030543	Mesp2	1.03062	-0.429227	7.92979	1.36391e-07	3.38118e-06
ENSMUSG00000036241	Ube2r2	0.264662	6.47751	7.92596	1.37406e-07	3.40021e-06
ENSMUSG00000004221	Ikbkg	-0.330275	5.32408	-7.92559	1.37507e-07	3.40021e-06
ENSMUSG00000031189	Aff2	-0.977291	3.28748	-7.92156	1.38582e-07	3.42245e-06
ENSMUSG00000039145	Camk1d	-0.79562	7.07682	-7.91758	1.39656e-07	3.44081e-06
ENSMUSG00000110727	ENSMUSG00000110727	-1.68435	-1.04137	-7.9175	1.39678e-07	3.44081e-06
ENSMUSG00000007837	Prrg2	0.524619	2.93578	7.91532	1.4027e-07	3.45006e-06
ENSMUSG00000011382	Dhdh	-0.564868	3.65445	-7.91481	1.40408e-07	3.45006e-06
ENSMUSG00000037466	4930427A07Rik	1.165	1.90173	7.91323	1.40839e-07	3.45631e-06
ENSMUSG00000025858	Get4	0.337799	5.76006	7.91146	1.41323e-07	3.46384e-06
ENSMUSG00000057133	Chd6	-0.522224	6.56507	-7.90282	1.43711e-07	3.51795e-06
ENSMUSG00000023259	Slc26a6	0.391249	3.55113	7.90104	1.44207e-07	3.52567e-06
ENSMUSG00000028089	Chd1l	0.347119	3.7383	7.89624	1.45556e-07	3.55419e-06
ENSMUSG00000063904	4930533O14Rik	0.305755	5.5581	7.89409	1.46165e-07	3.56459e-06
ENSMUSG00000022206	Npr3	-1.99876	0.728271	-7.89286	1.46513e-07	3.56863e-06
ENSMUSG00000037685	Atp8a1	-0.515564	7.66629	-7.89091	1.47071e-07	3.57678e-06
ENSMUSG00000056215	Lrguk	-0.690527	2.93723	-7.89003	1.47323e-07	3.57678e-06
ENSMUSG00000018661	Cog1	-0.296893	5.75573	-7.88976	1.47398e-07	3.57678e-06
ENSMUSG00000075470	Alg10b	0.425157	5.82511	7.88873	1.47694e-07	3.57952e-06
ENSMUSG00000078786	BC024978	-0.31963	3.60159	-7.88797	1.47912e-07	3.58036e-06
ENSMUSG00000001901	Kcnh6	-1.07226	1.85191	-7.8854	1.48653e-07	3.59384e-06
ENSMUSG00000025507	Pidd1	1.20219	2.26509	7.8825	1.49492e-07	3.60621e-06
ENSMUSG00000057469	E2f6	-0.407731	5.07775	-7.88195	1.49652e-07	3.60621e-06
ENSMUSG00000024826	Dpf2	0.358732	6.32936	7.88172	1.49719e-07	3.60621e-06
ENSMUSG00000090053	Palm2	-0.815895	3.07326	-7.87526	1.51608e-07	3.6472e-06
ENSMUSG00000035681	Kcnc2	-0.991187	5.67761	-7.87357	1.52107e-07	3.65469e-06
ENSMUSG00000038518	Jarid2	0.285687	5.91776	7.87122	1.52805e-07	3.66694e-06
ENSMUSG00000061298	Agbl4	-0.934264	3.13381	-7.86891	1.53492e-07	3.67889e-06
ENSMUSG00000036686	Cc2d1a	0.445888	6.52804	7.86694	1.54081e-07	3.6885e-06
ENSMUSG00000005615	Pcyt1a	0.387836	5.69003	7.86603	1.54355e-07	3.69052e-06
ENSMUSG00000062081	Gm6055	0.458864	4.13442	7.8645	1.54813e-07	3.69694e-06
ENSMUSG00000100241	Slc18a3	-2.74043	2.46115	-7.85909	1.56452e-07	3.73152e-06
ENSMUSG00000022270	Fam134b	-0.520069	5.28067	-7.85486	1.57744e-07	3.75774e-06
ENSMUSG00000022024	Sugt1	-0.355307	6.56004	-7.84782	1.59922e-07	3.80497e-06
ENSMUSG00000057098	Ebf1	-0.599815	3.73121	-7.84236	1.61632e-07	3.84097e-06
ENSMUSG00000022783	Spag6l	-1.03412	2.12504	-7.84141	1.6193e-07	3.84336e-06
ENSMUSG00000062098	Btbd3	-0.737821	6.21969	-7.83879	1.62758e-07	3.85833e-06
ENSMUSG00000019254	Ppp1r12c	0.331303	7.25817	7.83075	1.65329e-07	3.91452e-06
ENSMUSG00000015942	Gtf2ird2	0.395198	4.728	7.82773	1.66305e-07	3.92335e-06
ENSMUSG00000057497	Fam136a	-0.439078	4.30133	-7.82799	1.66221e-07	3.92335e-06
ENSMUSG00000072919	Noxred1	-0.90152	0.413004	-7.82852	1.66049e-07	3.92335e-06
ENSMUSG00000002718	Cse1l	-0.452163	5.42748	-7.82706	1.66523e-07	3.92375e-06
ENSMUSG00000036138	Acaa1a	0.348631	6.46598	7.8257	1.66965e-07	3.92941e-06
ENSMUSG00000037935	Smarce1	-0.313163	5.8036	-7.82406	1.67499e-07	3.93724e-06
ENSMUSG00000019864	Rtn4ip1	0.396065	4.19192	7.82255	1.67992e-07	3.94407e-06
ENSMUSG00000024798	Htr7	-1.00291	3.41144	-7.82043	1.6869e-07	3.95569e-06
ENSMUSG00000021130	Galnt16	-0.571561	7.61031	-7.81636	1.70033e-07	3.98241e-06
ENSMUSG00000019087	Atp6ap1	0.335021	8.3661	7.81011	1.7212e-07	4.02645e-06
ENSMUSG00000026627	Tmem206	0.454488	3.84163	7.80668	1.73277e-07	4.04866e-06
ENSMUSG00000039047	Pigk	-0.296593	5.99568	-7.80487	1.73891e-07	4.05798e-06
ENSMUSG00000029634	Rnf6	0.29449	6.48276	7.80417	1.7413e-07	4.05798e-06
ENSMUSG00000031378	Abcd1	0.63926	4.69066	7.80367	1.743e-07	4.05798e-06
ENSMUSG00000029681	Bcl7b	0.406111	6.24892	7.8022	1.74801e-07	4.06246e-06
ENSMUSG00000103715	4933431K14Rik	0.986581	2.3515	7.80188	1.74908e-07	4.06246e-06
ENSMUSG00000036197	Gxylt1	0.427428	4.58082	7.79696	1.76599e-07	4.09684e-06
ENSMUSG00000044819	Oxgr1	-2.22661	-2.5467	-7.79609	1.76899e-07	4.09893e-06
ENSMUSG00000024359	Hspa9	0.262492	7.96195	7.79248	1.78153e-07	4.12309e-06
ENSMUSG00000063172	Hspb11	0.394894	2.50261	7.79049	1.78846e-07	4.13252e-06
ENSMUSG00000022895	Ets2	-0.580784	6.50707	-7.79009	1.78984e-07	4.13252e-06
ENSMUSG00000006930	Hap1	-0.811431	9.15159	-7.78926	1.79278e-07	4.13441e-06
ENSMUSG00000038932	Tcfl5	-1.469	0.0514753	-7.78803	1.79708e-07	4.13943e-06
ENSMUSG00000029062	Cdk11b	0.267836	6.78945	7.78426	1.81039e-07	4.16518e-06
ENSMUSG00000040250	Asun	0.283405	4.83331	7.78079	1.82272e-07	4.1886e-06
ENSMUSG00000029361	Nos1	-0.839475	6.32323	-7.77873	1.83005e-07	4.2005e-06
ENSMUSG00000028977	Casz1	-0.673776	3.42034	-7.77784	1.83326e-07	4.20293e-06
ENSMUSG00000024642	Tle4	-0.420794	5.58716	-7.77429	1.84604e-07	4.22727e-06
ENSMUSG00000043668	Tox3	-0.913238	2.43119	-7.77004	1.86145e-07	4.25755e-06
ENSMUSG00000006526	Tmem110	0.403547	4.8983	7.76851	1.86704e-07	4.26533e-06
ENSMUSG00000037111	Setd7	-0.452097	7.10986	-7.76385	1.88415e-07	4.28893e-06
ENSMUSG00000008763	Man1a2	-0.430493	6.86386	-7.76386	1.88411e-07	4.28893e-06
ENSMUSG00000018541	Cwc25	0.309567	4.50992	7.76364	1.88492e-07	4.28893e-06
ENSMUSG00000115591	ENSMUSG00000115591	-1.40825	-0.801299	-7.7633	1.88616e-07	4.28893e-06
ENSMUSG00000000792	Slc5a5	-0.804552	3.71031	-7.7621	1.89061e-07	4.29405e-06
ENSMUSG00000048355	Arxes1	-0.681706	3.92275	-7.7608	1.89543e-07	4.29997e-06
ENSMUSG00000087651	1500009L16Rik	-0.723716	3.35708	-7.75904	1.90197e-07	4.30982e-06
ENSMUSG00000017288	Vps53	-0.328725	6.10695	-7.75704	1.90944e-07	4.32171e-06
ENSMUSG00000031570	Plpp5	0.432414	4.77149	7.75533	1.91585e-07	4.33119e-06
ENSMUSG00000054752	Fsd1l	-0.55037	4.23382	-7.75377	1.92171e-07	4.33942e-06
ENSMUSG00000052298	Cdc42se2	0.439431	7.18593	7.75267	1.92586e-07	4.34375e-06
ENSMUSG00000031309	Rps6ka3	-0.828202	5.29481	-7.74865	1.94109e-07	4.37307e-06
ENSMUSG00000038068	Rnf144b	0.347149	4.42023	7.73452	1.99563e-07	4.49073e-06
ENSMUSG00000028098	Rnf115	-0.444308	5.11189	-7.73309	2.00125e-07	4.4982e-06
ENSMUSG00000027133	Nop10	-0.57695	4.67007	-7.7309	2.00985e-07	4.51234e-06
ENSMUSG00000038537	Mc3r	-1.67275	1.09209	-7.72627	2.02821e-07	4.54311e-06
ENSMUSG00000024963	Dnajc4	0.442369	3.92958	7.72646	2.02744e-07	4.54311e-06
ENSMUSG00000109904	RP23-462D5.5	0.720677	1.05522	7.72335	2.03988e-07	4.56399e-06
ENSMUSG00000026667	Uhmk1	-0.486222	8.24926	-7.71972	2.05446e-07	4.59135e-06
ENSMUSG00000053093	Myh7	-0.777794	4.23964	-7.71876	2.05836e-07	4.5948e-06
ENSMUSG00000118012	ENSMUSG00000118012	0.383854	3.23781	7.71343	2.08001e-07	4.63782e-06
ENSMUSG00000028690	Mmachc	-0.634507	3.40081	-7.71088	2.09048e-07	4.64974e-06
ENSMUSG00000105335	Gm42423	-2.64068	-2.24768	-7.71039	2.0925e-07	4.64974e-06
ENSMUSG00000031642	Sh3rf1	-0.525797	4.86508	-7.71103	2.08984e-07	4.64974e-06
ENSMUSG00000005338	Cadm3	-0.68876	8.48685	-7.70862	2.09978e-07	4.6589e-06
ENSMUSG00000014782	Plekhg4	-0.943627	2.50204	-7.70745	2.10459e-07	4.6589e-06
ENSMUSG00000034105	Tldc1	0.379258	4.06654	7.70707	2.10617e-07	4.6589e-06
ENSMUSG00000103897	Pcdhga8	-0.456014	3.45584	-7.70754	2.10422e-07	4.6589e-06
ENSMUSG00000024137	E4f1	0.33228	5.5999	7.70577	2.11159e-07	4.66559e-06
ENSMUSG00000015289	Lage3	0.514541	3.70296	7.70367	2.12032e-07	4.67958e-06
ENSMUSG00000021747	4930452B06Rik	-0.719549	3.31708	-7.69871	2.1411e-07	4.7201e-06
ENSMUSG00000036815	Dpp10	-0.981191	6.42449	-7.69157	2.17138e-07	4.77606e-06
ENSMUSG00000034255	Arhgap27	0.705997	5.25903	7.69173	2.17072e-07	4.77606e-06
ENSMUSG00000026289	Atg16l1	0.294725	6.38153	7.6906	2.17554e-07	4.77981e-06
ENSMUSG00000041912	Tdrkh	-0.424581	4.89345	-7.68678	2.19196e-07	4.79969e-06
ENSMUSG00000031976	Urb2	-0.370483	3.83486	-7.6868	2.19189e-07	4.79969e-06
ENSMUSG00000015377	Dennd6b	0.441378	6.91678	7.6872	2.19015e-07	4.79969e-06
ENSMUSG00000021919	Chat	-2.63346	3.23054	-7.68209	2.21229e-07	4.83877e-06
ENSMUSG00000028070	Apoa1bp	0.438379	6.02394	7.67697	2.23472e-07	4.85966e-06
ENSMUSG00000028603	Scp2	0.305032	6.34488	7.67795	2.23038e-07	4.85966e-06
ENSMUSG00000085586	Gm11613	0.710478	3.09427	7.6765	2.23679e-07	4.85966e-06
ENSMUSG00000022313	Utp23	-0.414444	2.71029	-7.67897	2.22592e-07	4.85966e-06
ENSMUSG00000016541	Atxn10	-0.370108	7.51801	-7.67656	2.23653e-07	4.85966e-06
ENSMUSG00000025171	Ubtd1	0.640966	3.59205	7.67804	2.23001e-07	4.85966e-06
ENSMUSG00000004843	Chmp2b	-0.415416	5.12938	-7.67237	2.25506e-07	4.89392e-06
ENSMUSG00000105686	Gm43252	0.691025	1.1141	7.66962	2.26729e-07	4.91498e-06
ENSMUSG00000030094	Xpc	0.338704	4.71044	7.66578	2.28455e-07	4.9469e-06
ENSMUSG00000015804	Med28	-0.363004	5.57533	-7.66232	2.30016e-07	4.97518e-06
ENSMUSG00000039615	Stub1	0.530029	6.20709	7.65778	2.32086e-07	5.01439e-06
ENSMUSG00000042462	Dctpp1	0.600956	3.23308	7.65708	2.32405e-07	5.01574e-06
ENSMUSG00000042572	Ube2q1	-0.278029	6.48221	-7.65586	2.32967e-07	5.01695e-06
ENSMUSG00000023845	Lnpep	-0.855813	6.17607	-7.65584	2.32976e-07	5.01695e-06
ENSMUSG00000031629	Cenpu	1.10628	0.770934	7.65289	2.34337e-07	5.0407e-06
ENSMUSG00000032807	Alox12b	-1.8698	-0.483393	-7.64865	2.36304e-07	5.07742e-06
ENSMUSG00000073678	Pgap1	-0.718035	5.71488	-7.64769	2.36755e-07	5.0815e-06
ENSMUSG00000067724	Gbx1	-1.61543	2.55819	-7.64559	2.37734e-07	5.09692e-06
ENSMUSG00000027655	Dhx35	0.296059	4.76724	7.64189	2.39479e-07	5.12392e-06
ENSMUSG00000051076	Vtcn1	-1.84392	-0.875528	-7.64125	2.39781e-07	5.12392e-06
ENSMUSG00000041180	Hectd2	-0.626197	3.01303	-7.64125	2.3978e-07	5.12392e-06
ENSMUSG00000085562	2610028E06Rik	-2.63922	-1.21303	-7.63824	2.41213e-07	5.14887e-06
ENSMUSG00000028524	Sgip1	-0.617575	7.01472	-7.63765	2.41492e-07	5.1492e-06
ENSMUSG00000005370	Msh6	0.301311	4.60316	7.63596	2.42302e-07	5.16082e-06
ENSMUSG00000059412	Fxyd2	-1.22463	1.31086	-7.63342	2.4352e-07	5.1811e-06
ENSMUSG00000053332	Gas5	0.479935	6.86678	7.63201	2.44198e-07	5.18988e-06
ENSMUSG00000017478	Zc3h18	0.282486	6.3466	7.62485	2.4768e-07	5.25814e-06
ENSMUSG00000024044	Epb41l3	-0.636465	7.53322	-7.62345	2.48366e-07	5.26698e-06
ENSMUSG00000041609	Ccdc64	0.35141	5.80763	7.62036	2.49887e-07	5.29347e-06
ENSMUSG00000030232	Aebp2	-0.348993	6.19766	-7.61211	2.53999e-07	5.36894e-06
ENSMUSG00000054302	Eapp	-0.346043	5.21599	-7.6123	2.53904e-07	5.36894e-06
ENSMUSG00000027568	Ntsr1	-1.32878	2.9944	-7.61149	2.54309e-07	5.36965e-06
ENSMUSG00000086606	Gm13205	-0.728094	0.996627	-7.60822	2.55961e-07	5.39869e-06
ENSMUSG00000002870	Mcm2	1.21714	3.9674	7.60716	2.56497e-07	5.40417e-06
ENSMUSG00000045969	Ing1	0.408143	5.3468	7.60291	2.58667e-07	5.444e-06
ENSMUSG00000034212	Ankmy1	1.08239	-0.593654	7.5975	2.61452e-07	5.49669e-06
ENSMUSG00000038827	Fam206a	-0.35269	4.28429	-7.59515	2.62674e-07	5.5105e-06
ENSMUSG00000022884	Eif4a2	-0.402449	9.00172	-7.59525	2.62621e-07	5.5105e-06
ENSMUSG00000062590	Armc9	-0.370078	5.13057	-7.59426	2.63136e-07	5.51426e-06
ENSMUSG00000050390	C77080	-0.611042	3.6268	-7.5856	2.67692e-07	5.59173e-06
ENSMUSG00000034863	Ano8	0.375981	7.01467	7.58569	2.67644e-07	5.59173e-06
ENSMUSG00000044176	Spink10	-0.934846	2.16171	-7.58568	2.6765e-07	5.59173e-06
ENSMUSG00000074782	4833422C13Rik	-0.708354	2.54681	-7.58243	2.69377e-07	5.61489e-06
ENSMUSG00000024566	Atp9b	0.271576	6.39297	7.58246	2.69362e-07	5.61489e-06
ENSMUSG00000087437	Gm13112	-1.85063	0.25095	-7.58136	2.69949e-07	5.61889e-06
ENSMUSG00000031021	Tmem9b	0.320365	6.32908	7.58088	2.70206e-07	5.61889e-06
ENSMUSG00000002804	Nudt14	0.565068	2.71594	7.58046	2.70432e-07	5.61889e-06
ENSMUSG00000103620	Gm37359	-2.33517	-2.54963	-7.57741	2.72073e-07	5.63848e-06
ENSMUSG00000020248	Nfyb	-0.485384	4.88012	-7.5771	2.72242e-07	5.63848e-06
ENSMUSG00000043531	Sorcs1	-0.566272	5.81721	-7.57742	2.7207e-07	5.63848e-06
ENSMUSG00000046318	Ccbe1	-1.27014	0.421444	-7.57411	2.73862e-07	5.66601e-06
ENSMUSG00000034135	Sik3	-0.296584	7.97367	-7.57345	2.74219e-07	5.66738e-06
ENSMUSG00000037138	Aff3	-0.473441	5.87604	-7.57143	2.75321e-07	5.67812e-06
ENSMUSG00000037572	Wdhd1	0.763297	3.0095	7.57155	2.75254e-07	5.67812e-06
ENSMUSG00000001763	Tspan33	-0.496411	4.00318	-7.57078	2.75675e-07	5.67943e-06
ENSMUSG00000070639	Lrrc8b	-0.52775	5.91703	-7.56763	2.77405e-07	5.70905e-06
ENSMUSG00000047021	Ccdc108	-1.24263	2.04928	-7.5656	2.78521e-07	5.72597e-06
ENSMUSG00000022561	Gpaa1	0.457645	5.28129	7.5646	2.79074e-07	5.7313e-06
ENSMUSG00000002308	Cd320	0.356837	3.79407	7.56232	2.80342e-07	5.75129e-06
ENSMUSG00000042510	AA986860	0.784978	1.64298	7.56141	2.80852e-07	5.7557e-06
ENSMUSG00000025231	Sufu	0.329118	4.68373	7.55789	2.82819e-07	5.78992e-06
ENSMUSG00000029657	Hsph1	-0.708428	8.08087	-7.5559	2.83938e-07	5.80673e-06
ENSMUSG00000001482	Def8	0.295643	6.01239	7.55127	2.86564e-07	5.85431e-06
ENSMUSG00000032295	Man2c1	0.270697	6.66415	7.55042	2.87047e-07	5.85804e-06
ENSMUSG00000026172	Bcs1l	-0.381828	4.39522	-7.54552	2.89857e-07	5.90304e-06
ENSMUSG00000112161	ENSMUSG00000112161	-2.77919	-2.61063	-7.5457	2.89751e-07	5.90304e-06
ENSMUSG00000054976	Nyap2	-0.736743	4.77942	-7.54262	2.91533e-07	5.93097e-06
ENSMUSG00000026374	Tsn	0.251484	6.46428	7.53931	2.93458e-07	5.96393e-06
ENSMUSG00000051278	Zgrf1	0.852595	2.93161	7.5385	2.93931e-07	5.96732e-06
ENSMUSG00000035382	Pcsk7	0.274476	5.25414	7.53314	2.97081e-07	6.02499e-06
ENSMUSG00000032356	Rasgrf1	-0.500781	8.60763	-7.52589	3.01399e-07	6.10623e-06
ENSMUSG00000000384	Tbrg4	0.279192	5.32604	7.52419	3.02417e-07	6.1205e-06
ENSMUSG00000029836	Cbx3	0.275425	5.84818	7.52182	3.03849e-07	6.14311e-06
ENSMUSG00000104960	Snhg8	0.644803	4.43834	7.52078	3.0448e-07	6.14948e-06
ENSMUSG00000027002	Nckap1	-0.57995	8.45021	-7.51973	3.05113e-07	6.15589e-06
ENSMUSG00000003033	Ap1m1	0.297968	6.36099	7.51547	3.07714e-07	6.20197e-06
ENSMUSG00000030720	Cln3	0.618263	4.60765	7.51243	3.09585e-07	6.23323e-06
ENSMUSG00000002280	Narfl	0.289073	5.09183	7.5116	3.10096e-07	6.23709e-06
ENSMUSG00000031432	Prps1	-0.44459	5.99713	-7.50455	3.1448e-07	6.31876e-06
ENSMUSG00000041132	N4bp2l1	-0.288367	5.14074	-7.5035	3.15143e-07	6.31948e-06
ENSMUSG00000061374	Fiz1	0.346025	4.49062	7.50346	3.15164e-07	6.31948e-06
ENSMUSG00000046658	Zfp316	0.390031	5.36687	7.50178	3.16221e-07	6.33417e-06
ENSMUSG00000047417	Rexo1	0.353735	6.53305	7.49051	3.23411e-07	6.47154e-06
ENSMUSG00000041907	Gpr45	-0.56233	3.54736	-7.48908	3.24333e-07	6.47699e-06
ENSMUSG00000053094	Tmem248	-0.260164	5.76796	-7.48906	3.24347e-07	6.47699e-06
ENSMUSG00000042213	Zfand4	0.516679	2.05216	7.48251	3.28617e-07	6.55553e-06
ENSMUSG00000007080	Pole	1.79815	2.08556	7.47619	3.32786e-07	6.63192e-06
ENSMUSG00000020156	Mum1	0.337582	5.89331	7.47403	3.3423e-07	6.65391e-06
ENSMUSG00000047654	Tssk6	0.816459	1.25156	7.47288	3.34997e-07	6.66238e-06
ENSMUSG00000037773	Pced1a	0.346315	4.71791	7.47164	3.35827e-07	6.67209e-06
ENSMUSG00000016409	Nkap	0.40567	4.08132	7.4705	3.36591e-07	6.68045e-06
ENSMUSG00000062991	Nrg1	-0.554448	3.66672	-7.46357	3.41283e-07	6.76669e-06
ENSMUSG00000022721	Trmt2a	0.325534	5.69106	7.46254	3.41989e-07	6.77382e-06
ENSMUSG00000096225	Lhx8	-1.60046	2.95569	-7.45988	3.43814e-07	6.79147e-06
ENSMUSG00000059040	Eno1b	-0.729649	3.51743	-7.46047	3.43408e-07	6.79147e-06
ENSMUSG00000024830	Rps6kb2	0.3256	5.38654	7.45972	3.43925e-07	6.79147e-06
ENSMUSG00000038909	Kat7	-0.250316	6.50675	-7.45844	3.448e-07	6.80187e-06
ENSMUSG00000033436	Armcx2	-0.426545	6.62707	-7.45769	3.45318e-07	6.80521e-06
ENSMUSG00000045752	Tssc4	0.388526	5.49977	7.45272	3.4877e-07	6.86629e-06
ENSMUSG00000039478	Micu3	-0.66463	5.69806	-7.4428	3.55758e-07	6.99682e-06
ENSMUSG00000058997	Vwa8	0.454818	6.03836	7.43978	3.5792e-07	7.03225e-06
ENSMUSG00000025665	Rps6ka6	0.74995	2.60268	7.43747	3.59577e-07	7.05769e-06
ENSMUSG00000036980	Taf6	-0.281965	4.73075	-7.43667	3.60151e-07	7.06185e-06
ENSMUSG00000058546	Rpl23a	0.351466	6.38331	7.43098	3.6428e-07	7.1352e-06
ENSMUSG00000017466	Timp2	-0.434162	8.6287	-7.43051	3.64623e-07	7.1352e-06
ENSMUSG00000047496	Rnf152	-1.20656	2.38934	-7.43	3.64994e-07	7.13529e-06
ENSMUSG00000063524	Eno1	-0.563552	9.25272	-7.42898	3.65744e-07	7.1428e-06
ENSMUSG00000109975	RP23-354L15.1	0.691132	2.44974	7.41887	3.73227e-07	7.28165e-06
ENSMUSG00000036452	Arhgap26	-0.558635	6.76989	-7.41724	3.74449e-07	7.29093e-06
ENSMUSG00000039652	Cpeb3	-0.499431	6.13328	-7.41774	3.74076e-07	7.29093e-06
ENSMUSG00000044795	Cyb5d1	-0.340231	4.6412	-7.41623	3.7521e-07	7.29456e-06
ENSMUSG00000037933	Bicd2	0.362569	6.78864	7.416	3.75384e-07	7.29456e-06
ENSMUSG00000053216	Btn2a2	-1.3997	-1.80198	-7.41388	3.76982e-07	7.31833e-06
ENSMUSG00000068011	Mkrn2os	-0.963878	-0.555339	-7.40144	3.86507e-07	7.49579e-06
ENSMUSG00000034544	Rsrc1	-0.367107	5.26408	-7.3999	3.87704e-07	7.51152e-06
ENSMUSG00000020986	Sec23a	-0.472757	6.35058	-7.39667	3.90227e-07	7.55291e-06
ENSMUSG00000020522	Mfap3	-0.376573	4.72685	-7.39577	3.90935e-07	7.55911e-06
ENSMUSG00000031399	Fam3a	0.363774	4.54114	7.39463	3.91826e-07	7.56884e-06
ENSMUSG00000054555	Adam12	-0.86386	1.75709	-7.39321	3.92947e-07	7.57549e-06
ENSMUSG00000031816	Mthfsd	0.3658	5.54233	7.39332	3.9286e-07	7.57549e-06
ENSMUSG00000086181	C230034O21Rik	-1.21751	0.308588	-7.39167	3.94164e-07	7.58397e-06
ENSMUSG00000028960	Ube4b	0.280019	7.11604	7.39169	3.94149e-07	7.58397e-06
ENSMUSG00000105076	A930003O13Rik	-0.942303	0.378583	-7.39096	3.94724e-07	7.58725e-06
ENSMUSG00000045106	Ccdc73	-0.719992	3.16159	-7.38398	4.00303e-07	7.67936e-06
ENSMUSG00000055976	Cldn23	-1.74842	-1.54813	-7.38402	4.00266e-07	7.67936e-06
ENSMUSG00000027500	Stmn2	-1.15597	6.94769	-7.38343	4.00746e-07	7.68032e-06
ENSMUSG00000010097	Nxf1	0.312148	6.83631	7.38239	4.01577e-07	7.68869e-06
ENSMUSG00000099760	Gm28800	0.999784	0.497341	7.3804	4.03191e-07	7.71201e-06
ENSMUSG00000057531	Dtnbp1	-0.410846	5.50544	-7.37769	4.05392e-07	7.74652e-06
ENSMUSG00000042581	Thsd7b	-1.12417	3.04928	-7.37396	4.08441e-07	7.77751e-06
ENSMUSG00000019295	Tmem129	0.412472	4.6658	7.37273	4.09459e-07	7.77751e-06
ENSMUSG00000029126	Nsg1	-0.566719	8.2403	-7.37366	4.08692e-07	7.77751e-06
ENSMUSG00000020523	Fam114a2	0.317824	5.28229	7.37494	4.07644e-07	7.77751e-06
ENSMUSG00000021532	Fastkd3	0.355097	3.40452	7.37381	4.08565e-07	7.77751e-06
ENSMUSG00000041852	Tcf20	-0.395056	7.14352	-7.37231	4.09804e-07	7.77751e-06
ENSMUSG00000089774	Slc5a3	-0.724943	5.29159	-7.37292	4.09298e-07	7.77751e-06
ENSMUSG00000078700	D030028A08Rik	-0.419204	2.9975	-7.36797	4.13396e-07	7.83133e-06
ENSMUSG00000022545	Ercc4	-0.297314	5.06743	-7.36791	4.13443e-07	7.83133e-06
ENSMUSG00000026014	Raph1	-0.716899	5.25855	-7.36644	4.14669e-07	7.83933e-06
ENSMUSG00000031482	Slc25a15	0.467533	3.8562	7.36644	4.14665e-07	7.83933e-06
ENSMUSG00000026494	Kif26b	-0.890255	4.39433	-7.36348	4.17143e-07	7.87846e-06
ENSMUSG00000069237	Fam8a1	-0.306942	6.84952	-7.35779	4.21949e-07	7.96153e-06
ENSMUSG00000048279	Sacs	-0.86444	5.44939	-7.35516	4.24186e-07	7.99601e-06
ENSMUSG00000040913	Fbxw4	0.456274	4.91606	7.35385	4.25308e-07	8.00942e-06
ENSMUSG00000030207	Fam234b	-0.467123	7.79148	-7.35086	4.27881e-07	8.05011e-06
ENSMUSG00000057561	Eif1a	-0.43652	5.62366	-7.3495	4.2905e-07	8.06432e-06
ENSMUSG00000073805	Fam196a	-0.90746	3.65396	-7.34767	4.30634e-07	8.0863e-06
ENSMUSG00000028078	Dclk2	0.250666	6.91166	7.34584	4.32222e-07	8.10832e-06
ENSMUSG00000028755	Cda	-1.35982	0.170401	-7.34479	4.33145e-07	8.11783e-06
ENSMUSG00000022960	Donson	0.310962	4.03279	7.34323	4.34501e-07	8.13543e-06
ENSMUSG00000029708	Gcc1	0.278158	4.97624	7.34067	4.3675e-07	8.16328e-06
ENSMUSG00000051427	Ccdc157	-0.302966	4.98907	-7.34059	4.36826e-07	8.16328e-06
ENSMUSG00000027067	Ssrp1	0.231877	6.95101	7.3389	4.38315e-07	8.18327e-06
ENSMUSG00000020590	Snx13	-0.340589	5.8645	-7.33443	4.42279e-07	8.24939e-06
ENSMUSG00000046523	Kctd4	-0.83778	4.17918	-7.33183	4.44606e-07	8.28488e-06
ENSMUSG00000027822	Slc33a1	-0.400956	3.99099	-7.32917	4.46999e-07	8.32151e-06
ENSMUSG00000055653	Gpc3	-1.00885	3.08029	-7.32837	4.47719e-07	8.32698e-06
ENSMUSG00000015290	Ubl4a	0.270723	6.29286	7.32682	4.49118e-07	8.34503e-06
ENSMUSG00000019775	Rgs17	-0.815462	6.21677	-7.32582	4.50029e-07	8.34854e-06
ENSMUSG00000052551	Adarb2	-1.00615	4.45452	-7.32567	4.50162e-07	8.34854e-06
ENSMUSG00000051951	Xkr4	-0.97656	4.56333	-7.32477	4.50978e-07	8.35573e-06
ENSMUSG00000028795	Ccdc28b	0.333719	4.24724	7.32143	4.54028e-07	8.40425e-06
ENSMUSG00000073434	Wdr90	0.502075	4.98092	7.31496	4.59993e-07	8.5066e-06
ENSMUSG00000026163	Sphkap	-1.22606	6.05402	-7.31197	4.62785e-07	8.55013e-06
ENSMUSG00000018861	Fdxr	0.459604	4.1868	7.30907	4.65498e-07	8.59211e-06
ENSMUSG00000032547	Ryk	0.372	4.81168	7.30514	4.69205e-07	8.65236e-06
ENSMUSG00000026618	Iars2	0.267694	5.63487	7.30364	4.70638e-07	8.67058e-06
ENSMUSG00000085601	Gm4969	1.1145	0.110451	7.2995	4.74587e-07	8.73509e-06
ENSMUSG00000020311	Erlec1	-0.292704	5.10112	-7.29682	4.77167e-07	8.7743e-06
ENSMUSG00000019894	Slc6a15	-0.531151	5.42877	-7.29071	4.83097e-07	8.87498e-06
ENSMUSG00000028633	Ctps	0.307877	5.48956	7.28886	4.84907e-07	8.8968e-06
ENSMUSG00000032239	Rp9	0.395037	4.9332	7.28856	4.85197e-07	8.8968e-06
ENSMUSG00000020680	Taf15	0.349595	6.81694	7.28601	4.87704e-07	8.93436e-06
ENSMUSG00000040007	Bahd1	-0.37982	5.63642	-7.28203	4.9165e-07	8.9982e-06
ENSMUSG00000052572	Dlg2	-0.570553	8.00192	-7.28156	4.92115e-07	8.99827e-06
ENSMUSG00000026399	Cd55	-0.790977	1.01567	-7.27971	4.93961e-07	9.02357e-06
ENSMUSG00000005897	Nr2c1	0.312742	3.57006	7.27896	4.94712e-07	9.02885e-06
ENSMUSG00000025436	Xrcc6bp1	-0.395803	2.59541	-7.27702	4.96662e-07	9.05595e-06
ENSMUSG00000050541	Adra1b	-0.879563	2.68563	-7.27496	4.98734e-07	9.08525e-06
ENSMUSG00000044442	N6amt1	-0.509798	4.16536	-7.27196	5.01769e-07	9.13202e-06
ENSMUSG00000058624	Gda	-0.947956	7.65167	-7.26515	5.08743e-07	9.2503e-06
ENSMUSG00000027035	Cers6	-0.542701	5.51879	-7.26421	5.09707e-07	9.2592e-06
ENSMUSG00000051502	Ufsp1	-0.648931	3.0907	-7.26303	5.1093e-07	9.27138e-06
ENSMUSG00000050824	Sstr5	-1.55756	1.24319	-7.26264	5.11328e-07	9.27138e-06
ENSMUSG00000031502	Col4a1	0.801813	6.31399	7.25964	5.14446e-07	9.31926e-06
ENSMUSG00000031521	Aga	0.772401	3.0423	7.25915	5.14966e-07	9.32002e-06
ENSMUSG00000050141	Fam205c	-1.32611	1.06639	-7.25795	5.16216e-07	9.334e-06
ENSMUSG00000045975	C2cd2	0.549267	3.84249	7.25607	5.18185e-07	9.36092e-06
ENSMUSG00000055078	Gabra5	-0.877907	5.21461	-7.25458	5.19757e-07	9.38063e-06
ENSMUSG00000023923	Tbc1d5	0.344238	5.33739	7.25314	5.2127e-07	9.39924e-06
ENSMUSG00000038605	Samd10	0.409707	4.45458	7.25154	5.22968e-07	9.42114e-06
ENSMUSG00000021963	Sap18	0.24613	6.51958	7.25052	5.2405e-07	9.43194e-06
ENSMUSG00000030465	Psd3	-0.816299	8.16676	-7.24957	5.25061e-07	9.44143e-06
ENSMUSG00000020167	Tcf3	0.473405	5.4437	7.24869	5.25997e-07	9.44954e-06
ENSMUSG00000000120	Ngfr	-3.29206	2.23505	-7.2418	5.33392e-07	9.57358e-06
ENSMUSG00000027569	Mrgbp	0.317785	4.77485	7.23713	5.38473e-07	9.65589e-06
ENSMUSG00000061981	Flot2	-0.421179	6.55841	-7.23624	5.39452e-07	9.66457e-06
ENSMUSG00000027341	Tmem230	-0.333665	4.12358	-7.23501	5.40796e-07	9.67975e-06
ENSMUSG00000009030	Pdcl	0.338528	4.7108	7.23331	5.42665e-07	9.70429e-06
ENSMUSG00000005357	Slc1a6	-0.760704	3.76081	-7.23285	5.43175e-07	9.70453e-06
ENSMUSG00000100515	Gm17916	-1.40225	-0.54604	-7.23198	5.44135e-07	9.71278e-06
ENSMUSG00000053070	9230110C19Rik	-0.849802	2.56576	-7.22986	5.46484e-07	9.74579e-06
ENSMUSG00000049511	Htr1b	-1.13609	4.83086	-7.22808	5.48462e-07	9.77214e-06
ENSMUSG00000032285	Dnaja4	-0.482315	5.05257	-7.22671	5.49986e-07	9.79036e-06
ENSMUSG00000027845	Dclre1b	0.388451	3.01916	7.21834	5.59419e-07	9.949e-06
ENSMUSG00000109853	RP23-110M15.1	1.16697	-0.0743608	7.2179	5.59918e-07	9.949e-06
ENSMUSG00000030545	Pex11a	0.539355	3.42376	7.21517	5.6303e-07	9.99519e-06
ENSMUSG00000005886	Ncoa2	-0.379194	6.56157	-7.21424	5.641e-07	9.99983e-06
ENSMUSG00000034825	Nrip3	-0.984754	5.81614	-7.21405	5.64316e-07	9.99983e-06
ENSMUSG00000063849	Ppcdc	0.492258	4.07822	7.2109	5.67933e-07	1.00548e-05
ENSMUSG00000070939	Tgfbrap1	0.241414	6.14847	7.20587	5.7377e-07	1.01489e-05
ENSMUSG00000059588	Calcrl	-0.436681	2.54458	-7.20472	5.7512e-07	1.01636e-05
ENSMUSG00000025245	Lztfl1	-0.440205	4.95723	-7.20123	5.79219e-07	1.02268e-05
ENSMUSG00000053198	Prx	-0.719929	0.342392	-7.19972	5.80992e-07	1.02488e-05
ENSMUSG00000025235	Bbs4	-0.36813	5.12212	-7.1962	5.85176e-07	1.03133e-05
ENSMUSG00000020185	E2f7	2.34138	0.155324	7.18599	5.97456e-07	1.05107e-05
ENSMUSG00000078838	Gm17382	-1.53275	-1.8431	-7.18619	5.97214e-07	1.05107e-05
ENSMUSG00000001999	Blvra	0.388351	3.77342	7.18484	5.9886e-07	1.05259e-05
ENSMUSG00000032051	Fdx1	0.457832	2.95037	7.1829	6.01235e-07	1.05581e-05
ENSMUSG00000034768	Asb16	-1.22559	0.730184	-7.18006	6.04716e-07	1.06097e-05
ENSMUSG00000022474	Pmm1	0.436123	6.89939	7.17507	6.10892e-07	1.07085e-05
ENSMUSG00000087264	Gad1os	-0.784124	-0.806431	-7.17448	6.11634e-07	1.07118e-05
ENSMUSG00000027716	Trpc3	-0.66998	3.86925	-7.17291	6.13597e-07	1.07366e-05
ENSMUSG00000046798	Cldn12	0.416503	5.44335	7.17187	6.14888e-07	1.07495e-05
ENSMUSG00000021226	Acot2	0.605031	2.87153	7.16984	6.17439e-07	1.07845e-05
ENSMUSG00000031176	Dynlt3	-0.374604	6.58287	-7.16802	6.19732e-07	1.08148e-05
ENSMUSG00000043885	Slc36a4	-0.489867	5.98154	-7.16444	6.24272e-07	1.08843e-05
ENSMUSG00000091183	Gm5141	0.767235	1.43358	7.16297	6.26154e-07	1.09074e-05
ENSMUSG00000057615	Ldoc1	-1.17045	0.42988	-7.15758	6.33078e-07	1.10182e-05
ENSMUSG00000011960	Ccnt1	-0.332999	5.33594	-7.15696	6.33873e-07	1.10222e-05
ENSMUSG00000006589	Aprt	0.556334	4.65083	7.15587	6.35285e-07	1.10369e-05
ENSMUSG00000000738	Spg7	0.274354	5.94969	7.15541	6.35876e-07	1.10373e-05
ENSMUSG00000097119	B230354K17Rik	-0.482154	3.53582	-7.15475	6.36739e-07	1.10425e-05
ENSMUSG00000053819	Camk2d	-0.729554	7.22645	-7.15093	6.4172e-07	1.11164e-05
ENSMUSG00000059674	Cdh24	0.624636	4.1959	7.15061	6.4214e-07	1.11164e-05
ENSMUSG00000015837	Sqstm1	-0.28681	8.80082	-7.14933	6.43814e-07	1.11355e-05
ENSMUSG00000024842	Cabp4	-1.16138	0.216724	-7.1488	6.44515e-07	1.11377e-05
ENSMUSG00000047485	Klhl34	-0.806144	4.88413	-7.14781	6.45819e-07	1.11504e-05
ENSMUSG00000051768	Xrcc1	0.348213	5.21593	7.1444	6.5033e-07	1.12183e-05
ENSMUSG00000039834	Zfp335	0.318129	5.2804	7.13879	6.57828e-07	1.13263e-05
ENSMUSG00000021684	Pde8b	-0.621477	6.28823	-7.13842	6.58328e-07	1.13263e-05
ENSMUSG00000041229	Phf8	0.316541	5.36664	7.13842	6.58315e-07	1.13263e-05
ENSMUSG00000026925	Inpp5e	0.379135	5.29697	7.13668	6.60663e-07	1.13564e-05
ENSMUSG00000035614	Fam179b	-0.415069	5.68029	-7.13594	6.61662e-07	1.13636e-05
ENSMUSG00000031969	Acad8	-0.316731	4.38237	-7.1335	6.64965e-07	1.14103e-05
ENSMUSG00000035277	Arx	-0.684956	4.27526	-7.13152	6.67664e-07	1.14465e-05
ENSMUSG00000031150	Ccdc120	0.457449	3.90362	7.12886	6.71306e-07	1.14988e-05
ENSMUSG00000026869	Psmd5	-0.319646	5.44598	-7.12583	6.75472e-07	1.156e-05
ENSMUSG00000032348	Gsta4	-0.632689	4.42109	-7.12539	6.76085e-07	1.15604e-05
ENSMUSG00000054855	Rnd1	-0.845642	3.38963	-7.1229	6.79539e-07	1.16093e-05
ENSMUSG00000021615	Xrcc4	-0.517969	2.625	-7.11927	6.84597e-07	1.16855e-05
ENSMUSG00000047022	Mipol1	0.601296	2.00105	7.11756	6.87e-07	1.17162e-05
ENSMUSG00000028684	Urod	0.354221	5.24844	7.11609	6.89068e-07	1.17412e-05
ENSMUSG00000024287	Thoc1	0.402612	4.68434	7.1105	6.96985e-07	1.18658e-05
ENSMUSG00000051159	Cited1	0.827502	0.771094	7.1084	6.99997e-07	1.19067e-05
ENSMUSG00000047507	Baiap3	-1.19046	7.0498	-7.10724	7.01652e-07	1.19237e-05
ENSMUSG00000034729	Mrps10	0.262956	4.7154	7.10685	7.02222e-07	1.19237e-05
ENSMUSG00000031668	Eif2ak3	0.275024	4.76243	7.10511	7.04725e-07	1.19558e-05
ENSMUSG00000038831	Ralgps1	-0.33246	6.05615	-7.10202	7.09188e-07	1.20204e-05
ENSMUSG00000029148	Nrbp1	-0.288041	6.01761	-7.10162	7.09766e-07	1.20204e-05
ENSMUSG00000020700	Map3k3	0.435589	5.3411	7.09933	7.13115e-07	1.20667e-05
ENSMUSG00000043460	Elfn2	-0.559851	7.33505	-7.09885	7.13814e-07	1.2068e-05
ENSMUSG00000024601	Isoc1	-0.738596	5.34666	-7.09798	7.1508e-07	1.2079e-05
ENSMUSG00000039660	D2Wsu81e	0.298341	5.2631	7.09326	7.22034e-07	1.21754e-05
ENSMUSG00000047141	Zfp654	-0.410809	4.30832	-7.09327	7.22008e-07	1.21754e-05
ENSMUSG00000026020	Nop58	-0.400562	5.07199	-7.08946	7.27674e-07	1.22387e-05
ENSMUSG00000101054	Gm18406	-1.64348	-1.12415	-7.08976	7.27228e-07	1.22387e-05
ENSMUSG00000024535	Snx24	0.381931	3.26766	7.08982	7.27131e-07	1.22387e-05
ENSMUSG00000024511	Rab27b	-0.685255	4.76244	-7.08624	7.32496e-07	1.23092e-05
ENSMUSG00000058230	Arhgap35	-0.368727	7.60994	-7.0857	7.33303e-07	1.23122e-05
ENSMUSG00000021235	Coq6	0.317181	4.21992	7.08465	7.34874e-07	1.23279e-05
ENSMUSG00000061013	Mkx	-0.69872	2.67673	-7.08323	7.3703e-07	1.23535e-05
ENSMUSG00000025337	Sbds	0.24144	6.21386	7.08045	7.41228e-07	1.23943e-05
ENSMUSG00000038156	Spon1	-0.465745	6.58505	-7.08036	7.4137e-07	1.23943e-05
ENSMUSG00000063142	Kcnma1	-0.88171	6.63657	-7.08074	7.40799e-07	1.23943e-05
ENSMUSG00000071573	Rnls	0.526553	1.48935	7.07957	7.42578e-07	1.24038e-05
ENSMUSG00000034667	Xpot	-0.321633	6.41258	-7.07759	7.45594e-07	1.24436e-05
ENSMUSG00000028608	0610037L13Rik	0.322202	5.44857	7.07334	7.52123e-07	1.25204e-05
ENSMUSG00000002900	Lamb1	-0.549109	4.8483	-7.07367	7.5162e-07	1.25204e-05
ENSMUSG00000024844	Banf1	0.424503	5.48599	7.07348	7.51903e-07	1.25204e-05
ENSMUSG00000028107	Tars2	0.291196	5.39044	7.07228	7.5376e-07	1.25263e-05
ENSMUSG00000086697	4933427G23Rik	-1.14051	-1.35366	-7.07242	7.53539e-07	1.25263e-05
ENSMUSG00000038760	Trhr	-1.58824	1.34501	-7.06893	7.58954e-07	1.26019e-05
ENSMUSG00000027358	Bmp2	-0.968443	2.4285	-7.0682	7.60096e-07	1.26101e-05
ENSMUSG00000020307	Cdc34	0.438824	5.1847	7.06571	7.63991e-07	1.26425e-05
ENSMUSG00000020847	Rph3al	-0.730918	1.4888	-7.06621	7.63212e-07	1.26425e-05
ENSMUSG00000098557	Kctd12	-0.510287	6.69672	-7.06582	7.63822e-07	1.26425e-05
ENSMUSG00000037727	Avp	-4.76638	-2.00614	-7.06471	7.65565e-07	1.26578e-05
ENSMUSG00000028307	Aldob	-1.06306	0.128358	-7.06382	7.66957e-07	1.26701e-05
ENSMUSG00000074346	Kcnd3os	-0.692841	0.658041	-7.06253	7.68997e-07	1.26716e-05
ENSMUSG00000029705	Cux1	-0.409382	6.23345	-7.06267	7.68772e-07	1.26716e-05
ENSMUSG00000108414	Snhg1	0.715028	3.41294	7.06258	7.68921e-07	1.26716e-05
ENSMUSG00000004054	Map3k11	0.501466	5.46101	7.05822	7.75819e-07	1.27732e-05
ENSMUSG00000020745	Pafah1b1	-0.384918	8.66872	-7.05256	7.84896e-07	1.29117e-05
ENSMUSG00000037300	Ttc13	0.257364	5.27567	7.04877	7.91028e-07	1.30017e-05
ENSMUSG00000049571	Cfap46	-1.0045	2.09266	-7.04616	7.95287e-07	1.30606e-05
ENSMUSG00000021814	Anxa7	-0.388943	6.08445	-7.04055	8.04511e-07	1.3201e-05
ENSMUSG00000028467	Gba2	0.297456	6.80398	7.03864	8.07674e-07	1.32361e-05
ENSMUSG00000063919	Srrm4	-0.561647	4.81685	-7.03844	8.08008e-07	1.32361e-05
ENSMUSG00000021993	Mipep	-0.259907	4.66835	-7.03584	8.12336e-07	1.32959e-05
ENSMUSG00000053192	Mllt11	-0.657368	7.58609	-7.03475	8.14159e-07	1.33034e-05
ENSMUSG00000035629	Rubcn	0.284862	7.01193	7.03508	8.136e-07	1.33034e-05
ENSMUSG00000042353	Frem3	-2.69413	0.665259	-7.02939	8.23178e-07	1.34395e-05
ENSMUSG00000027834	Serpini1	-1.04728	6.53182	-7.02496	8.3072e-07	1.35513e-05
ENSMUSG00000034300	Fam53c	-0.358378	5.96754	-7.02344	8.33326e-07	1.35824e-05
ENSMUSG00000060735	Rxfp3	-2.17432	1.2882	-7.01889	8.41166e-07	1.36988e-05
ENSMUSG00000078485	Plekhn1	0.279967	6.49843	7.01749	8.43592e-07	1.37268e-05
ENSMUSG00000025577	Cbx2	0.737639	2.39281	7.01568	8.46739e-07	1.37666e-05
ENSMUSG00000056145	AI504432	-0.674815	4.43623	-7.01391	8.49838e-07	1.37867e-05
ENSMUSG00000039735	Fnbp1l	-0.475699	6.90959	-7.01376	8.50095e-07	1.37867e-05
ENSMUSG00000016637	Ift27	0.391011	3.98475	7.01429	8.49161e-07	1.37867e-05
ENSMUSG00000067578	Cbln4	-0.82959	3.39163	-7.01233	8.52603e-07	1.38159e-05
ENSMUSG00000005580	Adcy9	-0.55308	5.75425	-7.01002	8.56672e-07	1.38703e-05
ENSMUSG00000030435	U2af2	0.244779	7.77673	7.00615	8.63525e-07	1.39661e-05
ENSMUSG00000039601	Rcan2	-0.703383	7.47003	-7.00587	8.64021e-07	1.39661e-05
ENSMUSG00000028999	Rint1	0.284079	4.06976	7.00537	8.64915e-07	1.3969e-05
ENSMUSG00000026963	Tmem210	1.0288	0.625717	6.99445	8.84605e-07	1.42381e-05
ENSMUSG00000027968	Larp7	0.267887	4.55808	6.99411	8.85228e-07	1.42381e-05
ENSMUSG00000066643	Wdr35	-0.368119	5.49362	-6.99425	8.84957e-07	1.42381e-05
ENSMUSG00000038025	Phf2	0.28444	6.31341	6.99424	8.84981e-07	1.42381e-05
ENSMUSG00000000223	Drp2	-0.43505	6.08973	-6.99516	8.83309e-07	1.42381e-05
ENSMUSG00000091722	Siah3	-0.758471	2.29783	-6.99052	8.91806e-07	1.43321e-05
ENSMUSG00000031090	Nadsyn1	0.520856	2.75867	6.98877	8.95025e-07	1.4372e-05
ENSMUSG00000030824	Nucb1	0.3655	6.78897	6.98817	8.9614e-07	1.4378e-05
ENSMUSG00000034520	Gjc1	0.432786	2.22926	6.98763	8.97138e-07	1.43822e-05
ENSMUSG00000041625	Ggact	0.574512	4.1624	6.98702	8.98252e-07	1.43883e-05
ENSMUSG00000052428	Tmco1	0.356703	4.97223	6.9841	9.03691e-07	1.44635e-05
ENSMUSG00000055817	Mta3	-0.519237	6.30392	-6.98204	9.07538e-07	1.45132e-05
ENSMUSG00000037852	Cpe	0.338729	11.3579	6.97906	9.13141e-07	1.45908e-05
ENSMUSG00000023965	Fbxl17	-0.22994	5.61783	-6.97787	9.15375e-07	1.46145e-05
ENSMUSG00000041313	Slc7a1	0.369994	5.80877	6.97404	9.22652e-07	1.47098e-05
ENSMUSG00000023781	Hes7	-0.992992	-0.879614	-6.97393	9.2285e-07	1.47098e-05
ENSMUSG00000008690	Ncaph2	0.30066	6.85221	6.9732	9.24247e-07	1.472e-05
ENSMUSG00000039463	Slc9a8	0.252624	5.56115	6.97091	9.28628e-07	1.47778e-05
ENSMUSG00000074517	Gm10710	-1.19479	0.324351	-6.96765	9.34895e-07	1.48654e-05
ENSMUSG00000025326	Ube3a	-0.621499	5.87812	-6.95901	9.51737e-07	1.51208e-05
ENSMUSG00000034758	Tle6	0.720721	1.69371	6.9581	9.53529e-07	1.5137e-05
ENSMUSG00000028138	Adh5	0.304333	5.6989	6.95556	9.58558e-07	1.51921e-05
ENSMUSG00000035184	Fam124a	-0.345273	4.19898	-6.95566	9.58353e-07	1.51921e-05
ENSMUSG00000026112	Coa5	-0.37134	6.52792	-6.95369	9.62253e-07	1.52383e-05
ENSMUSG00000024378	Stard4	-0.588721	4.25196	-6.95312	9.63389e-07	1.52439e-05
ENSMUSG00000020190	Mknk2	0.500301	5.88596	6.95107	9.67498e-07	1.52965e-05
ENSMUSG00000039385	Cdh6	-0.601345	4.27078	-6.95027	9.69092e-07	1.53093e-05
ENSMUSG00000036555	Iqce	0.312333	5.6022	6.94885	9.71932e-07	1.53417e-05
ENSMUSG00000004771	Rab11a	-0.358278	6.27065	-6.94639	9.76901e-07	1.54077e-05
ENSMUSG00000019214	Chtf18	1.01261	1.80053	6.94392	9.81901e-07	1.54741e-05
ENSMUSG00000061410	Zcchc14	0.331225	7.04806	6.94266	9.84458e-07	1.55018e-05
ENSMUSG00000025777	Gdap1	-0.434272	6.4846	-6.94008	9.89734e-07	1.55479e-05
ENSMUSG00000000148	Brat1	0.279895	5.00681	6.94034	9.89199e-07	1.55479e-05
ENSMUSG00000024273	2700062C07Rik	0.283002	3.54502	6.94006	9.89774e-07	1.55479e-05
ENSMUSG00000043683	Fem1a	0.291472	6.44231	6.93702	9.96028e-07	1.56336e-05
ENSMUSG00000042133	Ppig	-0.255507	6.53411	-6.93583	9.98484e-07	1.56595e-05
ENSMUSG00000041354	Rgl2	0.45211	6.6483	6.93212	1.00618e-06	1.57675e-05
ENSMUSG00000034063	4930590J08Rik	-0.732502	0.611368	-6.93095	1.00861e-06	1.57803e-05
ENSMUSG00000032332	Col12a1	-0.76867	2.7741	-6.93119	1.0081e-06	1.57803e-05
ENSMUSG00000035601	Trmt10b	0.282817	3.94688	6.92992	1.01077e-06	1.57972e-05
ENSMUSG00000092229	Gm5977	0.819253	0.416439	6.92966	1.01131e-06	1.57972e-05
ENSMUSG00000037434	Slc30a1	-0.308351	5.25724	-6.92726	1.01634e-06	1.5863e-05
ENSMUSG00000022507	1810013L24Rik	-0.317475	5.68064	-6.92521	1.02067e-06	1.59179e-05
ENSMUSG00000034285	Nipsnap1	-0.453029	5.87669	-6.9191	1.03366e-06	1.61077e-05
ENSMUSG00000071317	Bves	0.793813	0.805945	6.91868	1.03458e-06	1.6109e-05
ENSMUSG00000012296	Tjap1	0.499895	5.20042	6.91553	1.04136e-06	1.62016e-05
ENSMUSG00000028936	Rpl22	0.428509	6.54574	6.91499	1.04251e-06	1.62066e-05
ENSMUSG00000030110	Ret	-0.972718	2.84752	-6.91261	1.04768e-06	1.6274e-05
ENSMUSG00000019054	Fis1	0.329534	6.56291	6.91182	1.04938e-06	1.62875e-05
ENSMUSG00000040331	Nsmce4a	0.404392	4.43052	6.9111	1.05096e-06	1.6299e-05
ENSMUSG00000059939	9430015G10Rik	0.319781	4.54358	6.90594	1.06226e-06	1.64612e-05
ENSMUSG00000022124	Fbxl3	0.267191	6.58023	6.90399	1.06655e-06	1.65147e-05
ENSMUSG00000027499	Pkia	-0.635491	7.07364	-6.9036	1.06742e-06	1.6515e-05
ENSMUSG00000019822	Smpd2	0.480574	4.09765	6.90019	1.07501e-06	1.66192e-05
ENSMUSG00000026883	Dab2ip	0.342894	7.11064	6.89871	1.07831e-06	1.66307e-05
ENSMUSG00000020921	Tmem101	0.354028	4.57436	6.89943	1.07669e-06	1.66307e-05
ENSMUSG00000025264	Tsr2	-0.247182	5.93111	-6.89889	1.07791e-06	1.66307e-05
ENSMUSG00000000631	Myo18a	0.212284	8.18917	6.89587	1.08468e-06	1.67158e-05
ENSMUSG00000038112	AW551984	-1.15809	4.68205	-6.89489	1.08689e-06	1.67366e-05
ENSMUSG00000018931	Natd1	0.455342	3.94636	6.89334	1.09039e-06	1.67772e-05
ENSMUSG00000024346	Pfdn1	0.355563	5.55219	6.89199	1.09345e-06	1.68111e-05
ENSMUSG00000019124	Scrn1	-0.406418	8.2737	-6.88857	1.10124e-06	1.69041e-05
ENSMUSG00000113432	ENSMUSG00000113432	1.24677	-0.840067	6.88884	1.10062e-06	1.69041e-05
ENSMUSG00000029449	Rhof	-0.544833	4.89146	-6.88712	1.10455e-06	1.69283e-05
ENSMUSG00000022822	Abcc5	0.272945	8.09857	6.88737	1.10399e-06	1.69283e-05
ENSMUSG00000036323	Srp72	-0.197698	6.85115	-6.88239	1.11545e-06	1.70538e-05
ENSMUSG00000005069	Pex5	0.296236	5.90197	6.88206	1.11623e-06	1.70538e-05
ENSMUSG00000030527	Crtc3	0.376701	4.80916	6.88265	1.11486e-06	1.70538e-05
ENSMUSG00000032058	Ppp2r1b	-0.480605	4.2232	-6.88286	1.11438e-06	1.70538e-05
ENSMUSG00000068823	Csde1	-0.294199	7.67123	-6.88051	1.11983e-06	1.70861e-05
ENSMUSG00000020752	Recql5	0.263477	5.03223	6.88039	1.1201e-06	1.70861e-05
ENSMUSG00000057132	Rpgrip1	-0.903575	-0.132088	-6.8799	1.12124e-06	1.70901e-05
ENSMUSG00000055963	Triqk	-0.606488	3.36661	-6.87926	1.12273e-06	1.70995e-05
ENSMUSG00000045875	Adra1a	-0.882146	3.30622	-6.87813	1.12537e-06	1.71264e-05
ENSMUSG00000054863	Fam19a5	-0.414902	6.37017	-6.87657	1.12903e-06	1.71686e-05
ENSMUSG00000025905	Oprk1	-1.2503	4.00034	-6.87551	1.13153e-06	1.71932e-05
ENSMUSG00000090069	E430024P14Rik	-0.630386	1.45342	-6.87399	1.13509e-06	1.7234e-05
ENSMUSG00000032047	Acat1	0.216476	6.63091	6.86914	1.14659e-06	1.73949e-05
ENSMUSG00000039246	Lyplal1	-0.568315	1.81849	-6.86793	1.14949e-06	1.74119e-05
ENSMUSG00000003948	Mmd	-0.930103	6.25164	-6.8681	1.14909e-06	1.74119e-05
ENSMUSG00000037892	Pcdh18	-0.737578	3.13896	-6.86439	1.15799e-06	1.7527e-05
ENSMUSG00000025762	Larp1b	0.463496	3.63154	6.862	1.16375e-06	1.76005e-05
ENSMUSG00000037499	Nenf	0.427693	5.3984	6.85719	1.17545e-06	1.77225e-05
ENSMUSG00000020922	Lsm12	-0.291953	4.87967	-6.8581	1.17322e-06	1.77225e-05
ENSMUSG00000022635	Zcrb1	0.209013	5.41585	6.85728	1.17523e-06	1.77225e-05
ENSMUSG00000052516	Robo2	-0.671868	6.62468	-6.85786	1.1738e-06	1.77225e-05
ENSMUSG00000027165	B230118H07Rik	-0.364328	4.1608	-6.85586	1.1787e-06	1.77442e-05
ENSMUSG00000005640	Insrr	-2.24427	-0.198584	-6.85609	1.17813e-06	1.77442e-05
ENSMUSG00000026154	Sdhaf4	-0.584853	2.36364	-6.8544	1.18227e-06	1.77842e-05
ENSMUSG00000000934	Top1mt	-0.329576	4.12881	-6.85264	1.18662e-06	1.78359e-05
ENSMUSG00000098708	Gm27252	1.22291	-0.801907	6.85194	1.18835e-06	1.78481e-05
ENSMUSG00000054115	Skp2	0.401524	3.04399	6.84965	1.19403e-06	1.79197e-05
ENSMUSG00000027242	Wdr76	0.779134	2.15082	6.84872	1.19635e-06	1.79234e-05
ENSMUSG00000030871	Ears2	-0.328983	3.24788	-6.84844	1.19704e-06	1.79234e-05
ENSMUSG00000021670	Hmgcr	-0.716066	6.10894	-6.84882	1.1961e-06	1.79234e-05
ENSMUSG00000020832	Eral1	0.413604	4.04667	6.84777	1.19872e-06	1.79348e-05
ENSMUSG00000060147	Serpinb6a	0.308598	4.47893	6.84485	1.20601e-06	1.80301e-05
ENSMUSG00000103845	Gm19026	0.689341	1.49076	6.84443	1.20709e-06	1.80323e-05
ENSMUSG00000079225	Gm9531	-0.477185	2.43736	-6.8406	1.21674e-06	1.81627e-05
ENSMUSG00000038836	Agbl3	0.503325	3.31022	6.84023	1.21768e-06	1.81628e-05
ENSMUSG00000035399	Oser1	0.363625	3.6125	6.83821	1.2228e-06	1.82252e-05
ENSMUSG00000028898	Trnau1ap	0.414598	4.06203	6.83684	1.2263e-06	1.82634e-05
ENSMUSG00000021591	Glrx	-0.632218	3.73916	-6.83524	1.23039e-06	1.83104e-05
ENSMUSG00000030872	Gga2	-0.236192	5.52602	-6.83474	1.23169e-06	1.83157e-05
ENSMUSG00000108079	Gm44210	-0.91748	1.95616	-6.82975	1.24455e-06	1.84929e-05
ENSMUSG00000047388	Atmin	-0.290332	6.52388	-6.8275	1.25039e-06	1.85656e-05
ENSMUSG00000033909	Usp36	0.265077	5.96881	6.82624	1.2537e-06	1.86004e-05
ENSMUSG00000044496	2510039O18Rik	0.497601	5.58159	6.82557	1.25543e-06	1.86121e-05
ENSMUSG00000058835	Abi1	-0.293377	6.76347	-6.8235	1.26086e-06	1.86672e-05
ENSMUSG00000036422	Pcdh8	-1.01839	5.86073	-6.82343	1.26106e-06	1.86672e-05
ENSMUSG00000027394	Ttl	-0.512637	5.87084	-6.8223	1.26402e-06	1.86968e-05
ENSMUSG00000002833	Hdgfrp2	0.277867	6.96068	6.82167	1.26568e-06	1.87072e-05
ENSMUSG00000003746	Man1a	-0.39697	6.0291	-6.82029	1.26934e-06	1.8747e-05
ENSMUSG00000061411	Nol4l	-0.40287	5.43256	-6.81955	1.2713e-06	1.87476e-05
ENSMUSG00000016933	Plcg1	0.243797	7.07774	6.81974	1.27079e-06	1.87476e-05
ENSMUSG00000039221	Rpl22l1	0.359532	5.2742	6.8175	1.27673e-06	1.88135e-05
ENSMUSG00000070366	Plpp4	-0.750746	1.91587	-6.81684	1.2785e-06	1.88254e-05
ENSMUSG00000031770	Herpud1	0.366941	5.95326	6.81576	1.28138e-06	1.88534e-05
ENSMUSG00000032637	Atxn2l	0.311451	8.21883	6.81517	1.28296e-06	1.88624e-05
ENSMUSG00000096914	Galntl6	-0.639953	4.07563	-6.81436	1.28514e-06	1.88804e-05
ENSMUSG00000036529	Sbf1	0.285901	8.05755	6.8126	1.28986e-06	1.89354e-05
ENSMUSG00000029462	Vps29	-0.244173	6.20061	-6.80558	1.3089e-06	1.92005e-05
ENSMUSG00000041638	Gcn1l1	0.321428	7.16775	6.80094	1.32164e-06	1.93519e-05
ENSMUSG00000047986	Palm3	-1.28262	1.5697	-6.80076	1.32212e-06	1.93519e-05
ENSMUSG00000000804	Usp32	-0.398579	6.79575	-6.80073	1.3222e-06	1.93519e-05
ENSMUSG00000000740	Rpl13	0.467112	8.2936	6.7989	1.32728e-06	1.94118e-05
ENSMUSG00000074649	BC029722	0.418349	5.14339	6.79719	1.33201e-06	1.94518e-05
ENSMUSG00000024098	Twsg1	-0.591894	4.90769	-6.79719	1.33201e-06	1.94518e-05
ENSMUSG00000036879	Phkb	-0.332099	5.15472	-6.79488	1.33847e-06	1.95315e-05
ENSMUSG00000020180	Snrpd3	0.257675	6.0638	6.79355	1.34219e-06	1.95711e-05
ENSMUSG00000021905	Dph3	0.391397	4.11088	6.79247	1.34522e-06	1.9596e-05
ENSMUSG00000041130	Zfp598	0.302794	6.34625	6.79222	1.34591e-06	1.9596e-05
ENSMUSG00000019312	Grb7	0.827375	2.77597	6.78801	1.35779e-06	1.97286e-05
ENSMUSG00000020739	Nup85	0.230161	5.13167	6.78859	1.35616e-06	1.97286e-05
ENSMUSG00000060992	Copz1	-0.283358	6.04701	-6.78793	1.35805e-06	1.97286e-05
ENSMUSG00000087575	Gm12976	1.02819	-1.78219	6.78754	1.35915e-06	1.97299e-05
ENSMUSG00000050640	Tmem150c	-0.471177	5.72043	-6.78703	1.36058e-06	1.9736e-05
ENSMUSG00000030407	Qpctl	-0.278683	4.16293	-6.78544	1.36512e-06	1.97871e-05
ENSMUSG00000070705	Eid2b	-0.272776	4.6572	-6.78441	1.36805e-06	1.98148e-05
ENSMUSG00000015149	Sirt2	0.500218	7.42369	6.78299	1.37211e-06	1.9859e-05
ENSMUSG00000044390	Tigd3	0.536845	1.95972	6.78222	1.37435e-06	1.98766e-05
ENSMUSG00000020810	Cygb	-0.628153	6.25511	-6.7793	1.38275e-06	1.99833e-05
ENSMUSG00000075271	Ttc30a1	0.582043	1.97058	6.77729	1.38857e-06	2.00525e-05
ENSMUSG00000025885	Myo5b	-0.819139	5.78726	-6.76949	1.41142e-06	2.03675e-05
ENSMUSG00000014763	Fam120b	-0.272189	6.26749	-6.76751	1.41726e-06	2.04367e-05
ENSMUSG00000030000	Add2	-0.508132	8.11402	-6.7664	1.42055e-06	2.0469e-05
ENSMUSG00000110540	ENSMUSG00000110540	-0.830653	0.618362	-6.7652	1.42412e-06	2.05053e-05
ENSMUSG00000024480	Ap3s1	-0.434487	4.91978	-6.76466	1.42575e-06	2.05135e-05
ENSMUSG00000038712	Fam63a	0.434706	4.65994	6.76366	1.42872e-06	2.05412e-05
ENSMUSG00000009647	Mcu	-0.402657	4.30479	-6.76289	1.43103e-06	2.05593e-05
ENSMUSG00000033416	Gucd1	0.337042	4.21558	6.75782	1.44629e-06	2.07553e-05
ENSMUSG00000022323	Rida	0.469406	5.39713	6.75765	1.44681e-06	2.07553e-05
ENSMUSG00000000915	Hip1r	0.283181	6.95202	6.75723	1.44808e-06	2.07582e-05
ENSMUSG00000054679	Srsf12	0.42454	4.28372	6.75441	1.45665e-06	2.08658e-05
ENSMUSG00000004347	Pde1c	-1.0427	4.9185	-6.7515	1.46556e-06	2.09781e-05
ENSMUSG00000036819	Jmjd4	-0.326151	4.86512	-6.75105	1.46694e-06	2.09824e-05
ENSMUSG00000063511	Snrnp70	0.330877	9.20292	6.75006	1.46999e-06	2.10107e-05
ENSMUSG00000005362	Crbn	-0.271926	5.8053	-6.74873	1.4741e-06	2.10539e-05
ENSMUSG00000035236	Scai	-0.611171	5.00441	-6.74687	1.47985e-06	2.11173e-05
ENSMUSG00000032966	Fkbp1a	-0.455252	8.76882	-6.74625	1.48178e-06	2.11173e-05
ENSMUSG00000028019	Pdgfc	-0.586374	2.50014	-6.74634	1.48149e-06	2.11173e-05
ENSMUSG00000022855	Senp2	-0.260483	6.6525	-6.74459	1.48694e-06	2.11754e-05
ENSMUSG00000026111	Unc50	0.264659	5.2091	6.74386	1.48922e-06	2.11924e-05
ENSMUSG00000059851	Suv420h2	0.509966	5.00706	6.74333	1.49088e-06	2.12004e-05
ENSMUSG00000020605	Hs1bp3	0.30932	4.12451	6.74242	1.49373e-06	2.12255e-05
ENSMUSG00000023047	Amhr2	1.12079	0.667187	6.73833	1.50656e-06	2.13922e-05
ENSMUSG00000036026	Tmem63b	0.444278	7.04088	6.73785	1.50808e-06	2.13983e-05
ENSMUSG00000048142	Nat8l	0.457007	8.56978	6.73647	1.51244e-06	2.1429e-05
ENSMUSG00000051950	B3glct	-0.47148	3.45926	-6.73661	1.51202e-06	2.1429e-05
ENSMUSG00000047003	Zfp41	0.485219	3.38505	6.73595	1.5141e-06	2.1437e-05
ENSMUSG00000040463	Mybbp1a	0.28117	6.69506	6.7356	1.51521e-06	2.14372e-05
ENSMUSG00000049115	Agtr1a	-2.28172	-2.00094	-6.73287	1.52392e-06	2.15314e-05
ENSMUSG00000034709	Ppp1r21	-0.266211	6.19591	-6.73282	1.52408e-06	2.15314e-05
ENSMUSG00000033790	Tubgcp5	0.26367	5.13669	6.72978	1.53381e-06	2.16531e-05
ENSMUSG00000074934	Grem1	-2.19119	0.581241	-6.72748	1.54124e-06	2.17422e-05
ENSMUSG00000032423	Syncrip	-0.305047	5.83473	-6.72707	1.54257e-06	2.17454e-05
ENSMUSG00000057134	Ado	0.464233	5.83347	6.72554	1.54752e-06	2.17994e-05
ENSMUSG00000003154	Foxj2	-0.272629	5.40789	-6.72441	1.55119e-06	2.18353e-05
ENSMUSG00000086896	Cyp4x1os	0.982643	-0.814995	6.7233	1.5548e-06	2.18703e-05
ENSMUSG00000028059	Arhgef2	0.330247	7.56475	6.71867	1.56997e-06	2.20679e-05
ENSMUSG00000044533	Rps2	0.39378	8.76049	6.71646	1.57727e-06	2.21545e-05
ENSMUSG00000000794	Kcnn3	-0.395853	5.49173	-6.71399	1.58549e-06	2.22165e-05
ENSMUSG00000028700	Pomgnt1	0.237338	5.98822	6.71376	1.58624e-06	2.22165e-05
ENSMUSG00000074748	Atxn7l3b	0.278452	7.28329	6.71412	1.58505e-06	2.22165e-05
ENSMUSG00000048349	Pou4f1	2.27828	-2.11235	6.71479	1.58283e-06	2.22165e-05
ENSMUSG00000033009	Ogfod1	-0.456271	7.07437	-6.71234	1.591e-06	2.22672e-05
ENSMUSG00000025958	Creb1	-0.308352	5.47298	-6.70759	1.60694e-06	2.24741e-05
ENSMUSG00000035509	Fbxl21	-0.58774	2.63015	-6.70692	1.60918e-06	2.24894e-05
ENSMUSG00000018160	Med1	-0.417893	5.65435	-6.70517	1.61512e-06	2.25562e-05
ENSMUSG00000049421	Zfp260	-0.336025	5.0556	-6.70147	1.62773e-06	2.27161e-05
ENSMUSG00000035828	Pim3	0.477542	5.5791	6.70086	1.62983e-06	2.27291e-05
ENSMUSG00000022519	Srl	0.546765	2.4257	6.69995	1.63293e-06	2.27338e-05
ENSMUSG00000022498	Txndc11	0.24649	5.04988	6.69976	1.6336e-06	2.27338e-05
ENSMUSG00000031066	Usp11	-0.382105	7.76999	-6.69974	1.63366e-06	2.27338e-05
ENSMUSG00000001524	Gtf2h4	0.408292	3.99566	6.69904	1.63605e-06	2.27508e-05
ENSMUSG00000085336	Gm11732	-1.27778	-0.716303	-6.69785	1.64017e-06	2.27918e-05
ENSMUSG00000044066	Cep68	-0.208849	4.92677	-6.69692	1.64336e-06	2.27962e-05
ENSMUSG00000010803	Gabra1	-0.820349	7.46475	-6.69736	1.64183e-06	2.27962e-05
ENSMUSG00000047989	Ino80c	-0.349821	4.47901	-6.69674	1.64399e-06	2.27962e-05
ENSMUSG00000057176	Ccdc189	-0.459462	2.33826	-6.6961	1.64621e-06	2.28107e-05
ENSMUSG00000035126	Wdr78	-0.37387	3.55055	-6.69394	1.65368e-06	2.28981e-05
ENSMUSG00000033444	Specc1l	0.3712	6.49695	6.69297	1.65708e-06	2.29288e-05
ENSMUSG00000018634	Crhr1	-0.797774	3.71924	-6.69034	1.66626e-06	2.30396e-05
ENSMUSG00000021936	Mapk8	-0.719138	5.93129	-6.6887	1.67201e-06	2.31027e-05
ENSMUSG00000056076	Eif3b	0.23276	7.38861	6.688	1.67448e-06	2.31204e-05
ENSMUSG00000030978	Rrm1	0.524689	4.57809	6.68596	1.68166e-06	2.3203e-05
ENSMUSG00000047109	Cldn14	1.15065	-0.425009	6.68428	1.68761e-06	2.32688e-05
ENSMUSG00000084845	Tmem240	0.47516	5.48955	6.68013	1.70243e-06	2.34565e-05
ENSMUSG00000045994	B3gat1	-0.492498	6.89806	-6.67923	1.70565e-06	2.34681e-05
ENSMUSG00000038736	Nudcd1	-0.444762	3.7954	-6.67922	1.70568e-06	2.34681e-05
ENSMUSG00000042751	Nmnat2	-0.484601	7.07859	-6.67868	1.70763e-06	2.34784e-05
ENSMUSG00000052488	Cherp	0.296143	6.6005	6.67597	1.71736e-06	2.35956e-05
ENSMUSG00000021147	Wdr37	-0.410189	5.95285	-6.67542	1.71935e-06	2.36063e-05
ENSMUSG00000001909	Trmt1	0.279438	6.44063	6.67208	1.73148e-06	2.37394e-05
ENSMUSG00000024072	Yipf4	-0.237802	5.23054	-6.67225	1.73087e-06	2.37394e-05
ENSMUSG00000029199	Lias	0.286141	4.98554	6.67152	1.73353e-06	2.37508e-05
ENSMUSG00000035104	Eva1a	0.588253	3.32162	6.6701	1.73872e-06	2.38052e-05
ENSMUSG00000028573	Fggy	0.485329	3.38968	6.66708	1.74981e-06	2.39403e-05
ENSMUSG00000046562	Unc119b	0.311425	5.25354	6.66327	1.76391e-06	2.41163e-05
ENSMUSG00000031347	Cetn2	-0.440107	4.47756	-6.6616	1.77011e-06	2.41841e-05
ENSMUSG00000090150	Acad11	0.327589	4.33136	6.66017	1.77547e-06	2.42234e-05
ENSMUSG00000022151	Ttc33	-0.345482	5.07802	-6.66026	1.77514e-06	2.42234e-05
ENSMUSG00000069020	Urm1	0.319248	5.66965	6.65886	1.78039e-06	2.42735e-05
ENSMUSG00000036160	Surf6	0.281852	4.68908	6.65733	1.78614e-06	2.43349e-05
ENSMUSG00000106678	Gm43457	-0.788565	0.345206	-6.65434	1.79739e-06	2.44711e-05
ENSMUSG00000074865	Zfp934	0.578555	1.57916	6.65252	1.80431e-06	2.45482e-05
ENSMUSG00000020048	Hsp90b1	-0.395465	7.96421	-6.65004	1.81377e-06	2.46425e-05
ENSMUSG00000070394	Tmem256	0.477706	4.45189	6.65017	1.81327e-06	2.46425e-05
ENSMUSG00000079610	Ankrd39	0.543528	3.27006	6.64921	1.81693e-06	2.46683e-05
ENSMUSG00000031527	Eri1	-0.451614	3.63299	-6.64777	1.82247e-06	2.47263e-05
ENSMUSG00000018974	Sart3	0.230725	6.24678	6.64671	1.82655e-06	2.47645e-05
ENSMUSG00000027286	Lrrc57	0.399402	4.34102	6.64618	1.82857e-06	2.47746e-05
ENSMUSG00000021707	Dhfr	0.597815	2.31818	6.64339	1.83937e-06	2.49036e-05
ENSMUSG00000040029	Ipo8	-0.310452	5.84756	-6.64134	1.84735e-06	2.49943e-05
ENSMUSG00000070866	Zfp804a	-0.696532	3.7325	-6.63935	1.85511e-06	2.50646e-05
ENSMUSG00000035378	Shq1	-0.411664	3.02709	-6.63937	1.85502e-06	2.50646e-05
ENSMUSG00000033061	Resp18	-0.666131	5.59892	-6.63639	1.86674e-06	2.51869e-05
ENSMUSG00000059852	Kcng2	-0.63837	2.43591	-6.6364	1.86669e-06	2.51869e-05
ENSMUSG00000021840	Mapk1ip1l	-0.357179	4.96161	-6.63463	1.87367e-06	2.52629e-05
ENSMUSG00000076441	Ass1	-0.561974	5.27331	-6.6334	1.87854e-06	2.5311e-05
ENSMUSG00000037754	Ppp1r16b	-0.615375	7.32333	-6.6325	1.88212e-06	2.53417e-05
ENSMUSG00000029861	Fam131b	-0.445752	6.83234	-6.63083	1.88875e-06	2.54135e-05
ENSMUSG00000021819	Zswim8	0.262743	7.98129	6.62607	1.90781e-06	2.56522e-05
ENSMUSG00000020123	Avpr1a	-2.62798	-1.45742	-6.62536	1.91067e-06	2.5673e-05
ENSMUSG00000032867	Fbxw8	0.253287	5.63824	6.62257	1.92197e-06	2.5807e-05
ENSMUSG00000023007	Prpf40b	0.340107	6.5775	6.62173	1.9254e-06	2.58353e-05
ENSMUSG00000027206	Cops2	-0.381437	6.03366	-6.6192	1.9357e-06	2.59557e-05
ENSMUSG00000031601	Cnot7	0.350973	6.05618	6.61821	1.93973e-06	2.59919e-05
ENSMUSG00000052533	Nup188	0.331984	4.68873	6.61755	1.94248e-06	2.5993e-05
ENSMUSG00000030917	Tmem159	-0.662698	3.33774	-6.61763	1.94212e-06	2.5993e-05
ENSMUSG00000021048	Mthfd1	0.259914	5.55979	6.61695	1.94494e-06	2.60081e-05
ENSMUSG00000040669	Phc1	0.279476	6.14099	6.61639	1.94722e-06	2.60208e-05
ENSMUSG00000039230	Tbcd	0.277618	6.04404	6.61334	1.95979e-06	2.61708e-05
ENSMUSG00000028917	Plekhm2	0.293181	6.8402	6.61291	1.96158e-06	2.61768e-05
ENSMUSG00000026608	Kctd3	0.2613	6.68481	6.60956	1.97554e-06	2.62732e-05
ENSMUSG00000039634	Zfp189	-0.479352	2.7635	-6.61008	1.97335e-06	2.62732e-05
ENSMUSG00000009291	Pttg1ip	0.284295	6.41913	6.6099	1.97412e-06	2.62732e-05
ENSMUSG00000047454	Gphn	-0.264593	6.13102	-6.60985	1.97432e-06	2.62732e-05
ENSMUSG00000033530	Ttc7b	-0.508152	6.64592	-6.6097	1.97494e-06	2.62732e-05
ENSMUSG00000055897	Ppp4r1l-ps	0.502362	4.71677	6.60685	1.98688e-06	2.6406e-05
ENSMUSG00000062867	Impdh2	0.301602	5.36775	6.60611	1.98996e-06	2.6429e-05
ENSMUSG00000015757	Ppil4	-0.239685	5.44352	-6.60426	1.99776e-06	2.65144e-05
ENSMUSG00000068122	Agtr2	-0.97929	0.220337	-6.60363	2.00043e-06	2.65319e-05
ENSMUSG00000041836	Ptpre	-0.332083	5.26378	-6.60239	2.00567e-06	2.65833e-05
ENSMUSG00000034880	Mrpl34	0.460054	3.81303	6.5999	2.01627e-06	2.67023e-05
ENSMUSG00000097794	Gm2990	-2.16452	-1.42812	-6.59964	2.01738e-06	2.67023e-05
ENSMUSG00000029778	Adcyap1r1	-0.347519	7.79914	-6.59928	2.01893e-06	2.67047e-05
ENSMUSG00000039001	Rps21	0.631453	7.1687	6.5982	2.02351e-06	2.6729e-05
ENSMUSG00000033308	Dpyd	-0.548701	3.01753	-6.59842	2.0226e-06	2.6729e-05
ENSMUSG00000038241	Cep250	0.358536	6.12146	6.59554	2.03496e-06	2.68258e-05
ENSMUSG00000039968	Rsbn1l	-0.462857	4.53906	-6.5959	2.03339e-06	2.68258e-05
ENSMUSG00000029408	Abcb9	0.440345	5.89393	6.59579	2.03386e-06	2.68258e-05
ENSMUSG00000036251	Trpm8	-2.14006	-2.40303	-6.59511	2.03678e-06	2.68316e-05
ENSMUSG00000036062	Phf24	-0.561014	8.04429	-6.58987	2.05949e-06	2.71124e-05
ENSMUSG00000039509	Nup133	0.254636	5.00565	6.58907	2.06301e-06	2.71404e-05
ENSMUSG00000032925	Itgbl1	-0.780954	2.99661	-6.58763	2.06929e-06	2.72047e-05
ENSMUSG00000019888	Mgat4c	-0.954424	2.11086	-6.58729	2.07076e-06	2.72057e-05
ENSMUSG00000027618	Nfs1	-0.4084	4.73741	-6.58555	2.07839e-06	2.72876e-05
ENSMUSG00000048076	Arf1	-0.372872	8.54408	-6.58409	2.08484e-06	2.73539e-05
ENSMUSG00000026269	Rnpepl1	0.390284	5.50633	6.57999	2.103e-06	2.75737e-05
ENSMUSG00000026341	Actr3	-0.358369	7.69335	-6.57758	2.11375e-06	2.76959e-05
ENSMUSG00000097079	Gm26604	-1.28413	-1.25981	-6.57684	2.1171e-06	2.77194e-05
ENSMUSG00000056665	Them6	0.685107	5.77361	6.57655	2.11838e-06	2.77194e-05
ENSMUSG00000044155	Lsm8	0.352134	3.80346	6.5757	2.12221e-06	2.77509e-05
ENSMUSG00000023088	Abcc1	0.316152	5.03046	6.56884	2.15327e-06	2.81382e-05
ENSMUSG00000108456	4732496C06Rik	-0.72061	1.26853	-6.56778	2.15811e-06	2.81825e-05
ENSMUSG00000086905	Gm13716	-0.798322	1.84517	-6.56623	2.16522e-06	2.82565e-05
ENSMUSG00000033216	Eefsec	0.30516	3.98272	6.56349	2.17779e-06	2.84015e-05
ENSMUSG00000026918	Brd3	0.309699	6.3932	6.56253	2.18226e-06	2.84406e-05
ENSMUSG00000022139	Mbnl2	-0.403903	7.54014	-6.56221	2.1837e-06	2.84406e-05
ENSMUSG00000102504	Gm21955	-0.717191	2.11495	-6.56115	2.18865e-06	2.8486e-05
ENSMUSG00000027400	Pdyn	-0.918355	7.01651	-6.56027	2.19273e-06	2.85201e-05
ENSMUSG00000040543	Pitpnm3	-0.649864	6.81718	-6.55995	2.19423e-06	2.85206e-05
ENSMUSG00000056579	Tug1	-0.304604	6.19424	-6.55913	2.19802e-06	2.85508e-05
ENSMUSG00000109209	Gm45104	-2.78448	-2.04818	-6.55654	2.21013e-06	2.86891e-05
ENSMUSG00000040424	Hipk4	-0.989593	6.03877	-6.55388	2.22264e-06	2.8795e-05
ENSMUSG00000054409	Tmem74	-0.832088	2.85295	-6.55393	2.2224e-06	2.8795e-05
ENSMUSG00000046598	Bdh1	0.304108	5.47407	6.55386	2.22272e-06	2.8795e-05
ENSMUSG00000068417	Pnp2	-0.607882	0.807803	-6.55326	2.22555e-06	2.88126e-05
ENSMUSG00000053436	Mapk14	-0.245454	6.57575	-6.5522	2.23056e-06	2.88582e-05
ENSMUSG00000021720	Rnf180	-0.27504	4.45501	-6.54982	2.24186e-06	2.89853e-05
ENSMUSG00000036641	Ccdc148	-0.545556	3.86153	-6.54451	2.26724e-06	2.92746e-05
ENSMUSG00000039913	Pak7	-0.576061	4.67976	-6.54453	2.26714e-06	2.92746e-05
ENSMUSG00000045466	Zfp956	0.384508	4.53709	6.5437	2.27114e-06	2.93055e-05
ENSMUSG00000048004	Tmem196	-0.882144	3.29703	-6.5422	2.27837e-06	2.93794e-05
ENSMUSG00000034480	Diaph2	-0.630022	4.89334	-6.53661	2.30556e-06	2.97104e-05
ENSMUSG00000035834	Polr3g	0.490329	2.75696	6.53399	2.31845e-06	2.98567e-05
ENSMUSG00000045251	Zfp688	0.346345	3.49198	6.53054	2.33546e-06	3.00361e-05
ENSMUSG00000021700	Rab3c	-0.657276	8.88211	-6.53071	2.33462e-06	3.00361e-05
ENSMUSG00000025314	Ptprj	-0.455861	6.41502	-6.5276	2.35011e-06	3.01877e-05
ENSMUSG00000029723	Tsc22d4	0.560386	6.72698	6.52755	2.35034e-06	3.01877e-05
ENSMUSG00000052296	Ppp6r1	0.294936	7.746	6.52409	2.36767e-06	3.03903e-05
ENSMUSG00000100455	Gm29170	0.381694	3.14433	6.52367	2.36977e-06	3.03973e-05
ENSMUSG00000020326	Ccng1	0.46051	5.85672	6.52247	2.37583e-06	3.0455e-05
ENSMUSG00000027270	Lamp5	-0.766989	6.10115	-6.51264	2.426e-06	3.10776e-05
ENSMUSG00000020919	Stat5b	-0.333314	5.61592	-6.51199	2.42936e-06	3.11002e-05
ENSMUSG00000034484	Snx2	-0.329814	5.9039	-6.51041	2.43751e-06	3.11841e-05
ENSMUSG00000039914	Coq10a	0.293775	5.00551	6.50835	2.4482e-06	3.13004e-05
ENSMUSG00000034813	Grip1	-0.386473	4.64179	-6.50531	2.4641e-06	3.14831e-05
ENSMUSG00000024150	Mcfd2	-0.24896	6.43411	-6.50393	2.47133e-06	3.15548e-05
ENSMUSG00000052456	Asna1	0.301607	6.5713	6.50264	2.47812e-06	3.16207e-05
ENSMUSG00000034781	Gna11	0.323997	7.399	6.50142	2.48457e-06	3.16824e-05
ENSMUSG00000106383	E330034L11Rik	-0.520594	2.68561	-6.50077	2.488e-06	3.16846e-05
ENSMUSG00000052798	Nup107	0.266145	4.46661	6.50104	2.48659e-06	3.16846e-05
ENSMUSG00000037872	Ackr1	-0.508387	4.26701	-6.49819	2.5017e-06	3.18041e-05
ENSMUSG00000025395	Prim1	0.567056	3.00578	6.49778	2.5039e-06	3.18041e-05
ENSMUSG00000022312	Eif3h	0.286765	7.37455	6.49835	2.50085e-06	3.18041e-05
ENSMUSG00000087159	Gm15246	0.940071	1.46229	6.49801	2.50267e-06	3.18041e-05
ENSMUSG00000042046	Dstyk	0.275013	6.55069	6.49545	2.51631e-06	3.19409e-05
ENSMUSG00000020386	Sar1b	0.245083	5.59258	6.49505	2.51846e-06	3.19474e-05
ENSMUSG00000045519	Zfp560	0.387956	2.70917	6.49271	2.53106e-06	3.20864e-05
ENSMUSG00000002105	Slc39a13	0.407877	4.58036	6.49223	2.53362e-06	3.2098e-05
ENSMUSG00000029050	Ski	-0.453197	7.45787	-6.4913	2.53865e-06	3.20992e-05
ENSMUSG00000050271	D8Ertd82e	-0.363309	5.10038	-6.49154	2.53737e-06	3.20992e-05
ENSMUSG00000020087	Tysnd1	0.427273	4.78989	6.49174	2.53628e-06	3.20992e-05
ENSMUSG00000028710	Atpaf1	-0.470494	5.14286	-6.49058	2.54253e-06	3.21274e-05
ENSMUSG00000030806	Stx1b	-0.437964	9.46917	-6.48906	2.5508e-06	3.22111e-05
ENSMUSG00000023066	Rttn	0.644518	2.40098	6.48574	2.56886e-06	3.24182e-05
ENSMUSG00000036339	Tmem260	0.264667	5.01468	6.48386	2.57918e-06	3.25273e-05
ENSMUSG00000032666	1700025G04Rik	-0.428205	6.13825	-6.48334	2.58205e-06	3.25425e-05
ENSMUSG00000059921	Unc5c	-0.480772	4.80948	-6.48224	2.5881e-06	3.25977e-05
ENSMUSG00000022556	Hsf1	0.304577	6.05414	6.48173	2.59088e-06	3.26117e-05
ENSMUSG00000039244	E130309D02Rik	0.368303	4.53969	6.47469	2.63003e-06	3.30831e-05
ENSMUSG00000042015	Wdr41	0.256899	5.32044	6.47405	2.63367e-06	3.31075e-05
ENSMUSG00000020594	Pum2	-0.28422	7.34648	-6.47306	2.63923e-06	3.31561e-05
ENSMUSG00000019362	D8Ertd738e	0.392793	5.54292	6.47239	2.643e-06	3.31821e-05
ENSMUSG00000034245	Hdac11	-0.448036	7.53065	-6.46937	2.66002e-06	3.33743e-05
ENSMUSG00000074238	Ap1ar	-0.376087	6.56293	-6.46728	2.67191e-06	3.35019e-05
ENSMUSG00000031979	Cog2	0.235925	4.94827	6.46689	2.67414e-06	3.35084e-05
ENSMUSG00000029056	Pank4	0.271519	5.76683	6.4632	2.69526e-06	3.37513e-05
ENSMUSG00000038838	Vars2	0.333999	5.16249	6.46128	2.70632e-06	3.3868e-05
ENSMUSG00000008140	Emc10	0.363638	8.10497	6.4602	2.71255e-06	3.39026e-05
ENSMUSG00000057181	5730455P16Rik	-0.430509	5.96567	-6.46025	2.71226e-06	3.39026e-05
ENSMUSG00000005204	Senp3	0.184787	6.34379	6.45841	2.72294e-06	3.40105e-05
ENSMUSG00000036825	Ssx2ip	0.339952	6.78467	6.45712	2.73043e-06	3.40823e-05
ENSMUSG00000102553	D930036K23Rik	-1.26995	-1.34485	-6.45609	2.73646e-06	3.41139e-05
ENSMUSG00000003233	Dvl3	0.312926	6.32564	6.45629	2.73526e-06	3.41139e-05
ENSMUSG00000037656	Slc20a2	0.410108	6.18879	6.45532	2.74095e-06	3.41481e-05
ENSMUSG00000051306	Usp42	0.232453	5.00573	6.45497	2.74301e-06	3.4152e-05
ENSMUSG00000070644	Etnk2	-1.01525	1.69267	-6.45148	2.76349e-06	3.43849e-05
ENSMUSG00000033159	Cnppd1	0.3477	5.75629	6.4487	2.77995e-06	3.45678e-05
ENSMUSG00000055371	Stam2	0.219678	4.72314	6.44755	2.78677e-06	3.46305e-05
ENSMUSG00000074863	Platr25	0.566748	2.21189	6.44603	2.7958e-06	3.47206e-05
ENSMUSG00000094002	Gm9866	-0.488042	4.99032	-6.44489	2.8026e-06	3.47829e-05
ENSMUSG00000074664	A830092H15Rik	-0.927274	0.803003	-6.44358	2.81048e-06	3.48585e-05
ENSMUSG00000046314	Stxbp6	-0.598733	5.36988	-6.44236	2.81779e-06	3.4927e-05
ENSMUSG00000013662	Atad1	-0.292047	6.34523	-6.44087	2.82677e-06	3.50161e-05
ENSMUSG00000058153	Sez6l	-0.738294	7.28694	-6.43696	2.8505e-06	3.52652e-05
ENSMUSG00000032262	Elovl4	-0.34446	5.23926	-6.43719	2.84909e-06	3.52652e-05
ENSMUSG00000020536	Llgl1	0.375553	6.26694	6.43665	2.85237e-06	3.5266e-05
ENSMUSG00000067194	Eif1ax	-0.474043	6.66747	-6.43502	2.86234e-06	3.53668e-05
ENSMUSG00000032342	Mto1	-0.2492	4.06503	-6.43429	2.86675e-06	3.53989e-05
ENSMUSG00000020781	Tsen54	0.371893	3.40765	6.42871	2.90118e-06	3.57867e-05
ENSMUSG00000022441	Efcab6	-0.866009	1.69529	-6.4286	2.90182e-06	3.57867e-05
ENSMUSG00000038930	Rccd1	0.323815	4.06477	6.42617	2.91695e-06	3.59505e-05
ENSMUSG00000045613	Chrm2	-0.741747	3.80573	-6.42331	2.93483e-06	3.6148e-05
ENSMUSG00000028796	Phc2	0.27691	6.65854	6.42176	2.94457e-06	3.62452e-05
ENSMUSG00000056476	Med12l	-0.628826	4.95048	-6.41992	2.95614e-06	3.63647e-05
ENSMUSG00000097195	Snhg5	0.584849	3.37959	6.41806	2.96795e-06	3.64869e-05
ENSMUSG00000093738	AI606473	-1.62631	0.979909	-6.41746	2.97173e-06	3.65006e-05
ENSMUSG00000074064	Mlycd	0.352518	4.83177	6.41729	2.97281e-06	3.65006e-05
ENSMUSG00000021109	Hif1a	-0.440887	5.71256	-6.41623	2.97956e-06	3.65605e-05
ENSMUSG00000062647	Rpl7a	0.416761	7.63392	6.41571	2.98292e-06	3.65787e-05
ENSMUSG00000000861	Bcl11a	-0.54652	5.80774	-6.41538	2.98498e-06	3.6581e-05
ENSMUSG00000034263	Vwa9	0.268559	4.47007	6.41497	2.98764e-06	3.65906e-05
ENSMUSG00000021363	Mak	0.735496	2.09249	6.4138	2.99512e-06	3.66592e-05
ENSMUSG00000005813	Metap1	-0.246334	5.43229	-6.41274	3.00188e-06	3.67189e-05
ENSMUSG00000033364	Usp37	0.320504	4.90184	6.41197	3.00686e-06	3.67568e-05
ENSMUSG00000053004	Hrh1	-0.670698	3.69556	-6.4114	3.01054e-06	3.67787e-05
ENSMUSG00000062937	Mtap	-0.46895	3.12486	-6.40916	3.02495e-06	3.69317e-05
ENSMUSG00000062960	Kdr	-0.470478	3.66408	-6.40797	3.03267e-06	3.70027e-05
ENSMUSG00000024537	Psmg2	0.286116	3.51092	6.40481	3.05326e-06	3.72307e-05
ENSMUSG00000039046	Usp6nl	0.293426	5.12392	6.40345	3.06214e-06	3.72691e-05
ENSMUSG00000031700	Gpt2	0.467707	6.26598	6.40359	3.06122e-06	3.72691e-05
ENSMUSG00000092981	Mir5125	-0.439735	3.40806	-6.4039	3.05919e-06	3.72691e-05
ENSMUSG00000021597	Slf1	-0.406953	3.61431	-6.40262	3.06763e-06	3.73127e-05
ENSMUSG00000030842	Lamtor1	0.281478	5.88964	6.40012	3.08408e-06	3.74894e-05
ENSMUSG00000026816	Gtf3c5	0.206529	4.8533	6.39751	3.10132e-06	3.76755e-05
ENSMUSG00000031660	Brd7	0.21061	5.70548	6.39562	3.11392e-06	3.78049e-05
ENSMUSG00000042650	Alkbh5	0.262385	6.52978	6.39382	3.1259e-06	3.79268e-05
ENSMUSG00000029094	Afap1	0.344622	4.4701	6.39249	3.13488e-06	3.80121e-05
ENSMUSG00000027598	Itch	-0.299796	5.81009	-6.38883	3.15951e-06	3.82157e-05
ENSMUSG00000023707	Ogfod2	0.356674	4.9259	6.38893	3.15885e-06	3.82157e-05
ENSMUSG00000038742	Angptl6	0.658268	2.66235	6.38888	3.15918e-06	3.82157e-05
ENSMUSG00000024283	Wac	-0.226864	6.52353	-6.38968	3.15379e-06	3.82157e-05
ENSMUSG00000026062	Slc9a2	-0.489955	3.60836	-6.38849	3.16185e-06	3.82203e-05
ENSMUSG00000057614	Gnai1	-0.443665	7.18776	-6.38653	3.1751e-06	3.83568e-05
ENSMUSG00000057751	Megf6	-0.695446	4.05911	-6.38563	3.18126e-06	3.84075e-05
ENSMUSG00000032667	Pon2	0.418643	5.52135	6.38218	3.20486e-06	3.86446e-05
ENSMUSG00000021500	Ddx46	0.221481	6.66035	6.3824	3.20331e-06	3.86446e-05
ENSMUSG00000019768	Esr1	-0.82096	1.71337	-6.37908	3.22618e-06	3.88775e-05
ENSMUSG00000039128	Cdc123	0.229291	6.52779	6.3776	3.23645e-06	3.89773e-05
ENSMUSG00000030087	Klf15	0.442663	4.75243	6.37618	3.24632e-06	3.90238e-05
ENSMUSG00000110218	TINCR	-0.653525	0.758203	-6.37668	3.24288e-06	3.90238e-05
ENSMUSG00000103749	Pcdhgb5	-0.464143	2.83647	-6.37618	3.2463e-06	3.90238e-05
ENSMUSG00000068205	Macrod2	-0.497908	5.55361	-6.37277	3.27015e-06	3.92861e-05
ENSMUSG00000021495	Fam193b	0.286607	7.08022	6.37246	3.2723e-06	3.92878e-05
ENSMUSG00000029247	Paics	0.272211	6.54483	6.3687	3.29879e-06	3.95814e-05
ENSMUSG00000021694	Ercc8	0.312601	3.38055	6.36751	3.30721e-06	3.9658e-05
ENSMUSG00000045658	Pid1	-0.385284	4.46634	-6.36714	3.30989e-06	3.96658e-05
ENSMUSG00000029196	Tada2b	0.208005	5.41357	6.36562	3.32065e-06	3.9746e-05
ENSMUSG00000030056	Isy1	-0.294299	3.9893	-6.36563	3.3206e-06	3.9746e-05
ENSMUSG00000112343	ENSMUSG00000112343	-0.931299	1.20575	-6.36391	3.33286e-06	3.98676e-05
ENSMUSG00000037216	Lipt1	-0.57484	1.93612	-6.36315	3.33833e-06	3.98842e-05
ENSMUSG00000051223	Bzw1	-0.33634	6.84372	-6.36334	3.33694e-06	3.98842e-05
ENSMUSG00000045467	Ttll13	-0.82818	0.124097	-6.36098	3.35386e-06	4.00452e-05
ENSMUSG00000022894	Adamts5	-0.499583	2.3389	-6.35888	3.36899e-06	4.02013e-05
ENSMUSG00000019796	Lrp11	0.354814	7.60191	6.35786	3.37641e-06	4.02406e-05
ENSMUSG00000020441	2310033P09Rik	-0.42596	3.75387	-6.35798	3.37551e-06	4.02406e-05
ENSMUSG00000024132	Eci1	0.536538	4.31235	6.35683	3.38388e-06	4.03049e-05
ENSMUSG00000026239	Pde6d	0.327295	5.40275	6.35589	3.3907e-06	4.03615e-05
ENSMUSG00000064326	Siva1	0.384358	2.78434	6.35535	3.39463e-06	4.03837e-05
ENSMUSG00000050967	Creg2	-0.90405	6.18868	-6.35148	3.42297e-06	4.06728e-05
ENSMUSG00000027220	Syt13	-0.779413	7.06905	-6.35146	3.4231e-06	4.06728e-05
ENSMUSG00000067336	Bmpr2	-0.530426	6.96403	-6.34773	3.45065e-06	4.09575e-05
ENSMUSG00000060572	Mfap2	0.58404	2.6008	6.34764	3.45127e-06	4.09575e-05
ENSMUSG00000029072	Tas1r3	0.694095	1.07315	6.34682	3.45736e-06	4.09889e-05
ENSMUSG00000029192	Tbc1d14	0.194762	6.61975	6.34644	3.46021e-06	4.09889e-05
ENSMUSG00000025403	Shmt2	0.509423	4.86936	6.34654	3.45941e-06	4.09889e-05
ENSMUSG00000001289	Pfdn5	0.31601	6.57937	6.34145	3.4975e-06	4.14055e-05
ENSMUSG00000028737	Aldh4a1	0.371429	4.25175	6.34027	3.50636e-06	4.14719e-05
ENSMUSG00000112280	ENSMUSG00000112280	-0.707418	4.01044	-6.34013	3.50736e-06	4.14719e-05
ENSMUSG00000041712	Ubr7	0.276702	5.29555	6.33809	3.52279e-06	4.16105e-05
ENSMUSG00000031327	Chic1	-0.432567	5.10074	-6.33802	3.52335e-06	4.16105e-05
ENSMUSG00000037887	Dusp8	0.304772	7.35054	6.3368	3.53257e-06	4.16941e-05
ENSMUSG00000052415	Tchh	-0.367555	3.85147	-6.33562	3.54157e-06	4.17611e-05
ENSMUSG00000053644	Aldh7a1	0.322523	6.78571	6.33549	3.54252e-06	4.17611e-05
ENSMUSG00000027378	Nphp1	0.343778	4.1975	6.33131	3.57451e-06	4.20873e-05
ENSMUSG00000022338	Eny2	-0.355697	5.48576	-6.33137	3.57401e-06	4.20873e-05
ENSMUSG00000022361	Zhx1	-0.356411	5.7036	-6.3276	3.60311e-06	4.23985e-05
ENSMUSG00000005553	Atp4a	-1.55379	-0.831482	-6.32715	3.6066e-06	4.24139e-05
ENSMUSG00000015090	Ptgds	1.2642	7.4165	6.32668	3.61027e-06	4.24316e-05
ENSMUSG00000064193	Gm4735	-0.771433	1.80836	-6.32608	3.61493e-06	4.24608e-05
ENSMUSG00000077192	Snora17	1.07189	0.112397	6.32558	3.61879e-06	4.24805e-05
ENSMUSG00000038013	Wipf2	-0.239688	6.59606	-6.32226	3.64469e-06	4.27588e-05
ENSMUSG00000021906	Oxnad1	0.286402	3.99291	6.32178	3.64848e-06	4.27775e-05
ENSMUSG00000043419	Chd3os	0.402583	7.13274	6.32143	3.6512e-06	4.27837e-05
ENSMUSG00000042671	Rgs8	-0.681593	7.29578	-6.32057	3.65798e-06	4.27909e-05
ENSMUSG00000007653	Gabrb2	-0.778263	6.79114	-6.32018	3.66107e-06	4.27909e-05
ENSMUSG00000021661	Ankra2	0.298725	4.75219	6.32057	3.65802e-06	4.27909e-05
ENSMUSG00000041078	Grid1	-0.340549	6.51439	-6.31996	3.66278e-06	4.27909e-05
ENSMUSG00000023904	Hcfc1r1	0.389414	5.38132	6.32034	3.65977e-06	4.27909e-05
ENSMUSG00000014668	Chfr	0.286026	5.1863	6.31945	3.66678e-06	4.28121e-05
ENSMUSG00000003526	Prodh	0.830368	5.34679	6.3179	3.67903e-06	4.29293e-05
ENSMUSG00000029608	Rph3a	-0.6829	8.13676	-6.31607	3.69359e-06	4.30735e-05
ENSMUSG00000028758	Kif17	-0.679837	5.45728	-6.31443	3.70664e-06	4.31998e-05
ENSMUSG00000035642	Aamdc	0.378223	4.24875	6.3137	3.71242e-06	4.32414e-05
ENSMUSG00000094840	Muc3a	-0.900237	2.83527	-6.31087	3.7351e-06	4.34796e-05
ENSMUSG00000051397	Tacstd2	-1.93111	-1.74248	-6.30945	3.74656e-06	4.3587e-05
ENSMUSG00000021710	Nln	-0.223648	4.37647	-6.30088	3.81634e-06	4.43524e-05
ENSMUSG00000039789	Zfp597	0.336732	4.43463	6.30081	3.8169e-06	4.43524e-05
ENSMUSG00000030077	Chl1	-0.74311	6.71455	-6.30052	3.81922e-06	4.4353e-05
ENSMUSG00000030352	Tspan9	-0.382007	5.56358	-6.29984	3.82485e-06	4.43919e-05
ENSMUSG00000029263	Pigg	0.251496	4.69611	6.29709	3.8476e-06	4.46294e-05
ENSMUSG00000035713	Usp35	0.343139	5.4556	6.29672	3.85061e-06	4.46377e-05
ENSMUSG00000042719	Naa25	-0.344659	5.46315	-6.29443	3.86967e-06	4.48321e-05
ENSMUSG00000056536	Pign	-0.548613	4.0984	-6.2937	3.87575e-06	4.48502e-05
ENSMUSG00000015597	Zfp318	-0.334117	5.72991	-6.29369	3.87583e-06	4.48502e-05
ENSMUSG00000024867	Pip5k1b	-0.775062	3.63534	-6.29289	3.88258e-06	4.49016e-05
ENSMUSG00000050148	Ubqln2	-0.373038	7.47423	-6.29124	3.89633e-06	4.5034e-05
ENSMUSG00000033177	Tmprss7	-0.851223	0.676829	-6.28988	3.90781e-06	4.51399e-05
ENSMUSG00000032570	Atp2c1	-0.234284	7.0741	-6.28821	3.92192e-06	4.52761e-05
ENSMUSG00000031353	Rbbp7	-0.291289	6.95416	-6.28664	3.93516e-06	4.54021e-05
ENSMUSG00000041046	Ramp3	-0.999876	1.52381	-6.28606	3.94007e-06	4.54319e-05
ENSMUSG00000032604	Qars	0.230815	5.91315	6.28439	3.9543e-06	4.55691e-05
ENSMUSG00000004151	Etv1	-0.655567	6.26346	-6.28303	3.96592e-06	4.5676e-05
ENSMUSG00000045915	Ccdc42	-1.56615	1.35694	-6.28183	3.9762e-06	4.57673e-05
ENSMUSG00000027630	Tbl1xr1	-0.539302	5.04745	-6.27985	3.99318e-06	4.58821e-05
ENSMUSG00000006205	Htra1	0.410964	7.20883	6.27939	3.99713e-06	4.58821e-05
ENSMUSG00000048310	Pskh1	0.393212	3.8908	6.27977	3.99385e-06	4.58821e-05
ENSMUSG00000039285	Azi2	-0.350771	5.88685	-6.28012	3.9909e-06	4.58821e-05
ENSMUSG00000034532	Fbxo16	-0.410625	2.80811	-6.27903	4.00028e-06	4.58821e-05
ENSMUSG00000117713	ENSMUSG00000117713	-0.950625	-0.669309	-6.27908	3.99978e-06	4.58821e-05
ENSMUSG00000006585	Cdt1	1.34217	2.39151	6.27754	4.01315e-06	4.60026e-05
ENSMUSG00000015733	Capza2	-0.37771	7.17962	-6.27615	4.02516e-06	4.61132e-05
ENSMUSG00000022292	Rrm2b	-0.36445	4.87852	-6.27562	4.02975e-06	4.61387e-05
ENSMUSG00000042708	Shcbp1l	-0.649991	1.66666	-6.27449	4.03957e-06	4.62241e-05
ENSMUSG00000020134	Peli1	-0.385539	5.50291	-6.27354	4.04791e-06	4.62924e-05
ENSMUSG00000029554	Mad1l1	0.312874	4.41013	6.27286	4.0538e-06	4.63326e-05
ENSMUSG00000028133	Rwdd3	-0.521989	2.39207	-6.27178	4.06327e-06	4.63593e-05
ENSMUSG00000056296	Synpr	-0.823252	6.16931	-6.2718	4.06306e-06	4.63593e-05
ENSMUSG00000063410	Stk24	-0.187665	5.82918	-6.27229	4.05879e-06	4.63593e-05
ENSMUSG00000042607	Asb4	-1.14066	0.769571	-6.26971	4.08148e-06	4.65398e-05
ENSMUSG00000038987	Cfap157	-0.575791	0.889148	-6.26904	4.08734e-06	4.65795e-05
ENSMUSG00000038002	Cramp1l	0.328919	5.58096	6.26825	4.09432e-06	4.66318e-05
ENSMUSG00000027185	Nat10	0.217469	5.69115	6.26753	4.10066e-06	4.66767e-05
ENSMUSG00000010044	Zmynd10	-0.564382	2.08219	-6.26168	4.15274e-06	4.72419e-05
ENSMUSG00000016150	Tenm1	-0.905296	5.76572	-6.25847	4.18167e-06	4.75433e-05
ENSMUSG00000051403	Ppp1r37	0.315945	7.63499	6.2543	4.21942e-06	4.79446e-05
ENSMUSG00000039623	Ap5z1	0.260209	5.09221	6.25383	4.22377e-06	4.79661e-05
ENSMUSG00000042903	Foxo4	0.479464	4.84908	6.25109	4.24882e-06	4.82225e-05
ENSMUSG00000027475	Kif3b	-0.317541	6.44602	-6.25027	4.25634e-06	4.82797e-05
ENSMUSG00000031634	Ufsp2	-0.306526	4.80584	-6.24987	4.26002e-06	4.82935e-05
ENSMUSG00000030075	Cntn3	-0.509406	4.64793	-6.24924	4.26585e-06	4.83315e-05
ENSMUSG00000005410	Mcm5	1.13265	3.90068	6.24532	4.30212e-06	4.86858e-05
ENSMUSG00000018921	Pelp1	0.243311	5.90107	6.24544	4.301e-06	4.86858e-05
ENSMUSG00000019861	Gopc	-0.238136	5.85544	-6.24494	4.30566e-06	4.86976e-05
ENSMUSG00000027774	Gfm1	0.240122	5.686	6.24393	4.31499e-06	4.87749e-05
ENSMUSG00000045503	Sys1	0.243537	4.64401	6.24323	4.32158e-06	4.88211e-05
ENSMUSG00000031681	Smad1	-0.317519	4.39565	-6.24177	4.33521e-06	4.89467e-05
ENSMUSG00000091931	AK010878	-0.624006	1.97454	-6.24081	4.34418e-06	4.90197e-05
ENSMUSG00000068551	Zfp467	-0.430496	4.96849	-6.24016	4.35028e-06	4.90601e-05
ENSMUSG00000039313	AF529169	-1.32607	1.98452	-6.23967	4.35492e-06	4.9084e-05
ENSMUSG00000020212	Mdm1	0.402055	3.02371	6.23778	4.3727e-06	4.92276e-05
ENSMUSG00000020963	Tshr	-1.32202	-1.53766	-6.23788	4.37177e-06	4.92276e-05
ENSMUSG00000044857	Lemd2	0.324115	5.66512	6.23724	4.37788e-06	4.92574e-05
ENSMUSG00000041375	Ccdc9	0.323993	6.30885	6.2369	4.38107e-06	4.9265e-05
ENSMUSG00000005237	Dnah2	-0.555202	2.48803	-6.23656	4.38432e-06	4.9273e-05
ENSMUSG00000021179	Nrde2	0.248345	4.59367	6.23432	4.40555e-06	4.94831e-05
ENSMUSG00000027981	Rnpc3	-0.386846	4.52775	-6.23304	4.41775e-06	4.95916e-05
ENSMUSG00000032018	Sc5d	-0.321341	5.81522	-6.22943	4.45236e-06	4.99514e-05
ENSMUSG00000038301	Snx10	-0.397349	6.28901	-6.22798	4.46633e-06	5.00793e-05
ENSMUSG00000050379	2026-09-06	-0.401367	5.68552	-6.22702	4.47569e-06	5.01555e-05
ENSMUSG00000096141	Dnah7a	-0.848805	0.638357	-6.22122	4.5321e-06	5.07465e-05
ENSMUSG00000018740	Slc25a35	0.429788	2.63135	6.22107	4.53363e-06	5.07465e-05
ENSMUSG00000037492	Zmat4	-0.639335	4.12846	-6.22049	4.5393e-06	5.07809e-05
ENSMUSG00000029193	Cckar	-2.00417	-0.952312	-6.22003	4.54384e-06	5.08025e-05
ENSMUSG00000052040	Klf13	0.325919	7.66427	6.21911	4.55289e-06	5.08706e-05
ENSMUSG00000059734	Ndufs8	0.322078	6.19613	6.21888	4.55514e-06	5.08706e-05
ENSMUSG00000042340	Ctf1	0.692271	0.177083	6.21833	4.56055e-06	5.09018e-05
ENSMUSG00000028789	Azin2	-0.28968	5.0513	-6.21627	4.58089e-06	5.10996e-05
ENSMUSG00000026229	Psmd1	-0.246525	6.82047	-6.21498	4.59375e-06	5.12138e-05
ENSMUSG00000025192	Entpd7	0.377348	3.6119	6.21295	4.61399e-06	5.14101e-05
ENSMUSG00000026827	Gpd2	-0.401916	6.36248	-6.21173	4.62614e-06	5.15159e-05
ENSMUSG00000101860	Fam188b2-ps	1.06672	0.133406	6.21089	4.63462e-06	5.1581e-05
ENSMUSG00000001138	Cnnm3	0.368367	5.25984	6.20995	4.64404e-06	5.16564e-05
ENSMUSG00000015016	Acsf3	0.327386	4.71321	6.20887	4.65494e-06	5.17324e-05
ENSMUSG00000022562	Oplah	0.383266	5.27007	6.20874	4.65618e-06	5.17324e-05
ENSMUSG00000071550	Cfap44	-0.74599	1.92872	-6.20754	4.66828e-06	5.18373e-05
ENSMUSG00000036242	3632451O06Rik	-0.576326	4.45984	-6.20502	4.6939e-06	5.20922e-05
ENSMUSG00000058600	Rpl30	0.433301	6.73381	6.20431	4.70112e-06	5.21426e-05
ENSMUSG00000030894	Tpp1	0.237759	6.54808	6.2032	4.71238e-06	5.22378e-05
ENSMUSG00000021193	Pitrm1	0.208063	5.23152	6.20289	4.71555e-06	5.22432e-05
ENSMUSG00000041670	Rims1	-0.762282	6.71538	-6.20216	4.72306e-06	5.22968e-05
ENSMUSG00000030306	Tmtc1	-0.649988	6.32221	-6.19918	4.75357e-06	5.26048e-05
ENSMUSG00000109865	Hspa14	0.207751	4.81433	6.19724	4.77357e-06	5.27848e-05
ENSMUSG00000059146	Ntrk3	-0.430191	7.12438	-6.19708	4.77525e-06	5.27848e-05
ENSMUSG00000024317	Rnf138	0.380674	3.49535	6.19498	4.79702e-06	5.29954e-05
ENSMUSG00000035439	Haus8	0.52468	3.63864	6.19373	4.81006e-06	5.31094e-05
ENSMUSG00000054418	2900041M22Rik	-1.21161	-0.262863	-6.18942	4.8552e-06	5.35775e-05
ENSMUSG00000075020	Mir670hg	0.453888	2.44812	6.18891	4.86051e-06	5.36057e-05
ENSMUSG00000003299	Mrpl4	0.332452	5.51942	6.18741	4.87633e-06	5.37498e-05
ENSMUSG00000054594	Oscar	-0.73944	1.18024	-6.18494	4.90255e-06	5.39342e-05
ENSMUSG00000038206	Fbxo8	0.208234	4.00869	6.18523	4.89942e-06	5.39342e-05
ENSMUSG00000042826	Fgf11	-0.677632	5.25235	-6.18479	4.90412e-06	5.39342e-05
ENSMUSG00000025001	Hells	1.02703	2.06769	6.18504	4.90149e-06	5.39342e-05
ENSMUSG00000032571	Pik3r4	0.242935	5.86231	6.1827	4.92646e-06	5.41494e-05
ENSMUSG00000067430	Zfp763	-0.420946	3.67491	-6.18147	4.93961e-06	5.42634e-05
ENSMUSG00000033862	Cdk10	-0.278745	5.69097	-6.17981	4.95742e-06	5.44284e-05
ENSMUSG00000084973	Gm13848	-1.68619	-1.22693	-6.17849	4.97164e-06	5.45233e-05
ENSMUSG00000054939	Zfp174	0.337081	3.1171	6.17848	4.97166e-06	5.45233e-05
ENSMUSG00000050321	Neto1	-0.56356	6.91868	-6.17821	4.9746e-06	5.4525e-05
ENSMUSG00000106237	Gm8066	0.740272	2.22012	6.17622	4.99613e-06	5.47302e-05
ENSMUSG00000031749	St3gal2	-0.33855	6.82979	-6.17396	5.02064e-06	5.49678e-05
ENSMUSG00000039157	Fam102a	0.286881	7.27658	6.17349	5.02584e-06	5.49939e-05
ENSMUSG00000000823	Zfp512b	0.322572	6.80027	6.17209	5.04113e-06	5.51303e-05
ENSMUSG00000031562	Dctd	-0.356599	3.27	-6.17161	5.04629e-06	5.51558e-05
ENSMUSG00000073293	Nudt10	-0.442552	4.31349	-6.17042	5.05942e-06	5.52683e-05
ENSMUSG00000030614	Tmem126b	-0.311087	4.98394	-6.16827	5.08306e-06	5.54955e-05
ENSMUSG00000025272	Tro	-0.430356	8.12946	-6.1674	5.09266e-06	5.55692e-05
ENSMUSG00000043872	Zmym1	-0.441371	3.05026	-6.1662	5.10588e-06	5.56824e-05
ENSMUSG00000006941	Eif1b	0.271133	6.45241	6.16555	5.11315e-06	5.57305e-05
ENSMUSG00000038264	Sema7a	0.426378	6.83593	6.16455	5.12428e-06	5.58206e-05
ENSMUSG00000037526	Atg14	0.240036	4.65846	6.16394	5.13099e-06	5.58625e-05
ENSMUSG00000034889	Cactin	0.287795	5.52927	6.16302	5.14132e-06	5.59437e-05
ENSMUSG00000042502	Cd2bp2	0.190293	6.58714	6.16211	5.15148e-06	5.60231e-05
ENSMUSG00000032114	Slc37a4	0.345631	4.37624	6.16165	5.15661e-06	5.60476e-05
ENSMUSG00000057342	Sphk2	0.366813	5.28255	6.15999	5.17515e-06	5.62178e-05
ENSMUSG00000018669	Cdk5rap3	0.335452	5.28239	6.15937	5.18219e-06	5.62629e-05
ENSMUSG00000110086	RP24-267I21.3	-0.900637	2.02842	-6.15618	5.21816e-06	5.6622e-05
ENSMUSG00000037373	Ctbp1	-0.26114	7.66982	-6.1541	5.24186e-06	5.6816e-05
ENSMUSG00000020014	Cfap54	-0.80019	1.86621	-6.15427	5.23982e-06	5.6816e-05
ENSMUSG00000068240	Gm11808	0.597856	5.95395	6.15361	5.24737e-06	5.6844e-05
ENSMUSG00000024220	Zfp523	0.308132	6.81962	6.15011	5.28743e-06	5.72463e-05
ENSMUSG00000043987	Cep164	0.358031	4.82958	6.14774	5.31467e-06	5.74859e-05
ENSMUSG00000032308	Ulk3	0.340446	5.36275	6.14768	5.31545e-06	5.74859e-05
ENSMUSG00000032741	Tpcn1	0.47871	6.04113	6.14629	5.33145e-06	5.7595e-05
ENSMUSG00000021418	Rpp40	-0.511146	1.96184	-6.14639	5.33035e-06	5.7595e-05
ENSMUSG00000051736	Fam229b	0.375162	3.20374	6.14354	5.36348e-06	5.79089e-05
ENSMUSG00000005148	Klf5	-0.454855	3.71303	-6.14306	5.36898e-06	5.79363e-05
ENSMUSG00000024238	Zeb1	-0.303417	6.39602	-6.14041	5.40005e-06	5.82393e-05
ENSMUSG00000024644	Cndp2	0.36139	6.17013	6.13996	5.40535e-06	5.82643e-05
ENSMUSG00000022501	Prm1	-1.17586	-1.31834	-6.13957	5.40988e-06	5.82809e-05
ENSMUSG00000024841	Eif1ad	0.286644	4.65024	6.13754	5.43378e-06	5.85061e-05
ENSMUSG00000059895	Ptp4a3	0.359876	6.1006	6.13604	5.45156e-06	5.86652e-05
ENSMUSG00000028441	1110017D15Rik	0.675029	0.747996	6.13489	5.4652e-06	5.87795e-05
ENSMUSG00000022779	Top3b	0.19728	5.62618	6.13227	5.49643e-06	5.90828e-05
ENSMUSG00000036469	2026-03-01	-0.470482	4.4624	-6.13061	5.51633e-06	5.9201e-05
ENSMUSG00000040640	Erc2	-0.756308	6.7829	-6.13073	5.51484e-06	5.9201e-05
ENSMUSG00000044345	Marveld1	0.440379	3.75293	6.13059	5.51652e-06	5.9201e-05
ENSMUSG00000031445	Proz	0.337376	4.12834	6.13003	5.52325e-06	5.92406e-05
ENSMUSG00000047935	Gm5607	-0.547603	4.51586	-6.12793	5.54851e-06	5.94462e-05
ENSMUSG00000083695	Rnf138rt1	-1.19588	-0.249193	-6.12814	5.54606e-06	5.94462e-05
ENSMUSG00000032290	Ptpn9	-0.217897	5.33859	-6.12546	5.57845e-06	5.97341e-05
ENSMUSG00000018567	Gabarap	0.345585	7.08123	6.12242	5.61542e-06	6.0097e-05
ENSMUSG00000033906	Zdhhc15	0.416105	3.57926	6.12146	5.62722e-06	6.01902e-05
ENSMUSG00000062661	Ncs1	-0.359056	8.11592	-6.11889	5.65874e-06	6.04943e-05
ENSMUSG00000042831	Alkbh6	0.254206	4.88565	6.1173	5.67832e-06	6.06703e-05
ENSMUSG00000047824	Pygo2	0.32957	5.94177	6.11702	5.68178e-06	6.06741e-05
ENSMUSG00000079884	Gm10698	-0.440819	2.79264	-6.11563	5.6991e-06	6.08257e-05
ENSMUSG00000032012	Nectin1	-0.726007	4.94957	-6.11048	5.76325e-06	6.14431e-05
ENSMUSG00000048546	Tob2	0.421609	5.04098	6.11059	5.76186e-06	6.14431e-05
ENSMUSG00000097268	Gm26805	-0.999338	1.26319	-6.10852	5.78787e-06	6.16719e-05
ENSMUSG00000043671	Dpy19l3	-0.349416	6.15735	-6.10635	5.81537e-06	6.19007e-05
ENSMUSG00000012640	Zfp715	-0.276237	4.80689	-6.10632	5.81568e-06	6.19007e-05
ENSMUSG00000092083	Kcnb2	-0.637998	3.46532	-6.1052	5.82994e-06	6.20186e-05
ENSMUSG00000005312	Ubqln1	-0.213799	7.4296	-6.1042	5.84266e-06	6.20862e-05
ENSMUSG00000038555	Reep2	0.320693	6.80441	6.1043	5.84133e-06	6.20862e-05
ENSMUSG00000027257	Pacsin3	0.443453	4.79837	6.10376	5.84817e-06	6.2111e-05
ENSMUSG00000040282	BC052040	0.375587	3.75678	6.10348	5.85185e-06	6.21162e-05
ENSMUSG00000027944	Hax1	0.250724	5.59765	6.10285	5.85987e-06	6.21675e-05
ENSMUSG00000033712	Ccar2	0.206483	6.97873	6.10084	5.8855e-06	6.24055e-05
ENSMUSG00000024608	Rps14	0.403886	8.5268	6.1003	5.89242e-06	6.24449e-05
ENSMUSG00000004698	Hdac9	-0.533385	4.59022	-6.09986	5.89807e-06	6.24708e-05
ENSMUSG00000038630	Zkscan16	-0.671136	5.51025	-6.09852	5.91535e-06	6.2557e-05
ENSMUSG00000042846	Lrrtm3	-0.42975	5.73957	-6.09874	5.91253e-06	6.2557e-05
ENSMUSG00000035206	Sppl2b	0.333056	5.83812	6.09848	5.91582e-06	6.2557e-05
ENSMUSG00000030350	Prmt8	-0.570834	5.77477	-6.09776	5.92514e-06	6.26216e-05
ENSMUSG00000037461	Ints7	0.288873	5.68793	6.0966	5.94015e-06	6.27462e-05
ENSMUSG00000026791	Slc2a8	0.324669	4.65246	6.09632	5.94375e-06	6.27503e-05
ENSMUSG00000032373	Car12	-0.934883	4.581	-6.09534	5.95644e-06	6.28503e-05
ENSMUSG00000059316	Slc27a4	0.333675	6.93747	6.09334	5.98256e-06	6.30473e-05
ENSMUSG00000048616	Nog	-0.786751	2.59482	-6.09348	5.98064e-06	6.30473e-05
ENSMUSG00000048562	Sp8	-1.03814	1.30309	-6.09316	5.98481e-06	6.30473e-05
ENSMUSG00000025964	Adam23	-0.496889	7.3714	-6.09141	6.00765e-06	6.32538e-05
ENSMUSG00000026361	Cdc73	-0.322981	5.28405	-6.09058	6.01862e-06	6.33351e-05
ENSMUSG00000039850	Endov	0.322262	5.25804	6.08837	6.04763e-06	6.36061e-05
ENSMUSG00000085829	Gm4285	0.488507	1.79949	6.08734	6.06129e-06	6.37154e-05
ENSMUSG00000062825	Actg1	-0.283808	9.12082	-6.08606	6.0782e-06	6.38587e-05
ENSMUSG00000002250	Ppard	0.455058	5.23574	6.08347	6.11264e-06	6.4186e-05
ENSMUSG00000100954	Gm10138	0.561276	1.11252	6.08299	6.119e-06	6.42182e-05
ENSMUSG00000037012	Hk1	-0.362492	8.64357	-6.08018	6.15658e-06	6.45778e-05
ENSMUSG00000031107	Rbmx2	0.380952	2.70843	6.0798	6.16169e-06	6.45968e-05
ENSMUSG00000051022	Hs3st1	0.367661	3.85618	6.07875	6.17582e-06	6.47101e-05
ENSMUSG00000036036	Zfp57	-1.08774	2.5715	-6.07762	6.19107e-06	6.48351e-05
ENSMUSG00000058159	T2	-1.19888	-1.32098	-6.07541	6.22094e-06	6.5113e-05
ENSMUSG00000053841	Txlna	0.204199	6.22885	6.07476	6.22979e-06	6.51357e-05
ENSMUSG00000022483	Col2a1	-0.628738	1.50071	-6.07488	6.22825e-06	6.51357e-05
ENSMUSG00000001948	Spa17	-0.710395	0.746768	-6.0739	6.24146e-06	6.51644e-05
ENSMUSG00000061080	Lsamp	-0.39882	8.34194	-6.07411	6.23864e-06	6.51644e-05
ENSMUSG00000023944	Hsp90ab1	-0.301429	10.9028	-6.07382	6.24255e-06	6.51644e-05
ENSMUSG00000032680	6820408C15Rik	-0.480727	1.31966	-6.0728	6.25655e-06	6.52597e-05
ENSMUSG00000002205	Vrk3	-0.383698	4.36992	-6.07266	6.25837e-06	6.52597e-05
ENSMUSG00000028778	Hcrtr1	-1.13835	1.18438	-6.07212	6.26579e-06	6.53021e-05
ENSMUSG00000050050	Ccdc158	-1.49123	-1.57938	-6.07158	6.27313e-06	6.53409e-05
ENSMUSG00000024560	Cxxc1	0.303958	6.33802	6.07136	6.27621e-06	6.53409e-05
ENSMUSG00000028469	Npr2	0.300075	6.10998	6.06942	6.30288e-06	6.55836e-05
ENSMUSG00000036278	Macrod1	0.538656	3.79653	6.06801	6.32227e-06	6.57502e-05
ENSMUSG00000030589	Rasgrp4	-1.21121	0.623137	-6.06714	6.33419e-06	6.58392e-05
ENSMUSG00000074227	Spint2	0.39308	5.61916	6.06616	6.34775e-06	6.58773e-05
ENSMUSG00000039632	Ccdc151	-0.413371	3.08373	-6.06615	6.34799e-06	6.58773e-05
ENSMUSG00000004462	Tbccd1	0.249868	3.90085	6.06625	6.34654e-06	6.58773e-05
ENSMUSG00000038332	Sesn1	0.253269	5.79957	6.06562	6.35534e-06	6.59185e-05
ENSMUSG00000107108	Gm9936	0.804583	-0.524204	6.06399	6.37797e-06	6.60905e-05
ENSMUSG00000031447	Lamp1	0.536957	7.98271	6.06394	6.3787e-06	6.60905e-05
ENSMUSG00000000194	Gpr107	0.203641	6.27074	6.06252	6.39851e-06	6.62254e-05
ENSMUSG00000029686	Cul1	-0.227677	6.72121	-6.06252	6.3985e-06	6.62254e-05
ENSMUSG00000009293	Ube2g2	0.260217	5.91812	6.05981	6.43639e-06	6.65821e-05
ENSMUSG00000039106	Htr5a	-0.459346	3.73866	-6.05937	6.44266e-06	6.66117e-05
ENSMUSG00000024805	Pcgf5	-0.661171	4.4513	-6.05828	6.45793e-06	6.67343e-05
ENSMUSG00000026578	Ccdc181	-0.293026	4.38809	-6.05735	6.47114e-06	6.68354e-05
ENSMUSG00000040591	1110051M20Rik	-0.32519	6.03309	-6.05638	6.48475e-06	6.69404e-05
ENSMUSG00000030269	Mtmr14	0.334367	4.30057	6.05434	6.51378e-06	6.72045e-05
ENSMUSG00000033578	Tmem35	-0.543488	5.9251	-6.05396	6.51922e-06	6.72251e-05
ENSMUSG00000052920	Prkg1	-0.735862	3.59562	-6.05318	6.5303e-06	6.73038e-05
ENSMUSG00000052423	B4galt3	-0.315329	5.05147	-6.05284	6.53515e-06	6.73182e-05
ENSMUSG00000038398	Upf3a	0.293814	5.33583	6.05068	6.56597e-06	6.76001e-05
ENSMUSG00000024181	Mrpl28	0.42585	5.03232	6.04739	6.6134e-06	6.80524e-05
ENSMUSG00000023051	Tarbp2	0.261018	4.77789	6.04655	6.62548e-06	6.81409e-05
ENSMUSG00000054256	Msi1	0.397534	5.02554	6.04509	6.64675e-06	6.83042e-05
ENSMUSG00000024299	Adamts10	0.394443	5.3187	6.04498	6.64837e-06	6.83042e-05
ENSMUSG00000024845	Tmem134	0.488899	4.94894	6.04397	6.66305e-06	6.8419e-05
ENSMUSG00000051111	Sv2c	-0.668024	7.32007	-6.04305	6.67635e-06	6.85195e-05
ENSMUSG00000063317	Usp31	-0.369132	6.49969	-6.04066	6.71144e-06	6.88434e-05
ENSMUSG00000038473	Nos1ap	-0.545009	6.43446	-6.03848	6.74348e-06	6.91331e-05
ENSMUSG00000027411	Vps16	0.192566	6.00657	6.03825	6.74677e-06	6.91331e-05
ENSMUSG00000078591	Hs3st4	-0.774089	5.0638	-6.03502	6.79463e-06	6.94775e-05
ENSMUSG00000040263	Klhdc4	0.247113	4.9646	6.03506	6.79405e-06	6.94775e-05
ENSMUSG00000021608	Lpcat1	0.244732	5.5547	6.03547	6.78796e-06	6.94775e-05
ENSMUSG00000043789	Vwce	-0.893725	-0.665454	-6.03559	6.78616e-06	6.94775e-05
ENSMUSG00000003657	Calb2	-1.59978	3.39594	-6.03466	6.7999e-06	6.94951e-05
ENSMUSG00000056342	Usp34	-0.56663	6.65423	-6.03389	6.81139e-06	6.9576e-05
ENSMUSG00000033196	Myh2	-1.14455	-0.966495	-6.03355	6.8165e-06	6.95918e-05
ENSMUSG00000021494	Ddx41	0.235169	5.33648	6.02808	6.89857e-06	7.03928e-05
ENSMUSG00000029592	Usp30	0.325201	6.01465	6.02634	6.92483e-06	7.06238e-05
ENSMUSG00000036432	Siah2	-0.455092	3.08495	-6.02592	6.93115e-06	7.06514e-05
ENSMUSG00000040136	Abcc8	0.38256	4.57522	6.02513	6.94317e-06	7.07001e-05
ENSMUSG00000038417	Fig4	-0.220838	5.18848	-6.02521	6.94194e-06	7.07001e-05
ENSMUSG00000038072	Galnt11	0.244283	5.13968	6.02362	6.96619e-06	7.08974e-05
ENSMUSG00000046330	Rpl37a	0.592776	7.06972	6.02094	7.00719e-06	7.12327e-05
ENSMUSG00000032299	Commd4	0.31711	5.88115	6.02076	7.00983e-06	7.12327e-05
ENSMUSG00000114210	ENSMUSG00000114210	-1.18031	-0.151732	-6.02075	7.01009e-06	7.12327e-05
ENSMUSG00000051319	1500011K16Rik	-0.484221	3.88772	-6.01979	7.02481e-06	7.1308e-05
ENSMUSG00000049287	Iba57	0.362953	3.37761	6.01993	7.02257e-06	7.1308e-05
ENSMUSG00000028563	Tm2d1	0.219156	4.73136	6.01899	7.03704e-06	7.13579e-05
ENSMUSG00000021852	Slc35f4	-0.587974	3.49433	-6.01917	7.03438e-06	7.13579e-05
ENSMUSG00000049866	Arl4c	-0.359961	5.81887	-6.01804	7.05177e-06	7.14702e-05
ENSMUSG00000024101	Wash1	0.277692	5.50135	6.01779	7.05555e-06	7.14713e-05
ENSMUSG00000029674	Limk1	-0.528796	5.96315	-6.01463	7.10457e-06	7.19306e-05
ENSMUSG00000115777	ENSMUSG00000115777	-0.950515	-0.7764	-6.01253	7.13734e-06	7.22248e-05
ENSMUSG00000033701	Acbd6	0.29485	5.57215	6.01113	7.15914e-06	7.22955e-05
ENSMUSG00000047959	Kcna3	-0.690123	3.3576	-6.0113	7.15648e-06	7.22955e-05
ENSMUSG00000031610	Scrg1	0.421529	4.01241	6.01143	7.15454e-06	7.22955e-05
ENSMUSG00000080797	Gm15760	0.636271	0.71392	6.01147	7.15394e-06	7.22955e-05
ENSMUSG00000103585	Pcdhgb4	-0.543332	2.34974	-6.0108	7.16431e-06	7.23103e-05
ENSMUSG00000006641	Slc5a6	0.411984	4.97128	6.0095	7.18472e-06	7.24165e-05
ENSMUSG00000034807	Colgalt1	0.27794	6.23752	6.00972	7.18126e-06	7.24165e-05
ENSMUSG00000005682	Pan2	0.245075	5.3485	6.00942	7.18597e-06	7.24165e-05
ENSMUSG00000060227	Casc4	-0.339049	6.32308	-6.00861	7.19876e-06	7.25079e-05
ENSMUSG00000109868	RP23-143B2.1	-0.743627	2.26488	-6.00747	7.2168e-06	7.26521e-05
ENSMUSG00000001520	Nrip2	-0.522527	4.50703	-6.00605	7.23926e-06	7.28406e-05
ENSMUSG00000052852	Reep1	0.297083	7.25355	6.00577	7.24373e-06	7.2848e-05
ENSMUSG00000049517	Rps23	0.50528	7.95965	6.00527	7.25158e-06	7.28894e-05
ENSMUSG00000033565	Rbfox2	-0.323709	7.88968	-6.00419	7.2688e-06	7.30249e-05
ENSMUSG00000097960	A330074K22Rik	-1.17259	2.38433	-6.00328	7.28335e-06	7.31334e-05
ENSMUSG00000044647	Csrnp3	-0.391431	6.24211	-6.00091	7.3212e-06	7.34756e-05
ENSMUSG00000042097	Zfp239	-0.399147	4.97962	-5.99953	7.34331e-06	7.36596e-05
ENSMUSG00000027340	Slc23a2	-0.334665	7.1293	-5.9991	7.35029e-06	7.36917e-05
ENSMUSG00000021986	Amer2	-0.469052	6.44209	-5.99885	7.3544e-06	7.36951e-05
ENSMUSG00000089917	Uckl1	0.3073	5.08438	5.99796	7.36868e-06	7.38003e-05
ENSMUSG00000046873	Mbtps2	0.323446	4.75895	5.99719	7.38115e-06	7.38873e-05
ENSMUSG00000041301	Cftr	-1.07727	0.22191	-5.99652	7.39197e-06	7.39577e-05
ENSMUSG00000000776	Polr3d	0.22448	4.50567	5.99564	7.40626e-06	7.40626e-05
ENSMUSG00000024534	Sncaip	-0.466299	2.56735	-5.99505	7.41578e-06	7.41198e-05
ENSMUSG00000038462	Uqcrfs1	0.315309	6.23982	5.99335	7.44341e-06	7.43579e-05
ENSMUSG00000044816	D630023F18Rik	-0.60823	1.42157	-5.99309	7.44774e-06	7.4363e-05
ENSMUSG00000037326	Capn15	0.299341	5.93305	5.992	7.46552e-06	7.45024e-05
ENSMUSG00000025724	Sec11a	0.305533	4.78896	5.99053	7.48959e-06	7.47044e-05
ENSMUSG00000073176	Zfp449	0.382758	2.41048	5.98993	7.49948e-06	7.47649e-05
ENSMUSG00000003309	Ap1m2	0.897572	0.250372	5.98854	7.52243e-06	7.49553e-05
ENSMUSG00000078427	Sarnp	0.403362	4.00333	5.98786	7.53365e-06	7.50288e-05
ENSMUSG00000043510	Hscb	0.639418	2.9736	5.98754	7.53885e-06	7.50424e-05
ENSMUSG00000039795	Zfand1	-0.307593	4.07228	-5.98716	7.54522e-06	7.50674e-05
ENSMUSG00000004642	Slbp	0.380589	4.47097	5.9856	7.57107e-06	7.52479e-05
ENSMUSG00000061666	Gdpd1	-0.376933	4.88907	-5.98583	7.56724e-06	7.52479e-05
ENSMUSG00000063235	Ptpmt1	0.31268	4.09102	5.9832	7.61103e-06	7.56065e-05
ENSMUSG00000043398	Gpr135	-0.466205	3.70899	-5.98264	7.62025e-06	7.56596e-05
ENSMUSG00000016257	Slmo2	0.240724	5.58348	5.98195	7.63188e-06	7.5699e-05
ENSMUSG00000022555	Dgat1	0.278872	4.82467	5.98194	7.63199e-06	7.5699e-05
ENSMUSG00000028221	Tmem55a	-0.394924	4.76879	-5.98144	7.64031e-06	7.57431e-05
ENSMUSG00000027531	Impa1	0.237948	5.92948	5.98035	7.65859e-06	7.58491e-05
ENSMUSG00000050627	Gpd1l	0.399942	6.77964	5.98034	7.65877e-06	7.58491e-05
ENSMUSG00000024330	Col11a2	0.439672	6.01033	5.97962	7.67089e-06	7.59306e-05
ENSMUSG00000020140	Lgr5	-0.876343	1.43884	-5.9792	7.678e-06	7.59624e-05
ENSMUSG00000028140	Mrpl9	0.213618	5.50234	5.97886	7.68373e-06	7.59805e-05
ENSMUSG00000014748	Tex261	0.272912	5.84212	5.9778	7.70155e-06	7.60958e-05
ENSMUSG00000016831	Tox4	-0.263554	6.37638	-5.97771	7.70319e-06	7.60958e-05
ENSMUSG00000024211	Grm8	-0.829905	4.32705	-5.971	7.81732e-06	7.71842e-05
ENSMUSG00000033342	Plppr5	-0.411984	5.33869	-5.96977	7.83845e-06	7.72755e-05
ENSMUSG00000031821	Gins2	0.986549	1.3438	5.96985	7.83714e-06	7.72755e-05
ENSMUSG00000023942	Slc29a1	0.308064	4.85806	5.96984	7.8372e-06	7.72755e-05
ENSMUSG00000058239	Usf2	0.288836	5.69452	5.96761	7.87572e-06	7.76036e-05
ENSMUSG00000050945	Zfp438	0.380236	2.30538	5.96724	7.88207e-06	7.76271e-05
ENSMUSG00000042508	Dmtf1	-0.240577	5.86156	-5.96651	7.89468e-06	7.7712e-05
ENSMUSG00000048602	Morc2b	-0.662577	0.986946	-5.96612	7.90157e-06	7.77406e-05
ENSMUSG00000054893	Zfp667	-0.298238	4.14532	-5.96584	7.90644e-06	7.77493e-05
ENSMUSG00000027344	Fsip1	0.932631	-0.560419	5.96231	7.96786e-06	7.83052e-05
ENSMUSG00000056413	Adap1	0.325283	7.55702	5.96213	7.971e-06	7.83052e-05
ENSMUSG00000031155	Pim2	0.315842	5.49231	5.96163	7.97982e-06	7.83525e-05
ENSMUSG00000105230	Gm42433	-0.748807	2.23029	-5.96043	8.00086e-06	7.85195e-05
ENSMUSG00000025969	Nrp2	-0.911306	5.48388	-5.96008	8.00689e-06	7.85371e-05
ENSMUSG00000020659	Cbll1	-0.266011	4.15479	-5.95987	8.0107e-06	7.85371e-05
ENSMUSG00000028434	Epb41l4b	-0.54993	5.34754	-5.95601	8.07882e-06	7.91652e-05
ENSMUSG00000027309	4930402H24Rik	0.389945	7.14568	5.95417	8.11148e-06	7.94453e-05
ENSMUSG00000102555	6430511E19Rik	-0.633352	1.43592	-5.95324	8.12811e-06	7.95283e-05
ENSMUSG00000036737	Oxsr1	0.330233	6.01128	5.95343	8.12473e-06	7.95283e-05
ENSMUSG00000050192	Eif5a2	0.429153	5.80426	5.95288	8.13455e-06	7.95514e-05
ENSMUSG00000027420	Bfsp1	0.920039	-0.102505	5.95133	8.16233e-06	7.97831e-05
ENSMUSG00000027748	Trpc4	-0.761846	3.82983	-5.95003	8.18556e-06	7.99301e-05
ENSMUSG00000066392	Nrxn3	-0.469536	7.67434	-5.95008	8.18477e-06	7.99301e-05
ENSMUSG00000022957	Itsn1	-0.382651	7.53577	-5.94939	8.1971e-06	8.00027e-05
[truncated: 17,511 more rows]

## Sheet: SupplementB
	pathway	pval	padj	log2err	ES	NES	size	leadingEdge
1	REACTOME_ABC_FAMILY_PROTEINS_MEDIATED_TRANSPORT	0.0433814	0.259697	0.321776	0.355889	1.37038	83	Apoa1;Abca7;Derl3;Psmb6;Abcd1;Abca9;Abcc3;Rps27a;Abcb9;Erlin2;Uba52;Abcb1a;Abca2;Abcc10;Abcc1;Kcnj11;Abcb4;Abcc4;Abcc5;Abcc9
2	REACTOME_ABC_TRANSPORTERS_IN_LIPID_HOMEOSTASIS	0.0275783	0.195272	0.352488	0.638365	1.65358	14	Apoa1;Abca7;Abcd1;Abca9
3	REACTOME_ABC_TRANSPORTER_DISORDERS	0.166172	0.533147	0.188204	0.341064	1.23448	60	Apoa1;Derl3;Psmb6;Abcd1;Rps27a;Erlin2;Abcd4;Abcc8;Uba52;Abca1;Kcnj11;Abcb4;Abcc9
4	REACTOME_ABERRANT_REGULATION_OF_MITOTIC_EXIT_IN_CANCER_DUE_TO_RB1_DEFECTS	0.617647	1	0.0787114	0.297433	0.877531	20	Skp2;Anapc1;Anapc5;Anapc11
5	REACTOME_ABERRANT_REGULATION_OF_MITOTIC_G1_S_TRANSITION_IN_CANCER_DUE_TO_RB1_DEFECTS	0.820253	1	0.0659816	0.264706	0.725683	17	Ccne1;E2f1;Ccne2;Cdkn1a;Ccnd3
6	REACTOME_ABORTIVE_ELONGATION_OF_HIV_1_TRANSCRIPT_IN_THE_ABSENCE_OF_TAT	0.0765306	0.35187	0.261664	0.481219	1.43747	23	Polr2i;Polr2d;Polr2f;Polr2k;Polr2j;Nelfb;Nelfa;Polr2h;Polr2g;Polr2l;Ctdp1;Polr2a;Polr2c;Supt5;Polr2e
7	REACTOME_ACETYLCHOLINE_NEUROTRANSMITTER_RELEASE_CYCLE	0.000762751	0.0125568	0.477271	-0.736046	-1.94386	17	Slc5a7;Slc18a3;Chat;Rims1
8	REACTOME_ACETYLCHOLINE_REGULATES_INSULIN_SECRETION	0.219298	0.618822	0.120985	-0.56001	-1.25459	10	Gna14;Chrm3;Plcb1;Prkca
9	REACTOME_ACTIVATED_NOTCH1_TRANSMITS_SIGNAL_TO_THE_NUCLEUS	1	1	0.0590955	0.150608	0.495855	32	Rps27a;Jag2;Uba52;Jag1;Dll4;Psenen;Arrb2;Aph1a;Psen2;Dtx2;Mib2;Psen1
10	REACTOME_ACTIVATED_NTRK2_SIGNALS_THROUGH_FRS2_AND_FRS3	0.983333	1	0.0544556	0.198964	0.481764	11	Nras;Hras;Frs3;Ntrk2;Sos1;Ptpn11;Grb2;Ntf5;Bdnf;Frs2;Kras
11	REACTOME_ACTIVATED_PKN1_STIMULATES_TRANSCRIPTION_OF_AR_ANDROGEN_RECEPTOR_REGULATED_GENES_KLK2_AND_KLK3	0.295918	0.724395	0.126254	0.3677	1.09837	23	H4c8;H4c11;H2ac7;H4c4;H3c4
12	REACTOME_ACTIVATED_TAK1_MEDIATES_P38_MAPK_ACTIVATION	0.665816	1	0.0768737	0.284123	0.848715	23	Mapk11;Ube2v1;Tab1;Rps27a;Uba52
13	REACTOME_ACTIVATION_OF_AMPK_DOWNSTREAM_OF_NMDARS	0.0199885	0.153947	0.352488	-0.605341	-1.69081	21	Prkaa2;Calm1;Tubb2b;Tuba1b;Tubb2a;Tuba1c;Tuba8;Tuba3a;Tubb6;Camkk2;Tubb4b;Prkag2;Tubb3;Tuba4a
14	REACTOME_ACTIVATION_OF_ANTERIOR_HOX_GENES_IN_HINDBRAIN_DEVELOPMENT_DURING_EARLY_EMBRYOGENESIS	0.218182	0.618822	0.164406	0.309387	1.14221	69	H4c8;H4c11;H2ac7;Cnot9;H4c4;H3c4;Polr2i;Polr2d;H2aj;Polr2f;Zfp335;Polr2k;H4c12;Polr2j;Rarg;Ajuba;Cnot6;Pknox1;Ncoa6;H2az2;H3f3b;H2bc8;H2bc21;Polr2h;Polr2g;Polr2l;H2bc6;Wdr5;Ctcf;Dpy30;H2bc4;Kdm6a;Ncoa3;Eed;Polr2a;Polr2c;Hoxb4
15	REACTOME_ACTIVATION_OF_APC_C_AND_APC_C_CDC20_MEDIATED_DEGRADATION_OF_MITOTIC_PROTEINS	1	1	0.0632191	0.144483	0.530073	64	Psmb6;Rps27a;Uba52;Ccna2;Anapc1;Anapc5;Anapc11;Ccnb1
16	REACTOME_ACTIVATION_OF_ATR_IN_RESPONSE_TO_REPLICATION_STRESS	0.000525795	0.00887785	0.477271	0.62064	2.09016	37	Cdc6;Mcm2;Mcm5;Orc1;Mcm3;Chek1;Cdc45;Mcm6;Mcm4;Rfc2;Cdc25a;Clspn;Rpa2;Mcm7;Dbf4
17	REACTOME_ACTIVATION_OF_BAD_AND_TRANSLOCATION_TO_MITOCHONDRIA	0.497427	0.925299	0.0714786	-0.393813	-0.99319	15	Bcl2;Akt3;Bid;Sfn;Ywhaz;Ywhah;Ywhab;Ywhae;Ywhag;Ywhaq
18	REACTOME_ACTIVATION_OF_BH3_ONLY_PROTEINS	0.794667	1	0.0701132	0.249132	0.802224	30	Pmaip1;E2f1;Bbc3;Trp63;Bmf;Trp53bp2
19	REACTOME_ACTIVATION_OF_GENE_EXPRESSION_BY_SREBF_SREBP	0.815748	1	0.044064	-0.250632	-0.796003	43	Hmgcr;Tbl1xr1;Tbl1x;Sqle;Nfyb;Med1;Hmgcs1;Ncoa2;Sc5d;Rxra;Cyp51;Helz2
20	REACTOME_ACTIVATION_OF_IRF3_IRF7_MEDIATED_BY_TBK1_IKK_IKBKE	0.241294	0.64541	0.1396	0.414595	1.16677	18	Cd14;Rps27a;Uba52;Irf3;Traf3
21	REACTOME_ACTIVATION_OF_KAINATE_RECEPTORS_UPON_GLUTAMATE_BINDING	0.0515298	0.278134	0.252961	-0.492551	-1.46661	28	Grik1;Calm1;Gng2;Ncald;Grik3;Dlg3;Grik4;Gnb1;Plcb1;Gng7;Gnb4;Grik2
22	REACTOME_ACTIVATION_OF_MATRIX_METALLOPROTEINASES	0.80737	1	0.0473534	-0.286338	-0.735713	16	Mmp25;Timp2;Col18a1;Mmp14;Timp1;Mmp15;Mmp9;Mmp17
23	REACTOME_ACTIVATION_OF_NF_KAPPAB_IN_B_CELLS	1	1	0.0621124	0.133737	0.472431	53	Psmb6;Rps27a;Card11;Uba52
24	REACTOME_ACTIVATION_OF_NMDA_RECEPTORS_AND_POSTSYNAPTIC_EVENTS	5.68365275068087e-05	0.00120732	0.557332	-0.534584	-1.9205	85	Nefl;Lin7a;Rps6ka2;Prkaa2;Rps6ka3;Calm1;Camk2d;Gria1;Kif17;Grin2a;Ppm1e;Prkacb;Dlg2;Nrg1;Grin3a;Tubb2b;Rasgrf1;Tuba1b;Erbb4;Camkk1;Grin2d;Dlg3;Mapk1;Tubb2a;Gria3;Rasgrf2;Camk2a;Lin7c;Adcy8;Pdpk1;Prkar2b;Nbea;Tuba1c;Camk4;Tuba8;Creb1;Tuba3a;Tubb6;Cask;Camkk2;Tubb4b;Kras;Grin2b;Ppm1f;Prkag2;Tubb3;Tuba4a;Gria4
25	REACTOME_ACTIVATION_OF_RAC1	0.0935875	0.383971	0.191892	-0.592329	-1.39544	12	Robo1;Slit2;Pak3
26	REACTOME_ACTIVATION_OF_SMO	0.994975	1	0.0377705	-0.184291	-0.473515	16	Evc2
27	REACTOME_ACTIVATION_OF_THE_AP_1_FAMILY_OF_TRANSCRIPTION_FACTORS	0.608772	1	0.0626618	-0.3946	-0.884023	10	Mapk8;Mapk1;Mapk10;Mapk14;Mapk9;Atf2
28	REACTOME_ACTIVATION_OF_THE_MRNA_UPON_BINDING_OF_THE_CAP_BINDING_COMPLEX_AND_EIFS_AND_SUBSEQUENT_BINDING_TO_43S	3.88361635508517e-05	0.000852454	0.557332	0.576003	2.08197	59	Fau;Rps21;Rps29;Rps28;Rps16;Rps23;Rps27a;Rps26;Rps9;Rps15;Rps27;Rps19;Rps14;Rps13;Rps2;Rps12;Rps18;Rps17;Eif4b;Rps7;Rps3;Rps27l;Rps10;Eif3h;Eif3f;Eif4ebp1;Rps6;Rps4x;Eif3b;Rps11;Rps5;Eif3m;Eif2s2;Rps20;Eif3k;Rps8;Eif3i
29	REACTOME_ACTIVATION_OF_THE_PRE_REPLICATIVE_COMPLEX	4.41984205331451e-06	0.000116419	0.610527	0.743785	2.4488	32	Pole;Cdc6;Cdt1;Mcm2;Mcm5;Orc1;Mcm3;Cdc45;Mcm6;Mcm4;Pola2;Prim1;Gmnn
30	REACTOME_ACYL_CHAIN_REMODELLING_OF_PC	0.352941	0.787836	0.111463	0.366888	1.08245	20	Pla2g4b;Pla2g2d;Pla2g5
31	REACTOME_ACYL_CHAIN_REMODELLING_OF_PE	0.223325	0.621337	0.145516	0.414289	1.19543	19	Pla2g4b;Pla2g2d;Pla2g5;Abhd4
32	REACTOME_ACYL_CHAIN_REMODELLING_OF_PG	0.0833333	0.366103	0.24134	0.621063	1.50382	11	Pla2g4b;Pla2g2d;Pla2g5;Lpgat1;Pla2g12a;Lpcat1
33	REACTOME_ACYL_CHAIN_REMODELLING_OF_PI	0.722222	1	0.0678338	0.332194	0.800574	10	Pla2g2d;Pla2g5
34	REACTOME_ACYL_CHAIN_REMODELLING_OF_PS	0.143198	0.492725	0.181383	0.488692	1.29641	15	Pla2g4b;Pla2g2d;Pla2g5
35	REACTOME_ADENYLATE_CYCLASE_ACTIVATING_PATHWAY	0.257895	0.665975	0.110122	-0.541595	-1.21334	10	Gnal;Adcy9;Adcy8;Adcy2;Adcy6
36	REACTOME_ADENYLATE_CYCLASE_INHIBITORY_PATHWAY	0.307033	0.734406	0.0978773	-0.472409	-1.13887	13	Gnal;Adcy9;Gnai1;Adcy8;Adcy2
37	REACTOME_ADHERENS_JUNCTIONS_INTERACTIONS	0.147193	0.494522	0.1396	-0.376763	-1.26528	56	Cdh3;Cdh12;Nectin1;Cadm3;Cdh4;Cdh6;Cdh15;Cdh13;Cdh9;Ago2;Cdh7;Actg1;Adam19;Adam33;Prdm8;Nectin2
38	REACTOME_ADIPOGENESIS	0.280059	0.702547	0.0940503	-0.304732	-1.10421	101	Cidea;Cd36;Egr2;Nr2f2;Wnt1;Ebf1;Tbl1xr1;Mta3;Usp46;Tbl1x;Klf5;Wnt10b;Zfp467;Med1;Lpl;Ncoa2;Med28;Cdk19;Smad1;Rxra;Rbbp7;Zfp423;Fam120b;Med14;Helz2;Med19
39	REACTOME_ADORA2B_MEDIATED_ANTI_INFLAMMATORY_CYTOKINES_PRODUCTION	0.222222	0.621337	0.113313	-0.38143	-1.19312	38	Gng2;Prkacb;Adcy9;Gnai1;Adcy8;Gnb1;Prkar2b;Creb1;Gng7;Gnas;Gnb4;Adcy2;Adcy6;Prkar1a;Gnb5;Prkar2a;Gnaz;Prkaca;Prkar1b;Gng12
40	REACTOME_ADP_SIGNALLING_THROUGH_P2Y_PURINOCEPTOR_1	0.385246	0.823232	0.0824344	-0.364249	-1.03472	23	Gna14;Gng2;P2ry1;Gnb1;Gng7;Gnb4;Mapk14;Pla2g4a
41	REACTOME_ADP_SIGNALLING_THROUGH_P2Y_PURINOCEPTOR_12	0.806344	1	0.0472587	-0.279314	-0.752218	19	Gng2;Gnai1;Gnb1;Gng7;Gnb4
42	REACTOME_ADRENALINE_NORADRENALINE_INHIBITS_INSULIN_SECRETION	0.64366	1	0.0558265	-0.296582	-0.869965	26	Gng2;Cacnb2;Gnai1;Adra2a;Gnb1;Gng7;Gnb4
43	REACTOME_ADVANCED_GLYCOSYLATION_ENDPRODUCT_RECEPTOR_SIGNALING	0.926117	1	0.0422468	-0.257328	-0.596211	11	Mapk1;Capza2;Lgals3;Ddost
44	REACTOME_AEROBIC_RESPIRATION_AND_RESPIRATORY_ELECTRON_TRANSPORT	0.20283	0.594938	0.216543	0.244503	1.10473	245	Fxn;Cox4i1;Hscb;Cox6b2;Cox7a1;Slc25a18;Cox6a2;Me2;Cox16;Ucp3;Rps27a;Cox4i2;Atp5k;Idh2;Ndufa1;Ndufa2;Ndufs7;Sdhaf1;Cox7c;Uba52;Pm20d1;Coq10b;Uqcr10;Cox5b;Cox6a1;Mpc2;Ndufb3;Higd2a;Atp5j2;Gpt;Ndufs8;Uqcrfs1;Suclg2;Cox20;Atp5g2;Coq10a;Ndufa3;Ndufa6;Ndufa7;Ndufa13;Ndufc2;Pcx;Uqcr11;Pdp2;Hspa9;Pdk4;Ndufb7;Atp5e;Cox7a2l;Smim4;Mrps36;Slc25a4;Ndufa11;Atp5md;Mpc1;Atp5d;Cox7a2;Cox18;Ndufs2;Isca2;Timm21;Ndu…
45	REACTOME_AFLATOXIN_ACTIVATION_AND_DETOXIFICATION	0.560185	0.9688	0.0808589	0.386724	0.931989	10	Ggt1;Akr7a5;Ggt5;Mgst1;Mgst2;Ggt7
46	REACTOME_AGGREPHAGY	0.328549	0.764485	0.0897105	-0.352638	-1.09752	36	Cftr;Tubb2b;Tuba1b;Dynll1;Tubb2a;Dync1i1;Vim;Tuba1c;Tuba8;Tuba3a;Tubb6;Tubb4b;Tubb3;Tuba4a;Dync1li1;Ubc;Ube2n;Vcp;Dync1h1
47	REACTOME_AKT_PHOSPHORYLATES_TARGETS_IN_THE_CYTOSOL	0.922892	1	0.0579755	0.243057	0.629598	14	Akt1s1;Cdkn1a;Gsk3a;Bad;Akt1;Cdkn1b;Akt2
48	REACTOME_AKT_PHOSPHORYLATES_TARGETS_IN_THE_NUCLEUS	0.754386	1	0.0525899	-0.34332	-0.769139	10	Foxo6;Akt3;Creb1
49	REACTOME_ALK_MUTANTS_BIND_TKIS	0.240901	0.64541	0.113787	-0.51833	-1.22111	12	Alk;Cltc;Bcl11a;Birc6
50	REACTOME_ALPHA_LINOLENIC_OMEGA3_AND_LINOLEIC_OMEGA6_ACID_METABOLISM	0.207059	0.600653	0.147331	0.491292	1.23142	12	Abcd1;Acaa1a;Scp2;Elovl5
51	REACTOME_ALPHA_PROTEIN_KINASE_1_SIGNALING_PATHWAY	0.614286	1	0.0774768	0.359082	0.869468	11	Tab1;Rps27a;Uba52
52	REACTOME_AMINE_LIGAND_BINDING_RECEPTORS	9.7785239411335e-08	3.02702722185785e-06	0.704976	-0.771051	-2.34369	32	Drd5;Htr1a;Chrm5;Htr1b;Htr7;Drd4;Adra1a;Adra1b;Htr1d;Adra2b;Drd3;Chrm2;Hrh1;Hrh2;Chrm3;Adra1d;Htr4;Htr2c;Htr5a
53	REACTOME_AMINO_ACIDS_REGULATE_MTORC1	0.246575	0.652088	0.145516	0.324375	1.1377	50	Sesn2;Sec13;Castor1;Szt2;Lamtor3;Wdr24;Lamtor4;Rragd;Lamtor1;Seh1l;Atp6v0e;Sesn1;Wdr59;Atp6v1g1;Itfg2;Lamtor2;Atp6v1f
54	REACTOME_AMINO_ACID_TRANSPORT_ACROSS_THE_PLASMA_MEMBRANE	0.182058	0.558905	0.168238	0.394643	1.22594	27	Slc38a3;Slc38a4;Slc43a1;Slc6a20a;Slc7a1;Slc1a5;Slc43a2;Slc3a2;Slc7a8;Slc7a10;Slc7a5;Slc7a7
55	REACTOME_AMYLOID_FIBER_FORMATION	0.203488	0.595543	0.166934	0.324672	1.16982	58	Apoa1;H4c8;Apoe;H4c11;H2ac7;Cst3;Tspan15;H2az1;H4c4;H3c4;Rps27a
56	REACTOME_ANCHORING_FIBRIL_FORMATION	0.0883055	0.3731	0.234393	0.52934	1.40425	15	Col4a2;Lamc2;Col4a1
57	REACTOME_ANCHORING_OF_THE_BASAL_BODY_TO_THE_PLASMA_MEMBRANE	0.920732	1	0.0694481	0.19363	0.768049	96	Haus5;Haus8;Ccp110;Sfi1;Haus4;Cep152;Cep135;Fbf1;Cep250;Cep164;Cep131;Ninl;Nphp1;Nde1;Sclt1;Tctn1;Tubg1;Actr1a;Haus6;Cep76;Ofd1;Cc2d2a;Kif24;Tctn2;Haus7;Cdk1;B9d1;Csnk1e;Cep89;Mks1;Nedd1;Cep63;Cdk5rap2;Nek2;Cenpj;Haus2
58	REACTOME_ANTIGEN_ACTIVATES_B_CELL_RECEPTOR_BCR_LEADING_TO_GENERATION_OF_SECOND_MESSENGERS	2.88963159762289e-14	2.92741908774565e-12	0.965328	0.884206	2.99031	39	Igkv17-127;Ighv3-6;Igkv12-44;Ighv5-9;Iglc1;Ighm;Iglc2;Iglc3;Cd79a;Cd19;Blk;Igkv17-121;Cd79b;Cd22
59	REACTOME_ANTIGEN_PRESENTATION_FOLDING_ASSEMBLY_AND_PEPTIDE_LOADING_OF_CLASS_I_MHC	0.709208	1	0.0516356	-0.280223	-0.838358	29	H2-Q2
60	REACTOME_ANTIGEN_PROCESSING_CROSS_PRESENTATION	0.974963	1	0.0326513	-0.182528	-0.654333	91	H2-Q2;Cd36;Lnpep
61	REACTOME_ANTIGEN_PROCESSING_UBIQUITINATION_PROTEASOME_DEGRADATION	0.993742	1	0.0232958	-0.174324	-0.708922	277	Asb16;Asb4;Fbxl7;Lnpep;Hectd2;Ube3a;Fbxo9;Lonrf1;Sh3rf1;Ube2q2;Ube2l6;Socs3;Rnf213;Siah2;Klhl13;Rnf115;Dtx3l;Klhl3;Rnf19b;Socs1;Lnx1;Rnf114;Mex3c;Kbtbd13;Pja1;Itch;Ubr4;Wwp1;Ube2q1;Fbxo17;Ube2e2;Cblb;Spsb4;Rnf217;Fbxo21;Psmd1;Kctd6;Dzip3;Fbxw7;Herc6;Psmc3;Tpp2;Btrc;Cul1;Pja2;Trip12;Hecw2;Btbd6;Ube2v2;Trim21;Kbtbd6;Lmo7;Hectd1;Cul2;Trim9;Rnf14;Uba7;Ubc;Huwe1;Psma3;Arel1;Hace1;Psmc5;Fbxo41;Ube2n;Fz…
62	REACTOME_ANTIGEN_PROCESSING_UB_ATP_INDEPENDENT_PROTEASOMAL_DEGRADATION	0.816377	1	0.0652353	0.256619	0.740474	19	Psmb6
63	REACTOME_ANTIMICROBIAL_PEPTIDES	0.647643	1	0.0768737	0.296427	0.855341	19	Pglyrp2;Ccr6;Clu;Defb42;Atox1;Lyz2
64	REACTOME_ANTIVIRAL_MECHANISM_BY_IFN_STIMULATED_GENES	0.930423	1	0.0312053	-0.196506	-0.744345	138	Isg15;Kpna3;Oas3;Mx2;Oasl1;Stat1;Prkra;Tubb2b;Kpna1;Ube2l6;Tuba1b;Ppp2r1b;Eif4a2;Tubb2a;Eif2ak2;Ifit1bl1;Usp18;Eif4g2;Ikbkg;Tuba1c;Tuba8;Oas2;Map2k6;Hspa1l;Tuba3a;Tubb6;Tubb4b;Hspa8;Rnasel;Ppp2ca;Hspa1b;Adar;Tubb3;Tuba4a;Ikbkb;Nup37;Uba7;Arih1;Oas1g;Mapt;Ubc
65	REACTOME_ANTI_INFLAMMATORY_RESPONSE_FAVOURING_LEISHMANIA_PARASITE_INFECTION	8.2032914509524e-15	1.08037348409043e-12	0.986546	0.752122	2.84996	80	Igkv17-127;Ighg3;Ighv3-6;Ighg2c;Igkv12-44;Ighv5-9;Iglc1;Ighg2b;Ighg1;Iglc2;Iglc3;Igkv17-121;Cd3g
66	REACTOME_APC_CDC20_MEDIATED_DEGRADATION_OF_NEK2A	0.688654	1	0.0768737	0.276041	0.851485	26	Rps27a;Uba52;Anapc1;Anapc5;Anapc11;Mad2l1
67	REACTOME_APC_C_CDC20_MEDIATED_DEGRADATION_OF_CYCLIN_B	0.257812	0.665975	0.138022	0.376486	1.13812	24	Rps27a;Uba52;Anapc1;Anapc5;Anapc11;Ccnb1
68	REACTOME_APC_C_CDH1_MEDIATED_DEGRADATION_OF_CDC20_AND_OTHER_APC_C_CDH1_TARGETED_PROTEINS_IN_LATE_MITOSIS_EARLY_G1	0.908284	1	0.0686326	0.198277	0.720144	61	Psmb6;Rps27a;Skp2;Uba52;Anapc1;Anapc5;Anapc11
69	REACTOME_APC_C_MEDIATED_DEGRADATION_OF_CELL_CYCLE_PROTEINS	0.996835	1	0.0673624	0.172016	0.635452	74	Psmb6;Fbxo5;Rps27a;Skp2;Uba52;Ccna2;Anapc1;Anapc5;Anapc11;Ccnb1
70	REACTOME_APOPTOSIS	0.760618	1	0.0922597	0.209893	0.894169	159	Cdkn2a;Hmgb2;Psmb6;Pmaip1;E2f1;Bbc3;Dffa;Dapk2;H1f4;Cd14;Septin4;Trp63;Rps27a;H1f0;Clspn;Bmf;Unc5b;Uba52;Trp53bp2;H1f2;Bax;Gsn;Dffb;Arhgap10
71	REACTOME_APOPTOSIS_INDUCED_DNA_FRAGMENTATION	0.22381	0.621337	0.142057	0.511294	1.23803	11	Hmgb2;Dffa;H1f4;H1f0;H1f2;Dffb
72	REACTOME_APOPTOTIC_CLEAVAGE_OF_CELLULAR_PROTEINS	0.685304	1	0.0526973	-0.276229	-0.857737	35	Prkcd;Stk26;Dsp;Apc;Gas2;Vim;Satb1;Dsg2;Stk24;Casp8;Mapt;Fnta
73	REACTOME_APOPTOTIC_EXECUTION_PHASE	0.977636	1	0.0363783	-0.185161	-0.598851	47	H1f3;Prkcd;Kpna1;Stk26;Dsp;Apc;Gas2;Vim;Satb1;Dsg2;Stk24;Casp8;Mapt;Dnm1l;Fnta
74	REACTOME_APOPTOTIC_FACTOR_MEDIATED_RESPONSE	0.282878	0.704964	0.127505	0.395173	1.14027	19	Cdkn2a;Septin4;Bax
75	REACTOME_AQUAPORIN_MEDIATED_TRANSPORT	0.0122494	0.109003	0.38073	-0.521586	-1.64231	41	Avp;Myo5b;Aqp1;Gng2;Prkacb;Adcy9;Adcy8;Rab11fip2;Rab11a;Gnb1;Prkar2b;Gng7;Gnas;Gnb4;Adcy2
76	REACTOME_ARACHIDONATE_METABOLISM	0.420912	0.843498	0.10592	0.296652	1.00998	41	Ptgds;Ltc4s;Ggt1;Cyp4f14;Hpgds;Alox12;Cyp4b1;Pon2;Slc27a1;Cyp4f15;Pon3;Ptgr2;Abcc1;Gpx4;Cyp2u1
77	REACTOME_ASPARAGINE_N_LINKED_GLYCOSYLATION	0.974937	1	0.0244269	-0.184265	-0.751788	289	Arf3;St8sia2;Mgat4c;Ank2;Cd55;Gmds;Gria1;St8sia4;Cnih3;Tubb2b;Nanp;Tmed2;Tuba1b;Cd59b;Sec23a;St6galnac5;St8sia1;Dynll1;F8;Nsf;Man1a2;St6gal2;Tubb2a;Napb;Dync1i1;Man1a;Gne;Capza2;Arf1;St8sia3;Csnk1d;Rab1a;Hk1;Rnf139;St3gal2;B4galt3;Tuba1c;Tuba8;Tuba3a;Cog1;Sec22a;Tubb6;Ctsc;St8sia5;Ank1;St8sia6;Copz1;Nus1;Tubb4b;Asgr2;Nagk;Mcfd2;Actr10;Copg2;Scfd1;Tubb3;Pdia3;Mia2;Tuba4a;Lman2l;Dync1li1;St3gal3;Dd…
78	REACTOME_ASPARTATE_AND_ASPARAGINE_METABOLISM	0.25	0.653274	0.133555	0.492409	1.1923	11	Aspg;Aspa;Nat8l;Gadl1;Naalad2
79	REACTOME_ASSEMBLY_AND_CELL_SURFACE_PRESENTATION_OF_NMDA_RECEPTORS	0.00197641	0.0260293	0.431708	-0.577725	-1.79298	37	Nefl;Lin7a;Camk2d;Kif17;Grin2a;Dlg2;Grin3a;Tubb2b;Tuba1b;Grin2d;Dlg3;Tubb2a;Camk2a;Lin7c;Nbea;Tuba1c;Tuba8;Tuba3a;Tubb6;Cask;Tubb4b;Grin2b
80	REACTOME_ASSEMBLY_OF_ACTIVE_LPL_AND_LIPC_LIPASE_COMPLEXES	0.416667	0.841521	0.0992333	0.425662	1.03068	11	Angptl3;Mbtps2;Lmf2;Creb3l3
81	REACTOME_ASSEMBLY_OF_COLLAGEN_FIBRILS_AND_OTHER_MULTIMERIC_STRUCTURES	0.424658	0.84355	0.0734381	-0.305631	-1.02217	55	Col5a1;Col6a2;Lamb3;Col6a5;Loxl2;Col12a1;Col3a1;Col24a1;Col2a1;Col6a6;Col5a2
82	REACTOME_ASSEMBLY_OF_THE_HIV_VIRION	0.644391	1	0.0751182	0.329804	0.874913	15	Vps37b;Rps27a;Uba52
83	REACTOME_ASSEMBLY_OF_THE_ORC_COMPLEX_AT_THE_ORIGIN_OF_REPLICATION	0.0870712	0.372314	0.248911	0.450582	1.39972	27	H4c8;Orc1;H4c11;H2ac7;H4c4;H3c4
84	REACTOME_ASSOCIATION_OF_TRIC_CCT_WITH_TARGET_PROTEINS_DURING_BIOSYNTHESIS	0.231183	0.631676	0.149208	0.345292	1.15397	38	Ccne1;Sphk1;Fbxw4;Gapdhs;Ccne2;Fbxl3;Wrap53;Fbxw10;Fbxw5;Gba;Kif13a;Nop56;Stat3
85	REACTOME_ASYMMETRIC_LOCALIZATION_OF_PCP_PROTEINS	0.991803	1	0.0605093	0.163348	0.574606	51	Scrib;Psmb6;Rps27a;Uba52;Fzd2;Fzd4;Dvl2
86	REACTOME_ATF4_ACTIVATES_GENES_IN_RESPONSE_TO_ENDOPLASMIC_RETICULUM_STRESS	0.597087	1	0.0597318	-0.317432	-0.909906	24	Ccl2;Dcp2
87	REACTOME_ATF6_ATF6_ALPHA_ACTIVATES_CHAPERONES	0.986135	1	0.0397596	-0.214087	-0.504357	12	Nfyb;Hsp90b1
88	REACTOME_ATF6_ATF6_ALPHA_ACTIVATES_CHAPERONE_GENES	0.877193	1	0.045679	-0.293189	-0.656831	10	Nfyb;Hsp90b1;Xbp1;Calr;Nfyc
89	REACTOME_ATP_DEPENDENT_CHROMATIN_REMODELERS	0.831479	1	0.0436251	-0.247343	-0.750295	31	Bcl11a;Bcl7a;Bcl11b;Smarce1;Dpf3;Arid1b;Dpf1;Arid1a;Bicral;Actb;Ss18l1;Smarca4
90	REACTOME_ATTACHMENT_AND_ENTRY	0.610127	1	0.0810802	0.329838	0.904239	17	Sdc1;Gpc2;Sdc4;Ace2;Ctsl;Gpc5
91	REACTOME_ATTENUATION_PHASE	0.601926	1	0.0589694	-0.306798	-0.899932	26	Hsph1;Tnfrsf21;Hspa1l;Hsp90ab1;Hspa8;Dnajb6;Hspa1b;Ep300;Hspb1
92	REACTOME_AUF1_HNRNP_D0_BINDS_AND_DESTABILIZES_MRNA	0.929348	1	0.0633597	0.203957	0.699602	42	Psmb6;Rps27a;Uba52;Sem1;Adrm1;Pabpc1;Psmb1;Psmd13;Psmd8;Psmb3;Psmb7;Psma7;Psmb2;Psmc2;Psmd7;Psmd2;Psmc4;Hspa1a;Psmb5;Eif4g1;Ubb;Psma6;Psma2;Psmd3;Psmd11;Psma5;Psmb4;Psmd6;Psmc6;Psma1;Psmd14;Psmc1;Psma4;Psmd12;Psmc5;Psma3;Ubc;Hspb1;Hnrnpd;Psmc3;Psmd1;Hspa8
93	REACTOME_AURKA_ACTIVATION_BY_TPX2	0.817629	1	0.0753094	0.221228	0.817846	71	Haus5;Haus8;Ccp110;Tpx2;Sfi1;Haus4;Cep152;Cep135;Cep250;Cep164;Cep131;Ninl
94	REACTOME_AUTOPHAGY	1	1	0.0739901	0.151074	0.644487	146	Gfap;Ulk1;Hdac6;Map1lc3a;Vps37b;Hbb-bt;Ube2v1;Rps27a;Tomm7;Map1lc3b;Uba52;Gabarap;Mtmr14;Lamtor3;Usp30;Lamtor4;Hsf1;Rragd;Pex5;Atg16l1;Lamtor1;Plin3;Arl13b;Eef1a1;Prkab1;Epas1;Atg4d;Pik3r4;Atg14;Atg9a;Chmp4c;Src;Fundc1;Lamtor2
95	REACTOME_AZATHIOPRINE_ADME	0.676471	1	0.0739901	0.280974	0.828969	20	Tpmt;Slc29a1;Impdh2;Abcc4;Abcc5;Slc29a2
96	REACTOME_A_TETRASACCHARIDE_LINKER_SEQUENCE_IS_REQUIRED_FOR_GAG_SYNTHESIS	0.64687	1	0.0555947	-0.291499	-0.86401	27	B3gat2;Gpc3;B3gat1;Sdc3;Dcn;Xylt1
97	REACTOME_BACTERIAL_INFECTION_PATHWAYS	0.282934	0.704964	0.0946646	-0.324203	-1.12305	67	Calm1;Sv2c;Met;Eno1;Nos2;Kpna1;Map2k4;Rnf213;Stx1b;Mapk1;Sh3gl2;Map2k6;Hsp90ab1;Cbll1;Cbl;Pdzd3;Snap25;Hbegf;Map2k1;Atp6v1h;Eef2;Rab5a
98	REACTOME_BASE_EXCISION_REPAIR	0.00577667	0.0643007	0.407018	0.476442	1.70485	57	Pole;H4c8;Ung;Pold1;H4c11;H2ac7;Neil1;Lig1;Pcna;Rfc2;H4c4;Pold2;Rpa2;Fen1;Xrcc1;Mutyh;H2aj
99	REACTOME_BASE_EXCISION_REPAIR_AP_SITE_FORMATION	0.117333	0.446613	0.213928	0.410979	1.32338	30	H4c8;Ung;H4c11;H2ac7;Neil1;H4c4;Mutyh;H2aj;Tinf2;H4c12
100	REACTOME_BASIGIN_INTERACTIONS	0.0533117	0.284257	0.321776	0.515222	1.53904	23	Mag;Atp1b3;Slc3a2;Slc16a8;Slc7a8;Slc7a10;Bsg;Slc7a5;Slc7a7;Atp1b2;Atp1b1
101	REACTOME_BBSOME_MEDIATED_CARGO_TARGETING_TO_CILIUM	0.314754	0.744905	0.0937465	-0.388555	-1.10377	23	Rab3ip;Lztfl1;Mkks;Bbs4;Bbs10;Bbs12;Sstr3;Bbs2;Mchr1;Arl6
102	REACTOME_BETA_CATENIN_INDEPENDENT_WNT_SIGNALING	0.449721	0.869724	0.0662842	-0.26837	-1.00578	129	Prkg2;Pde6b;Ror1;Wnt4;Calm1;Prkg1;Gng2;Cltc;Prkcg;Wnt1;Prkcb;Fzd1;Fzd5;Myc;Ror2;Camk2a;Gnb1;Plcb1;Ago2;Tcf7l2;Prkca;Wnt5a;Gng7;Itpr1;Gnb4;Kras
103	REACTOME_BETA_CATENIN_PHOSPHORYLATION_CASCADE	0.180905	0.557965	0.131458	-0.490181	-1.25946	16	Gsk3b;Ppp2r1b;Apc;Frat2;Ppp2r5d;Ppp2ca;Csnk1a1;Ctnnb1
104	REACTOME_BETA_OXIDATION_OF_VERY_LONG_CHAIN_FATTY_ACIDS	0.869048	1	0.0602484	0.27999	0.677958	11	Abcd1;Mlycd;Acaa1a
105	REACTOME_BILE_ACID_AND_BILE_SALT_METABOLISM	0.911475	1	0.0408229	-0.236527	-0.671903	23	Ch25h;Slc27a2;Ncoa2;Osbpl3;Rxra
106	REACTOME_BINDING_AND_UPTAKE_OF_LIGANDS_BY_SCAVENGER_RECEPTORS	3.44703636100559e-10	1.33521967277775e-08	0.814036	0.794186	2.74406	44	Igkv17-127;Ighv3-6;Igha;Igkv12-44;Ighv5-9;Iglc1;Jchain;Iglc2;Iglc3;Apoa1;Col4a2;Igkv17-121;Hba-a2;Col4a1;Apoe
107	REACTOME_BIOLOGICAL_OXIDATIONS	0.288732	0.717473	0.153159	0.260417	1.07967	131	Chac1;Adh1;Fmo2;Sult1a1;Tpmt;Ggt1;Cyb5r3;Cyp2d22;Nat1;Gstm7;Cyp4f14;Hpgds;Fdxr;Fdx1;Cyp4b1;Gstk1;Nnmt;Gstp2;Cyp4f15;Oplah;Ahcy;Cndp2;Aoc3;Slc26a1;Gsto2;Aldh2;Adh5;Smox;Akr7a5;Cyp2u1;Cyp4v3;Tpst2;Fdx2;Slc35d1;Trmt112;Cyp2j9;Slc35b2;Aoc2;Ugt1a7c;Papss1;Chac2;Ggt5;Cmbl;Cyp27a1;Arnt;Gss;Nat2;Cyp7b1;Gstt2;Slc35b3;Slc35d2;Mtr;Mgst1;Mtarc2
108	REACTOME_BIOSYNTHESIS_OF_SPECIALIZED_PRORESOLVING_MEDIATORS_SPMS	0.505882	0.93574	0.0873098	0.385784	0.966965	12	Ltc4s;Cyp2d22;Alox12
109	REACTOME_BIOSYNTHESIS_OF_THE_N_GLYCAN_PRECURSOR_DOLICHOL_LIPID_LINKED_OLIGOSACCHARIDE_LLO_AND_TRANSFER_TO_A_NASCENT_PROTEIN	0.892857	1	0.037303	-0.21383	-0.74975	76	St8sia2;Gmds;St8sia4;Nanp;St6galnac5;St8sia1;St6gal2;Gne;St8sia3;Hk1;St3gal2;St8sia5;St8sia6;Nus1;Nagk
110	REACTOME_BIOTIN_TRANSPORT_AND_METABOLISM	0.421429	0.843498	0.09855	0.423171	1.02465	11	Acacb;Slc5a6;Pcx;Btd;Acaca;Mccc2
111	REACTOME_BLOOD_GROUP_SYSTEMS_BIOSYNTHESIS	0.183133	0.559577	0.159647	0.479593	1.24231	14	Fut1
112	REACTOME_BMAL1_CLOCK_NPAS2_ACTIVATES_CIRCADIAN_EXPRESSION	0.0458641	0.263903	0.321776	-0.547412	-1.58283	25	Avp;Tbl1xr1;Tbl1x;Med1;Ncoa2;Rxra
113	REACTOME_BRANCHED_CHAIN_AMINO_ACID_CATABOLISM	0.938776	1	0.0598603	0.210949	0.620496	21	Bckdha;Ivd;Acat1;Hsd17b10;Dld;Aldh6a1;Mccc2;Slc25a44;Hibadh;Bcat2;Auh;Dbt;Bckdhb
114	REACTOME_BUDDING_AND_MATURATION_OF_HIV_VIRION	0.783641	1	0.0702813	0.258522	0.797447	26	Vps37b;Rps27a;Uba52;Chmp4c;Vps4a;Mvb12a;Chmp5;Chmp6;Chmp4b;Mvb12b;Vps37c
115	REACTOME_BUTYRATE_RESPONSE_FACTOR_1_BRF1_BINDS_AND_DESTABILIZES_MRNA	0.713568	1	0.0530213	-0.312719	-0.803495	16	Dcp2
116	REACTOME_B_WICH_COMPLEX_POSITIVELY_REGULATES_RRNA_EXPRESSION	0.140957	0.490199	0.193813	0.365307	1.27348	47	H4c8;H4c11;H2ac7;Polr1c;H4c4;H3c4;Myo1c;H2aj;Polr2f;Kat2b;Polr2k;H4c12;Mybbp1a;Taf1c;H2az2;H3f3b;H2bc8;H2bc21;Polr2h;Polr2l;H2bc6;Baz1b;Taf1d;H2bc4
117	REACTOME_CA2_PATHWAY	0.106383	0.416983	0.166934	-0.383381	-1.29059	58	Prkg2;Pde6b;Calm1;Prkg1;Gng2;Fzd5;Myc;Camk2a;Gnb1;Plcb1;Ago2;Tcf7l2;Prkca;Wnt5a;Gng7;Itpr1;Gnb4;Kras
118	REACTOME_CALNEXIN_CALRETICULIN_CYCLE	0.612137	1	0.0831291	0.291748	0.899936	26	Rps27a;Uba52;Edem2;Rnf103;Man1b1;Trim13;Rnf5;Prkcsh;Amfr;Derl2
119	REACTOME_CAMK_IV_MEDIATED_PHOSPHORYLATION_OF_CREB	0.0535442	0.284346	0.321776	-0.678425	-1.51988	10	Calm1;Camk2d;Camkk1;Camk2a;Camk4;Creb1;Camkk2
120	REACTOME_CARBOXYTERMINAL_POST_TRANSLATIONAL_MODIFICATIONS_OF_TUBULIN	0.02894	0.20084	0.352488	-0.520464	-1.61799	34	Agbl4;Ttll13;Vash2;Tubb2b;Ttl;Tuba1b;Ttll7;Tubb2a;Tuba1c;Tuba8;Tuba3a;Tubb6;Ttll11;Ttll9;Tubb4b;Nicn1;Tubb3;Tuba4a
121	REACTOME_CARDIAC_CONDUCTION	0.00348845	0.0433424	0.431708	-0.433293	-1.59352	110	Scn11a;Kcnip1;Scn5a;Ryr1;Fxyd2;Scn10a;Fgf13;Slc8a1;Nos1;Scn3b;Calm1;Kcnk9;Camk2d;Fxyd7;Atp2b4;Fgf11;Fgf12;Cacnb2;Mme;Kcnd2;Fgf14;Ryr3;Camk2a;Kcnip4;Npr1;Kcnk10;Kcnd3;Ryr2;Tnni3;Kcnj12;Scn9a;Kcnq1;Cacng4;Akap9;Itpr1;Orai2;Nppc
122	REACTOME_CARDIOGENESIS	0.718287	1	0.0519512	-0.301972	-0.797493	17	Isl1
123	REACTOME_CARGO_CONCENTRATION_IN_THE_ER	0.295638	0.724395	0.096563	-0.378827	-1.13336	29	Gria1;Cnih3;Tmed2;Cd59b;Sec23a;F8;Ctsc;Mcfd2;Mia2;Lman2l
124	REACTOME_CARGO_RECOGNITION_FOR_CLATHRIN_MEDIATED_ENDOCYTOSIS	0.001929	0.0256615	0.45506	-0.459521	-1.65778	98	Avp;Slc18a3;Lrp2;Agtr1a;Tacr1;Cftr;Btc;Chrm2;Cltc;Sgip1;Ldlr
125	REACTOME_CARGO_TRAFFICKING_TO_THE_PERICILIARY_MEMBRANE	0.756289	1	0.0474483	-0.248138	-0.814943	51	Cnga2;Rab3ip;Cys1;Lztfl1;Mkks;Bbs4;Rab11a;Bbs10;Bbs12;Sstr3;Exoc3;Bbs2;Mchr1;Rab8a;Arl6;Rho
126	REACTOME_CARNITINE_SHUTTLE	0.763855	1	0.0670513	0.297	0.769329	14	Acacb;Ppard;Thrsp;Cpt1b;Cpt2;Mid1ip1
127	REACTOME_CASPASE_ACTIVATION_VIA_DEATH_RECEPTORS_IN_THE_PRESENCE_OF_LIGAND	0.995227	1	0.0540088	0.159274	0.422525	15	Cd14
128	REACTOME_CASPASE_ACTIVATION_VIA_DEPENDENCE_RECEPTORS_IN_THE_ABSENCE_OF_LIGAND	0.835648	1	0.0607719	0.290458	0.699991	10	Dapk2;Unc5b
129	REACTOME_CASPASE_ACTIVATION_VIA_EXTRINSIC_APOPTOTIC_SIGNALLING_PATHWAY	0.96401	1	0.0589694	0.202967	0.620241	25	Dapk2;Cd14;Unc5b
130	REACTOME_CASPASE_MEDIATED_CLEAVAGE_OF_CYTOSKELETAL_PROTEINS	0.974003	1	0.0403295	-0.231312	-0.544937	12	Gas2;Vim;Casp8;Mapt
131	REACTOME_CA_DEPENDENT_EVENTS	0.000295003	0.00525026	0.498493	-0.621349	-1.93384	36	Pde1c;Pde1a;Calm1;Prkcd;Camk2d;Prkcg;Prkacb;Adcy9;Camkk1;Mapk1;Camk2a;Adcy8;Prkar2b;Nbea;Camk4;Prkca;Creb1;Adcy2;Camkk2
132	REACTOME_CD209_DC_SIGN_SIGNALING	0.876667	1	0.0433637	-0.251177	-0.670279	18	Prkacb;Pak3;Kras;Ep300;Pak1;Prkaca
133	REACTOME_CD22_MEDIATED_BCR_REGULATION	4.8972167459022e-14	4.31099409877746e-12	0.965328	0.975918	2.52795	14	Igkv17-127;Ighv3-6;Igkv12-44;Ighv5-9;Iglc1;Ighm;Iglc2;Iglc3;Cd79a;Igkv17-121;Cd79b;Cd22
134	REACTOME_CD28_DEPENDENT_PI3K_AKT_SIGNALING	0.991974	1	0.0359209	-0.16904	-0.501039	27	Akt3;Pdpk1;Them4;Pik3r6;Pik3r5;Map3k14;Mlst8;Mapkap1;Pik3ca;Pik3cb
135	REACTOME_CD28_DEPENDENT_VAV1_PATHWAY	0.994801	1	0.0393562	-0.181579	-0.427774	12	Pak3
136	REACTOME_CDC42_GTPASE_CYCLE	1	1	0.027448	-0.138899	-0.530563	152	Plekhg4;Cpne8;Fam13b;Arhgap24;Arhgap26;Mcf2;Arhgap40;Srgap1;Pak3;Fnbp1l;Dock10;Cdc42ep3;Rasgrf2;Itsn1;Arhgap35;Bcr;Spata13;Chn1;Arhgap20;Iqgap2;Arhgdib;Arhgap5;Tiam1;Wipf2;Arhgap32;Arhgef25;Wipf3;Tagap
137	REACTOME_CDK_MEDIATED_PHOSPHORYLATION_AND_REMOVAL_OF_CDC6	0.195846	0.581928	0.172324	0.328354	1.18848	60	Cdc6;Ccne1;Psmb6;Rps27a;Uba52;Ccna2;Anapc1;Anapc5;Anapc11;Ccne2
138	REACTOME_CELLULAR_HEXOSE_TRANSPORT	0.171429	0.540957	0.164406	0.544301	1.31795	11	Slc2a10;Slc2a9;Slc2a8;Slc2a1;Slc2a4;Slc45a3
139	REACTOME_CELLULAR_RESPONSES_TO_MECHANICAL_STIMULI	0.172263	0.540957	0.125033	-0.332069	-1.2029	100	Adm;Calm1;Gng2;Prkacb;Cacnb2;Cacna2d1;Stat1;Adcy9;Spp1;Ppp2r1b;Kdr;Calcrl;Adcy8;Gnb1;Ikbkg;Pdpk1;Prkar2b;Anxa2;Ppp2r2a;Capns2;Gng7;Yap1;Gnas;Gnb4;Adcy2;Ppp2ca;Mmp14;Flt4;Mlst8;Itgb3;Adcy6;Pde4d;Ikbkb;Cacnb1;Nlrp3;Mapkap1;Prkar1a;Gnb5;Prkar2a;Pik3ca;Ctnnb1;Prkaca;Prkar1b;Gng12;Pik3cb
140	REACTOME_CELLULAR_RESPONSE_TO_CHEMICAL_STRESS	0.261719	0.67321	0.170932	0.247276	1.08322	182	Cdkn2a;Sesn2;Hba-a2;Cox4i1;Psmb6;Cox6b2;Cox7a1;Abcc3;Cox6a2;Hbb-bt;Brca1;Hba-a1;Rps27a;Cox4i2;Atox1;Prdx6;Map1lc3b;Hmox1;Skp2;Gstp2;Blvra;Ccs;Cox7c;Palb2;Uba52;Cox5b;Cox6a1;Abcc1;Cyba;Dpp3;Nqo1;Cdkn1a;Eif2ak3;Ncf4;Txn2;Sp1;Atp7a;Cox7a2l;Sesn1;Rela;Nploc4;P4hb;Txnip;Cox7a2;Abcg2;Chd9;Sem1;Nudt2;Ncoa6;Ncf2;Cox6c;Ndufa4;Pdgfa
141	REACTOME_CELLULAR_RESPONSE_TO_HEAT_STRESS	0.993711	1	0.0672065	0.16705	0.659488	97	Cryab;Hdac6;Sec13;Hspb2;Aaas;Rpa2;Akt1s1;Nup210;Nup188;Hsf1;Nup107;Hspa9;Hspa4l;Seh1l;Eef1a1;Bag1;Nup133;Rpa3;Dedd2;Nup155;Nup85;Dnajb1;Hspa2;Cryba4;Hspa14;Ccar2;Nup62;Nup153
142	REACTOME_CELLULAR_RESPONSE_TO_HYPOXIA	0.961538	1	0.0658312	0.185073	0.672186	61	Psmb6;Hif3a;Rps27a;Uba52;Egln1;Hif1an
143	REACTOME_CELLULAR_RESPONSE_TO_STARVATION	1.01151761309294e-10	4.59368516014968e-09	0.839089	0.583803	2.49052	146	Sesn2;Trib3;Fau;Rps21;Rpl37a;Sec13;Rps29;Rps28;Rps16;Rpl8;Rpl13a;Rplp2;Rps23;Rps27a;Rps26;Rpl13;Castor1;Rpl36;Rps9;Rpl35a;Rpl28;Rplp1;Rpl37;Rpl12;Rpl30;Rpl22;Rps15;Rpl18a;Rpl7a;Rps27;Rpl15;Rps19;Rps14;Rpl31;Rps13;Rps2;Rps12;Rpl36al;Rps18;Rpl23;Rpl18;Uba52;Rpl11;Rps17;Rpl22l1;Rpl23a;Rpl38;Rpl39;Rpl27;Rpl5;Rps7;Rpl32;Rps3;Szt2;Lamtor3;Gcn1;Wdr24;Lamtor4;Atf3;Rpl36a;Rpl14;Rpl34;Rps27l;Rpl27a;Cebpb;R…
144	REACTOME_CELLULAR_SENESCENCE	0.601449	1	0.102449	0.222372	0.947901	147	Cdkn2a;H4c8;Ccne1;Cbx2;H4c11;H2ac7;E2f1;H1f4;Mapk11;H4c4;H3c4;Rps27a;H1f0;Uba52;Mapkapk5;H1f2;Ccna2;Anapc1;Anapc5;Anapc11;H2aj;Ccne2;Tinf2;Cebpb;H4c12;Phc1;Cdkn1a;Phc2;Scmh1;Sp1;Mapk7;Rela;Ehmt2;Id1;Kdm6b;Map2k7;Cbx8;Pot1a;Tnrc6c;Cbx4;Hira;H2az2;H3f3b;Cabin1;Cdkn1b;H2bc8;E2f2;Cdkn2d;Stat3;H2bc21
145	REACTOME_CELL_CELL_COMMUNICATION	0.470588	0.894321	0.063079	-0.263878	-0.994256	133	Cdh3;Cldn23;Cldn3;Cdh12;Kirrel;Lamb3;Nectin1;Cldn1;Cadm3;Cdh4;Cdh6;Sdk2
146	REACTOME_CELL_CELL_JUNCTION_ORGANIZATION	0.154762	0.510602	0.134273	-0.350695	-1.22964	76	Cdh3;Cldn23;Cldn3;Cdh12;Nectin1;Cldn1;Cadm3;Cdh4;Cdh6;Sdk2;Cdh15
147	REACTOME_CELL_CYCLE_CHECKPOINTS	6.39351198611653e-06	0.000165103	0.610527	0.399574	1.8158	253	Gtse1;Rmi2;Cdkn2a;Cdc6;Exo1;Mcm2;Mcm5;Cenpu;H4c8;Orc1;Mcm3;Cenpi;Cenps;Chek1;Pkmyt1;Ercc6l;Cdc45;Mcm6;Dna2;Ccne1;Spdl1;Mcm4;Spc25;H4c11;Psmb6;Sec13;Ndc80;Brca1;Cenpk;Rfc2;H4c4;Rps27a;Pias4;Cdc25a;Itgb3bp;Dsn1;Sgo1;Pmf1;Cenph;Clspn;Rps27;Kif2c;Rpa2;Cenpp;Uba52;Ccna2;Anapc1;Mcm7;Anapc5;Dbf4;Nuf2;Anapc11;Mdc1;Pcbp4;Ccne2;Nde1;Ccnb1;Mad1l1;Incenp;Blm
148	REACTOME_CELL_CYCLE_MITOTIC	4.38957584015387e-06	0.000116419	0.610527	0.329102	1.59486	492	Pole;Gtse1;Cdkn2a;Cdc6;Cdt1;Mcm2;Mcm5;Cenpu;H4c8;Gins2;Orc1;Mcm3;Cenpi;Cenps;Gins1;Pkmyt1;Esco2;Ercc6l;Cdc45;Mcm6;Dna2;Ccne1;Rrm2;Spdl1;Mcm4;Ncapg;Pold1;Ticrr;Gins4;Spc25;H4c11;H2ac7;Psmb6;E2f1;Haus5;Pola2;Fbxo5;Dhfr;Sec13;Prim1;Ndc80;Lig1;Gmnn;Haus8;Kmt5a;Ppp2r3d;Cenpk;Pcna;Sirt2;Rfc2;H4c4;Pold2;H3c4;Rps27a;Ccp110;Tpx2;Cdc25a;Itgb3bp;Aaas;Dsn1;Sgo1;Pmf1;Cenph;Banf1;Sfi1;Rps27;Kif2c;Haus4;Skp2;Rp…
149	REACTOME_CELL_DEATH_SIGNALLING_VIA_NRAGE_NRIF_AND_NADE	0.75	1	0.0453152	-0.236759	-0.830143	76	Ngfr;Arhgef33;Mapk8;Mcf2;Ngf;Rasgrf2;Itsn1;Aph1c;Akap13;Arhgef3;Sqstm1
150	REACTOME_CELL_EXTRACELLULAR_MATRIX_INTERACTIONS	0.938333	1	0.0402478	-0.224905	-0.600171	18	Parva;Flnc;Actg1;Actb;Flna;Ilk;Tesk1;Pxn
151	REACTOME_CELL_JUNCTION_ORGANIZATION	0.35044	0.787706	0.0815265	-0.293804	-1.06462	101	Cdh3;Cldn23;Cldn3;Cdh12;Lamb3;Nectin1;Cldn1;Cadm3;Cdh4;Cdh6;Sdk2
152	REACTOME_CELL_SURFACE_INTERACTIONS_AT_THE_VASCULAR_WALL	2.02359833585225e-12	1.37389272856052e-10	0.898671	0.65964	2.62936	111	Igkv17-127;Ighv3-6;Igha;Igkv12-44;Ighv5-9;Iglc1;Jchain;Ighm;Iglc2;Iglc3;Sdc1;Igkv17-121;Grb7;Vpreb3
153	REACTOME_CGMP_EFFECTS	0.00189917	0.0256413	0.45506	-0.760272	-1.88594	14	Pde11a;Prkg2;Kcnma1;Kcnmb2;Pde1a;Prkg1;Kcnmb4
154	REACTOME_CHAPERONE_MEDIATED_AUTOPHAGY	0.357143	0.795075	0.113313	0.359451	1.05731	21	Gfap;Hdac6;Hbb-bt;Rps27a;Uba52;Plin3;Arl13b;Eef1a1
155	REACTOME_CHEMOKINE_RECEPTORS_BIND_CHEMOKINES	0.174194	0.544924	0.131458	-0.397207	-1.23274	37	Ccl7;Ccl11;Ccl2;Cxcl11;Ccl17;Ccr2;Ccr7;Ccr9;Cxcl10;Ccl22;Ccl28
156	REACTOME_CHK1_CHK2_CDS1_MEDIATED_INACTIVATION_OF_CYCLIN_B_CDK1_COMPLEX	0.634648	1	0.0596037	-0.347431	-0.876216	15	Ccna1;Cdc25c
157	REACTOME_CHOLESTEROL_BIOSYNTHESIS	0.682183	1	0.0531298	-0.290417	-0.85188	26	Hmgcr;Dhcr24;Sqle;Hmgcs1;Sc5d;Cyp51;Plpp6;Srebf2;Nsdhl;Idi1;Fdft1
158	REACTOME_CHONDROITIN_SULFATE_BIOSYNTHESIS	0.949917	1	0.0397596	-0.217991	-0.587069	19	Chst9;Dcn;Chst15
159	REACTOME_CHONDROITIN_SULFATE_DERMATAN_SULFATE_METABOLISM	0.89863	1	0.0653834	0.208454	0.731124	50	Sdc1;Hyal3;Gpc2;Arsb;Bcan;Hyal1;Sdc4;Hexa;Chst3
160	REACTOME_CHROMATIN_MODIFICATIONS_DURING_THE_MATERNAL_TO_ZYGOTIC_TRANSITION_MZT	0.0495867	0.273419	0.321776	0.532156	1.64151	26	H4c8;Ung;H4c11;H2ac7;Uhrf1;H4c4;H3c4
161	REACTOME_CHROMATIN_ORGANIZATION	0.918552	1	0.0905429	0.182345	0.821972	232	H4c8;Padi2;H4c11;H2ac7;Ing5;Hmg20b;Kmt5a;Kmt5c;H4c4;Kdm1b;H3c4;Setd6;Brpf3;Smarcd2;Actl6a;Bcl7b;Rps2;Mcrs1;Supt20;Dpf2;H2aj;Hdac10;Kat2b;Mrgbp;Phf8;Supt7l;H4c12;Phf2;Sap30l;Mbd3;Setd1a;Rela;Sap18;Bicra;Kat6b;H2ac6;Tada3;Jmjd6;Brpf1;Kmt2b;Ehmt2;Kdm2a;Brd7;Gatad2a;Tada2b;Kdm6b;Dot1l;Brd9;Brms1;Yeats4;Gps2;Mta2;Sgf29;H2az2;Bcl7c;H2bc8;Smarcc1;Hdac8;Mecom;Ing3;H2bc21;Msl1;Kdm4b;Kmt5b;H2bc6;Kdm4a;Kdm5…
162	REACTOME_CHROMOSOME_MAINTENANCE	0.00113297	0.0173502	0.45506	0.423611	1.70391	108	Cenpu;H4c8;Chtf18;Cenpi;Cenps;Dna2;Rtel1;Dscc1;Pold1;H4c11;H2ac7;Pola2;Prim1;Lig1;Cenpk;Pcna;Rfc2;H4c4;Pold2;Itgb3bp;Polr2i;Cenph;Tert;Rpa2;Cenpp;Polr2d;Ccna2;Fen1;H2aj;Polr2f;Blm;Tinf2;Polr2k;H4c12;Polr2j;Cenpx
163	REACTOME_CILIUM_ASSEMBLY	1	1	0.0254821	-0.137797	-0.542721	188	Kif17;Cnga2;Plk1;Tubb2b;Rab3ip;Tuba1b;Cys1;Ahi1;Lztfl1;Cetn2;Dynll1;Mkks;Tubb2a;Pafah1b1;Csnk1d;Ttc26;Bbs4;Wdr35;Rab11a;Bbs10;Prkar2b;Kifap3;Cep41;Dync2h1;Kif3b;Tuba1c;Tuba8;Tuba3a;Akap9;Tubb6
164	REACTOME_CIRCADIAN_CLOCK	0.470588	0.894321	0.0653834	-0.271014	-0.992306	109	Avp;Tbl1xr1;Usp46;Tbl1x;Ppp1ca;Med1;Per2;Crem;Ncoa2;Csnk1d;Rxra;Creb1;Sik1;Helz2;Psmd1;Crtc1;Psmc3;Btrc;Cul1;Nrip1;Bhlhe40;Ep300;Ncor1;Kmt2a;Csnk2a2;Ncoa1;Ubc;Psma3;Psmc5;Npas2;Ppargc1a
165	REACTOME_CITRIC_ACID_CYCLE_TCA_CYCLE	0.945055	1	0.063079	0.200633	0.655845	33	Fxn;Idh2;Sdhaf1;Suclg2;Mrps36;Isca2;Acat1;Cs;Dld
166	REACTOME_CLASS_A_1_RHODOPSIN_LIKE_RECEPTORS	8.80499334701985e-26	5.79808811901257e-23	1.31889	-0.65884	-2.64781	232	Avp;Gal;Brs3;Npy2r;Rxfp2;Avpr1a;Mc4r;Qrfpr;Ptger3;Agtr1a;Oxgr1;Prokr2;Rxfp3;Pnoc;Prlhr;Tacr3;Tac2;Cckar;Oxtr;Drd5;Htr1a;Grpr;Insl5;Oprm1;Chrm5;Mc3r;Ccl7;Ccl11;Trhr;Ghsr;Sstr5;Grp;Prok2;Npffr1;Ntsr1;Tshr;Oprk1;Npbwr1;Hc;Tacr1;Rxfp1;Ccl2;Galr1;Hcrtr1;Htr1b;Cxcl11;Htr7;Agtr2;Sstr1;Drd4;Sstr2;Ccl17;Pdyn;Adra1a;Adra1b;Ccr2;Ltb4r1;Htr1d;Rln3;Adra2b;Drd3;Chrm2;Hcrtr2;Penk;Ccr7;Kiss1r;F2rl3;Hrh1;Npffr2;H…
167	REACTOME_CLASS_B_2_SECRETIN_FAMILY_RECEPTORS	0.000231345	0.00417371	0.518848	-0.541572	-1.88975	69	Glp1r;Crh;Pth2r;Wnt2b;Adcyap1;Ramp3;Glp2r;Adm;Crhr1;Wnt4;Cd55;Crhr2;Gng2;Wnt2;Vipr2;Wnt1;Fzd1;Fzd5;Wnt10b;Calcrl;Calca;Calcr;Pthlh;Adcyap1r1;Wnt10a;Gnb1;Wnt5a;Gng7;Gnas;Gnb4;Gipr
168	REACTOME_CLASS_C_3_METABOTROPIC_GLUTAMATE_PHEROMONE_RECEPTORS	0.014909	0.125866	0.38073	-0.699482	-1.64788	12	Casr;Grm1;Grm8;Gabbr2;Grm2;Grm5;Gabbr1;Grm7
169	REACTOME_CLASS_I_MHC_MEDIATED_ANTIGEN_PROCESSING_PRESENTATION	1	1	0.0209276	-0.146136	-0.607164	347	H2-Q2;Asb16;Asb4;Cd36;Fbxl7;Lnpep;Hectd2;Ube3a;Fbxo9;Lonrf1;Sh3rf1;Ube2q2;Ube2l6;Socs3;Sec23a;Rnf213;Siah2;Klhl13;Rnf115;Dtx3l;Klhl3;Rnf19b;Socs1;Lnx1;Rnf114;H2-Q10;H2-T23;Ikbkg;Mex3c;Kbtbd13;Pja1;Itch;Ubr4;Wwp1;Ube2q1;Fbxo17;Ube2e2;Cblb;Spsb4;Rnf217;Fbxo21;Psmd1;Kctd6;Dzip3;Fbxw7;Herc6;Psmc3;Tpp2;Btrc;Cul1;Pja2;Trip12;Hecw2;Pdia3;Btbd6;Ube2v2;Psmb10;Trim21;Psme1;Kbtbd6;Lmo7;Hectd1;Cul2;Trim9;Rnf…
170	REACTOME_CLASS_I_PEROXISOMAL_MEMBRANE_PROTEIN_IMPORT	0.512255	0.937334	0.0888945	0.32029	0.944967	20	Abcd1;Pxmp2;Fis1;Pex2;Pxmp4
171	REACTOME_CLATHRIN_MEDIATED_ENDOCYTOSIS	0.0239981	0.178562	0.352488	-0.378343	-1.43312	138	Avp;Slc18a3;Lrp2;Agtr1a;Tacr1;Cftr;Dnm3;Btc;Chrm2;Cltc;Sgip1;Ldlr
172	REACTOME_CLEC7A_DECTIN_1_INDUCES_NFAT_ACTIVATION	0.773196	1	0.0504983	-0.319443	-0.740127	11	Calm1;Nfatc2;Itpr1
173	REACTOME_CLEC7A_DECTIN_1_SIGNALING	1	1	0.0318535	-0.163949	-0.586797	86	Ccl17;Calm1;Prkcd;Il1b;Tab3;Ccl22;Ikbkg;Pdpk1;Nfatc2;Itpr1;Psmd1;Psmc3;Btrc;Cul1;Map3k14;Tab2;Ikbkb;Casp8;Ubc;Psma3;Psmc5;Ube2n
174	REACTOME_COBALAMIN_CBL_VITAMIN_B12_TRANSPORT_AND_METABOLISM	0.21943	0.618822	0.117766	-0.472516	-1.21407	16	Lrp2;Mmachc
175	REACTOME_COHESIN_LOADING_ONTO_CHROMATIN	0.981481	1	0.0532386	0.192079	0.462902	10	Mau2;Stag1;Rad21;Smc3;Pds5a;Stag2;Nipbl;Smc1a;Wapl;Pds5b
176	REACTOME_COLLAGEN_BIOSYNTHESIS_AND_MODIFYING_ENZYMES	0.289355	0.717667	0.0934449	-0.324016	-1.118	65	Col5a1;Col6a2;Col25a1;Col6a5;Col12a1;Col23a1;Col3a1;Col24a1;Col2a1;Col6a6;Col5a2;Col20a1;Adamts14;Col28a1;Col18a1;Col22a1;Col16a1;Col11a1;Col6a1
177	REACTOME_COLLAGEN_CHAIN_TRIMERIZATION	0.0867508	0.372152	0.190023	-0.429306	-1.35813	42	Col5a1;Col6a2;Col25a1;Col6a5;Col12a1;Col23a1;Col3a1;Col24a1;Col2a1;Col6a6;Col5a2;Col20a1;Col28a1;Col18a1;Col22a1;Col16a1;Col11a1;Col6a1
178	REACTOME_COLLAGEN_DEGRADATION	0.291859	0.720948	0.0943564	-0.3353	-1.11422	53	Col5a1;Col6a2;Col25a1;Col6a5;Col12a1;Col23a1;Col3a1;Col2a1;Tmprss6;Col6a6;Col5a2;Mmp19;Col18a1;Col16a1;Col11a1;Col6a1
179	REACTOME_COLLAGEN_FORMATION	0.472914	0.895812	0.0661326	-0.277626	-0.991826	83	Col5a1;Col6a2;Col25a1;Lamb3;Col6a5;Loxl2;Col12a1;Col23a1;Col3a1;Col24a1;Col2a1;Col6a6;Col5a2;Col20a1;Adamts14;Col28a1;Col18a1;Col22a1;Col16a1;Col11a1;Col6a1
180	REACTOME_COMMON_PATHWAY_OF_FIBRIN_CLOT_FORMATION	0.646048	1	0.0588438	-0.372047	-0.862008	11	F8;F13a1;Procr;F2r
181	REACTOME_COMPLEMENT_CASCADE	1.08357982499596e-11	5.87595414058526e-10	0.875325	0.817713	2.82535	44	Igkv17-127;Ighg3;Ighv3-6;Ighg2c;Igkv12-44;Ighv5-9;Iglc1;Ighg2b;Ighg1;Iglc2;Iglc3;Cd19;Igkv17-121;Cpn1;C7;C4b
182	REACTOME_COMPLEX_III_ASSEMBLY	0.637532	1	0.0795565	0.28724	0.877769	25	Fxn;Hscb;Uqcr10;Uqcrfs1;Uqcr11;Hspa9;Smim4;Cyc1;Uqcrh;Uqcc2;Letm1
183	REACTOME_COMPLEX_IV_ASSEMBLY	0.0258859	0.187317	0.352488	0.45394	1.56038	43	Cox4i1;Cox6b2;Cox7a1;Cox6a2;Cox16;Cox4i2;Cox7c;Coq10b;Cox5b;Cox6a1;Higd2a;Cox20;Coq10a;Cox7a2l;Cox7a2;Cox18;Timm21;Cox14;Cox6c;Ndufa4
184	REACTOME_COMPLEX_I_BIOGENESIS	0.321429	0.753876	0.131458	0.289809	1.06682	66	Hscb;Ndufa1;Ndufa2;Ndufs7;Ndufb3;Ndufs8;Ndufa3;Ndufa6;Ndufa7;Ndufa13;Ndufc2;Hspa9;Ndufb7;Ndufa11;Ndufs2;Ndufs6;Timmdc1;Dmac1;Ndufs3;Ndufb11;Ndufs5;Ndufb8;Sfxn4;Ndufb10;Ndufv1;Ndufs4;Ndufa12;Ndufa5;Ndufaf5
185	REACTOME_CONDENSATION_OF_PROMETAPHASE_CHROMOSOMES	0.292857	0.720948	0.122108	0.470587	1.13946	11	Ncapg;Ncapd2;Smc2;Ccnb1
186	REACTOME_CONDENSATION_OF_PROPHASE_CHROMOSOMES	0.0935829	0.383971	0.24134	0.414999	1.36632	32	H4c8;H4c11;H2ac7;Kmt5a;H4c4;H3c4;Ncapg2;H2aj;Smc2;Phf8;Ccnb1;Ncaph2;H4c12
187	REACTOME_CONSTITUTIVE_SIGNALING_BY_ABERRANT_PI3K_IN_CANCER	0.0145823	0.124707	0.38073	-0.439564	-1.54124	76	Kl;Fgf10;Esr2;Fgf18;Esr1;Btc;Fgfr4;Fgf17;Fgf3;Fgf23;Met;Fgf16;Nrg1;Klb;Erbb4;Ntrk3;Nrg3;Irs2;Fgf7;Kit;Pik3r6;Kitl;Pik3ap1;Frs2;Hbegf;Fgf5;Pik3r5;Bdnf
188	REACTOME_CONSTITUTIVE_SIGNALING_BY_AKT1_E17K_IN_CANCER	0.82504	1	0.0444181	-0.255252	-0.748732	26	Foxo6;Gsk3b;Akt3;Pdpk1;Creb1
189	REACTOME_CONSTITUTIVE_SIGNALING_BY_EGFRVIII	0.890215	1	0.0592219	0.249502	0.661884	15	Nras;Gab1;Hras;Plcg1
190	REACTOME_CONSTITUTIVE_SIGNALING_BY_LIGAND_RESPONSIVE_EGFR_CANCER_VARIANTS	0.424318	0.84355	0.100633	0.353101	1.01887	19	Rps27a;Uba52;Nras;Gab1;Hras;Plcg1
191	REACTOME_CONSTITUTIVE_SIGNALING_BY_OVEREXPRESSED_ERBB2	0.85	1	0.0613026	0.287336	0.695746	11	Nras;Hras;Erbin;Shc1;Erbb2
192	REACTOME_CONVERSION_FROM_APC_C_CDC20_TO_APC_C_CDH1_IN_LATE_ANAPHASE	0.865196	1	0.0618406	0.238509	0.703685	20	Anapc1;Anapc5;Anapc11
193	REACTOME_COOPERATION_OF_PDCL_PHLP1_AND_TRIC_CCT_IN_G_PROTEIN_BETA_FOLDING	0.63738	1	0.0560596	-0.284172	-0.882401	35	Gna14;Gng2;Rgs11;Rgs7;Gnb1;Gng7;Gnb4
194	REACTOME_COOPERATION_OF_PREFOLDIN_AND_TRIC_CCT_IN_ACTIN_AND_TUBULIN_FOLDING	0.123596	0.45798	0.158514	-0.444062	-1.31621	27	Tubb2b;Tuba1b;Tubb2a;Tuba1c;Tuba8;Tuba3a;Tubb6;Tubb4b;Tubb3;Tuba4a;Actb;Pfdn2;Pfdn4;Cct6a;Tuba1a;Cct3;Cct5
195	REACTOME_COPII_MEDIATED_VESICLE_TRANSPORT	0.829085	1	0.0410713	-0.231264	-0.797965	65	Gria1;Cnih3;Tmed2;Cd59b;Sec23a;F8;Nsf;Napb;Csnk1d;Rab1a;Sec22a;Ctsc;Mcfd2;Scfd1
196	REACTOME_COPI_DEPENDENT_GOLGI_TO_ER_RETROGRADE_TRAFFIC	0.816839	1	0.0410713	-0.224195	-0.803192	90	Arf3;Kif26b;Kif21a;Cenpe;Kif6;Tubb2b;Tmed2;Tuba1b;Nsf;Kif15;Tubb2a;Napb;Kif9;Arf1;Rab1a;Kifap3;Kif3b;Tuba1c;Tuba8;Tuba3a;Tubb6;Copz1
197	REACTOME_COPI_INDEPENDENT_GOLGI_TO_ER_RETROGRADE_TRAFFIC	0.0209116	0.159194	0.352488	-0.488315	-1.5634	45	Tubb2b;Pafah1b2;Tuba1b;Dynll1;Tubb2a;Dync1i1;Pafah1b1;Capza2;Rab3gap1;Tuba1c;Tuba8;Tuba3a;Tubb6;Tubb4b;Actr10;Bicd1;Tubb3;Pla2g4a;Tuba4a;Dync1li1
198	REACTOME_COPI_MEDIATED_ANTEROGRADE_TRANSPORT	0.254786	0.661842	0.0999277	-0.315781	-1.13202	91	Arf3;Ank2;Cd55;Tubb2b;Tmed2;Tuba1b;Cd59b;Dynll1;Nsf;Tubb2a;Napb;Dync1i1;Capza2;Arf1;Rab1a;Tuba1c;Tuba8;Tuba3a;Cog1;Tubb6;Ank1;Copz1;Tubb4b;Actr10;Copg2;Tubb3;Tuba4a;Dync1li1
199	REACTOME_CO_INHIBITION_BY_CTLA4	0.972131	1	0.0378488	-0.194045	-0.541997	21	Ppp2r1b;Akt3;Ppp2r5d;Ppp2ca
200	REACTOME_CO_INHIBITION_BY_PD_1	0.0739857	0.346553	0.257206	0.550026	1.45912	15	Cd3e;Cd3g;Cd247;Cd3d;Pdcd1;H2-Aa;H2-Ab1;H2-Eb1
201	REACTOME_CO_STIMULATION_BY_CD28	0.998397	1	0.035542	-0.163041	-0.527229	48	Pak3;Ppp2r1b;Akt3;Pdpk1;Them4;Pik3r6;Ppp2r5d;Ppp2ca;Pik3r5;Map3k14;Mlst8;Pak1;Mapkap1
202	REACTOME_CO_STIMULATION_BY_ICOS	0.897619	1	0.0587186	0.258593	0.626147	11	Icos
203	REACTOME_CREATION_OF_C4_AND_C2_ACTIVATORS	9.7779614087899e-13	7.15420843076461e-11	0.91012	0.944208	2.72451	19	Igkv17-127;Ighg3;Ighv3-6;Ighg2c;Igkv12-44;Ighv5-9;Iglc1;Ighg2b;Ighg1;Iglc2;Iglc3;Igkv17-121
204	REACTOME_CREB1_PHOSPHORYLATION_THROUGH_NMDA_RECEPTOR_MEDIATED_ACTIVATION_OF_RAS_SIGNALING	0.0174663	0.139413	0.352488	-0.572084	-1.70342	28	Nefl;Rps6ka2;Rps6ka3;Calm1;Camk2d;Dlg2;Rasgrf1;Grin2d;Dlg3;Mapk1;Rasgrf2;Camk2a;Pdpk1;Creb1;Kras;Grin2b
205	REACTOME_CREB1_PHOSPHORYLATION_THROUGH_THE_ACTIVATION_OF_ADENYLATE_CYCLASE	0.04811	0.271935	0.271289	-0.649583	-1.50504	11	Calm1;Prkacb;Adcy8;Prkar2b;Creb1;Prkar1a;Prkar2a;Prkaca;Prkar1b
206	REACTOME_CRISTAE_FORMATION	0.423077	0.84355	0.10714	0.307723	1.00591	33	Atp5k;Atp5j2;Atp5g2;Hspa9;Mtx2;Atp5e;Atp5md;Atp5d;Atp5h;Atp5g1;Atp5j;Atp5pb;mt-Atp8;Samm50;Micos10
207	REACTOME_CRMPS_IN_SEMA3A_SIGNALING	0.0954774	0.386904	0.186433	-0.550394	-1.41417	16	Dpysl3;Plxna2;Gsk3b;Nrp1;Plxna4;Sema3a;Cdk5r1
208	REACTOME_CROSSLINKING_OF_COLLAGEN_FIBRILS	0.124378	0.45798	0.199915	0.472629	1.33009	18	Col4a2;Lox;Col4a1
209	REACTOME_CROSS_PRESENTATION_OF_SOLUBLE_EXOGENOUS_ANTIGENS_ENDOSOMES	0.904255	1	0.0636424	0.210513	0.71154	40	Psmb6;Mrc2;Sem1;Adrm1;Psmb1;Psmd13;Mrc1;Psmb9;Psmd8;Psmb3;Psmb7;Psmb8;Psma7;Psmb2;Psmc2;Psmd7;Psmd2;Psmc4;Psmb5;Psma6;Psma2;Psmd3;Psmd11;Psma5;Psmb4;Psmd6;Psmc6;Psma1;Psmd14;Psmc1;Psma4;Psme2;Fcgr1;Psmd12;Psmc5;Psma3;Psme1;Psmb10;Psmc3;Psmd1
210	REACTOME_CS_DS_DEGRADATION	0.224096	0.621337	0.142901	0.459881	1.19125	14	Hyal3;Arsb;Bcan;Hyal1;Hexa
211	REACTOME_CYCLIN_A_B1_B2_ASSOCIATED_EVENTS_DURING_G2_M_TRANSITION	0.844504	1	0.0673624	0.238907	0.775257	31	Pkmyt1;Ticrr;Ppp2r3d;Cdc25a;Sgo1;Ccna2;Ccnb1
212	REACTOME_CYCLIN_A_CDK2_ASSOCIATED_EVENTS_AT_S_PHASE_ENTRY	0.990769	1	0.0662842	0.17674	0.655614	73	Ccne1;Psmb6;E2f1;Rps27a;Cdc25a;Skp2;Uba52;Ccna2;Ccne2
213	REACTOME_CYCLIN_D_ASSOCIATED_EVENTS_IN_G1	0.236702	0.641434	0.146416	0.331682	1.14785	45	Cdkn2a;Ccne1;E2f1;Ppp2r3d;Rps27a;Skp2;Uba52;Ccne2;Cdkn1a;Abl1;Ccnd3;Src;Mnat1;Cdk7;Cdkn1b;Ppp2cb;E2f2;E2f4;Cdkn2d
214	REACTOME_CYTOCHROME_C_MEDIATED_APOPTOTIC_RESPONSE	0.956672	1	0.0411544	-0.244997	-0.577177	12	Mapk1;Uaca;Apaf1;Casp3;Xiap;Mapk3;Casp7;Cycs;Casp9;Aven;Diablo;Apip
215	REACTOME_CYTOCHROME_P450_ARRANGED_BY_SUBSTRATE_TYPE	0.442492	0.859531	0.0738053	-0.328331	-1.01952	35	Cyp11a1;Cyp26b1;Cyp2r1;Cyp4f18;Cyp2a5;Cyp26a1;Ncoa2;Rxra;Cyp51;Cyp27b1;Arnt2
216	REACTOME_CYTOPROTECTION_BY_HMOX1	0.110145	0.427908	0.231127	0.374189	1.3292	55	Hba-a2;Cox4i1;Cox6b2;Cox7a1;Cox6a2;Hbb-bt;Hba-a1;Cox4i2;Hmox1;Blvra;Cox7c;Cox5b;Cox6a1
217	REACTOME_CYTOSOLIC_IRON_SULFUR_CLUSTER_ASSEMBLY	0.0906921	0.378884	0.231127	0.55696	1.42051	13	Rtel1;Pold1;Ciao3;Ercc2;Nubp1;Mms19;Nubp2;Ciapin1
218	REACTOME_CYTOSOLIC_SENSORS_OF_PATHOGEN_ASSOCIATED_DNA	0.985163	1	0.0647943	0.180808	0.657336	62	Nkiras2;Polr1c;Polr3g;Rps27a;Uba52;Irf3;Polr2f;Polr2k;Prkdc;Polr3h;Rela;Ddx41;Xrcc6;Polr3d;Nfkbia;Polr3b;Polr3c;Polr2h;Polr2l;Polr3k
219	REACTOME_CYTOSOLIC_SULFONATION_OF_SMALL_MOLECULES	0.341289	0.776299	0.111918	0.413023	1.09568	15	Sult1a1;Slc26a1;Tpst2;Slc35b2;Papss1;Slc35b3
220	REACTOME_CYTOSOLIC_TRNA_AMINOACYLATION	0.918367	1	0.0609039	0.223028	0.666216	23	Gars;Lars;Vars;Qars;Aimp1;Farsa;Aars;Cars;Sars
221	REACTOME_C_TYPE_LECTIN_RECEPTORS_CLRS	0.720733	1	0.0446854	-0.232544	-0.857623	111	Clec4n;Ccl17;Muc3a;Calm1;Prkcd;Prkacb;Il1b;Mgl2;Tab3;Pak3;Ccl22;Ikbkg;Pdpk1;Nfatc2;Itpr1;Muc15;Kras;Psmd1;Psmc3;Btrc;Cul1;Map3k14;Ep300;Tab2;Ikbkb;Casp8;Ubc;Psma3;Pak1;Psmc5;Ube2n
222	REACTOME_DAG_AND_IP3_SIGNALING	0.00123754	0.0185209	0.45506	-0.587303	-1.84838	40	Pde1c;Pde1a;Calm1;Prkcd;Camk2d;Prkcg;Prkacb;Adcy9;Camkk1;Camk2a;Adcy8;Prkce;Prkar2b;Nbea;Camk4;Prkca;Creb1;Itpr1;Adcy2;Camkk2
223	REACTOME_DAP12_INTERACTIONS	0.385675	0.823232	0.113313	0.312421	1.02585	34	Trem2;Tyrobp;Lat;Grap2;H2-D1;Nras;Hras;H2-Q7;B2m;Plcg1
224	REACTOME_DAP12_SIGNALING	0.428198	0.846753	0.103197	0.313705	1.00182	29	Trem2;Tyrobp;Lat;Grap2;Nras;Hras;B2m;Plcg1
225	REACTOME_DARPP_32_EVENTS	0.196721	0.582207	0.123842	-0.441327	-1.25368	23	Calm1;Prkacb;Ppp2r1b;Ppp1ca;Prkar2b;Ppp2r5d;Pde4b;Ppp2ca;Pde4d;Prkar1a;Prkar2a;Prkaca;Prkar1b
226	REACTOME_DCC_MEDIATED_ATTRACTIVE_SIGNALING	0.771721	1	0.0501934	-0.306005	-0.759078	14	Dcc;Ntn1;Ablim1;Ablim3;Wasl;Nck1;Ablim2;Trio
227	REACTOME_DDX58_IFIH1_MEDIATED_INDUCTION_OF_INTERFERON_ALPHA_BETA	0.917293	1	0.0365315	-0.209343	-0.716324	62	Atg12;Isg15;Ube2l6;Ifih1;Irf7;Ikbkg;Tomm70a;Hsp90ab1;Itch;Cyld;Rnf125;Tank;Ep300;Ikbkb;Tnfaip3;Rnf216;Casp8;Uba7;Ubc;Ripk1;Nkiras1;Dhx58;Trim25;Hsp90aa1
228	REACTOME_DEACTIVATION_OF_THE_BETA_CATENIN_TRANSACTIVATING_COMPLEX	0.831099	1	0.0681513	0.226452	0.77098	41	Sox17;Rps27a;Uba52;Pygo2;Sox7;Lef1;Tcf7l1;Sox9
229	REACTOME_DEADENYLATION_DEPENDENT_MRNA_DECAY	0.86087	1	0.0702813	0.212567	0.755085	55	Cnot9;Lsm5;Eif4b;Cnot7;Edc4;Lsm2;Parn;Pan2;Cnot6;Cnot3;Paip1;Exosc8;Exosc3;Lsm7;Dcps;Eif4a3;Pabpc1;Exosc7;Tut4;Wdr61;Cnot10;Pan3;Lsm4;Skiv2l;Dis3;Exosc2;Lsm1
230	REACTOME_DEADENYLATION_OF_MRNA	0.40874	0.836039	0.105125	0.329462	1.00679	25	Cnot9;Eif4b;Cnot7;Parn;Pan2;Cnot6;Cnot3;Paip1;Eif4a3;Pabpc1;Tut4;Cnot10;Pan3
231	REACTOME_DEATH_RECEPTOR_SIGNALING	1	1	0.0762797	0.137773	0.585969	151	Ulk1;Arhgef19;Arhgef1;Stub1;Smpd2;Tab1;Rps27a;Mag;Arhgef10;Itgb3bp;Otud7b;Uba52;Prdm4;Sppl2b;Arhgef2;Arhgef37;Casp2;Arhgef11;Usp21;Arhgef10l;Psenen;Rack1;Tnfrsf1a;Rela;Traf2;Arhgdia;Arhgef39;Fgd3;Rnf31;Smpd3;Sharpin;Nsmaf;Rbck1;Bad;Traf6;Aph1a;Fgd1;Usp2;Nfkbia;Fadd;Otulin;Irak1;Psen2
232	REACTOME_DECTIN_1_MEDIATED_NONCANONICAL_NF_KB_SIGNALING	1	1	0.0354665	-0.132373	-0.428057	48	Ccl17;Ccl22;Psmd1;Psmc3;Btrc;Cul1;Map3k14;Ubc;Psma3;Psmc5;Psmd12;Psma4;Psmc1;Psmd14;Psma1;Psmc6;Psmd6;Psmb4;Psma5;Nfkb2;Psmd11
233	REACTOME_DECTIN_2_FAMILY	0.0834753	0.366103	0.202072	-0.584122	-1.44898	14	Clec4n;Muc3a;Mgl2
234	REACTOME_DEFECTIVE_B4GALT7_CAUSES_EDS_PROGEROID_TYPE	0.387255	0.824413	0.105521	0.353465	1.04284	20	Sdc1;Gpc2;Bcan;Sdc4
235	REACTOME_DEFECTIVE_CFTR_CAUSES_CYSTIC_FIBROSIS	0.801587	1	0.0692836	0.230801	0.80755	48	Derl3;Psmb6;Rps27a;Erlin2;Uba52
236	REACTOME_DEFECTIVE_EXT2_CAUSES_EXOSTOSES_2	0.510843	0.937334	0.0880945	0.370694	0.960223	14	Sdc1;Gpc2;Sdc4
237	REACTOME_DEFECTIVE_INTRINSIC_PATHWAY_FOR_APOPTOSIS	0.351562	0.787836	0.115734	0.348099	1.0523	24	Cdkn2a;Cdc25a;Capn1;Cast;Capn2;Capns1;Golga2;Lmna;Foxo3
238	REACTOME_DEFECTS_IN_COBALAMIN_B12_METABOLISM	0.76611	1	0.0664364	0.303344	0.773668	13	Abcd4;Cd320;Tcn2;Mmut;Mtr;Cubn
239	REACTOME_DEFECTS_IN_VITAMIN_AND_COFACTOR_METABOLISM	0.561224	0.9688	0.0860347	0.31407	0.923821	21	Abcd4;Cd320;Tcn2;Pcx;Mmut;Mtr;Btd;Acaca;Cubn;Mccc2
240	REACTOME_DEFECTS_OF_CONTACT_ACTIVATION_SYSTEM_CAS_AND_KALLIKREIN_KININ_SYSTEM_KKS	0.736111	1	0.0668966	0.325704	0.784932	10	Gp5;F9;Tpst2;Vwf
241	REACTOME_DEGRADATION_OF_AXIN	1	1	0.0598603	0.133494	0.457902	42	Psmb6;Rps27a;Uba52
242	REACTOME_DEGRADATION_OF_BETA_CATENIN_BY_THE_DESTRUCTION_COMPLEX	0.927083	1	0.035542	-0.204918	-0.715891	70	Gsk3b;Ppp2r1b;Myc;Tle4;Apc;Tcf7l2;Frat2;Ctbp1;Ppp2r5d;Psmd1;Ppp2ca;Psmc3;Btrc;Cul1;Tle3;Ubc;Psma3;Psmc5;Csnk1a1;Psmd12;Ctnnb1;Ctbp2
243	REACTOME_DEGRADATION_OF_CRY_AND_PER_PROTEINS	0.986702	1	0.059476	0.168172	0.586254	47	Psmb6;Rps27a;Uba52;Per3
244	REACTOME_DEGRADATION_OF_CYSTEINE_AND_HOMOCYSTEINE	0.0441352	0.259973	0.321776	0.610647	1.61994	15	Suox;Ado;Gadl1;Ethe1;Slc25a10;Sqor;Tst;Txn2;Cth;Mpst
245	REACTOME_DEGRADATION_OF_DVL	1	1	0.0599892	0.11883	0.41058	44	Psmb6;Rps27a;Uba52;Dvl3
246	REACTOME_DEGRADATION_OF_GLI1_BY_THE_PROTEASOME	1	1	0.0353157	-0.132981	-0.425756	45	Prkacb;Itch;Psmd1;Psmc3;Btrc;Cul1;Ubc;Psma3;Gli1;Psmc5;Psmd12;Prkaca;Psma4;Psmc1;Psmd14;Psma1;Psmc6;Numb;Psmd6;Psmb4;Psma5;Psmd11
247	REACTOME_DEGRADATION_OF_THE_EXTRACELLULAR_MATRIX	0.0680851	0.335927	0.204295	-0.361254	-1.32998	113	Adamts18;Col5a1;Cd44;Optc;Col6a2;Col25a1;Lamb3;Col6a5;Adamts9;Col12a1;Col23a1;Adamts16;Col3a1;Col2a1;Tmprss6;Capn6;Mmp25;Lamb1;Col6a6;Spp1;Col5a2;Capn12;Acan;Fbn2;Adamts5
248	REACTOME_DEPOLYMERIZATION_OF_THE_NUCLEAR_LAMINA	0.935561	1	0.0568864	0.234331	0.621639	15	Lemd2;Ccnb1;Cnep1r1;Lmna;Lpin3;Cdk1;Ctdnep1;Emd
249	REACTOME_DEPOSITION_OF_NEW_CENPA_CONTAINING_NUCLEOSOMES_AT_THE_CENTROMERE	0.00809214	0.0801619	0.38073	0.515852	1.75627	41	Cenpu;H4c8;Cenpi;Cenps;H4c11;H2ac7;Cenpk;H4c4;Itgb3bp;Cenph;Cenpp
250	REACTOME_DERMATAN_SULFATE_BIOSYNTHESIS	0.817869	1	0.0479259	-0.305322	-0.707409	11	Dcn;Dse;Ust;Dsel
251	REACTOME_DETOXIFICATION_OF_REACTIVE_OXYGEN_SPECIES	0.144	0.492725	0.191892	0.394212	1.26939	30	Atox1;Prdx6;Gstp2;Ccs;Cyba;Ncf4;Txn2;Atp7a;P4hb;Nudt2;Ncf2;Prdx5;Gstp1;Sod1;Sod3;Gpx8
252	REACTOME_DEUBIQUITINATION	1	1	0.0247086	-0.133578	-0.534837	226	Cftr;Ccna1;Ar;Esr1;Tnks;Usp34;Usp25;Bard1;Tnks2;Siah2;Myc;Hif1a;Ifih1;Nod2;Usp11;Apc;Rnf128;Usp18;Ino80c;Usp13;Ikbkg;Tomm70a;Usp47;Smad1;Cyld;Tomm20;Babam2;Psmd1;Usp15;Brcc3;Tnip2;Psmc3;Stambp;Actb;Ep300;Usp9x;Usp14;Tnfaip3;Yy1;Nlrp3;Mbd5;Ubc;Ide;Usp22;Psma3;Mat2b;Psmc5;Smad4;Birc3;Smurf2;Usp5;Ripk1;Rad23b;Rad23a;Nod1;Ogt;Psmd12;Vcp;Usp33
253	REACTOME_DEVELOPMENTAL_CELL_LINEAGES	0.375185	0.81136	0.0782955	-0.302298	-1.05882	73	Amy1;Fgf10;Col5a1;Cftr;Hopx;Lamb3;Aqp1;Col3a1;Col24a1;Col2a1;Erich5;Lamb1;Col5a2;Sbsn
254	REACTOME_DEVELOPMENTAL_CELL_LINEAGES_OF_THE_EXOCRINE_PANCREAS	0.3217	0.753876	0.0880945	-0.325646	-1.09362	56	Amy1;Fgf10;Col5a1;Cftr;Lamb3;Aqp1;Col3a1;Col24a1;Col2a1;Erich5;Lamb1;Col5a2
255	REACTOME_DEVELOPMENTAL_LINEAGE_OF_MULTIPOTENT_PANCREATIC_PROGENITOR_CELLS	0.814558	1	0.048506	-0.30717	-0.723647	12	Fgf10
256	REACTOME_DEVELOPMENTAL_LINEAGE_OF_PANCREATIC_ACINAR_CELLS	0.105882	0.416961	0.2114	0.561917	1.40844	12	Bhlha15;Cpa2;Hnf1b;Pdia2;Pnlip;Nkx6-1;Sox9
257	REACTOME_DEVELOPMENTAL_LINEAGE_OF_PANCREATIC_DUCTAL_CELLS	0.180511	0.557965	0.128143	-0.390672	-1.22954	40	Col5a1;Cftr;Lamb3;Aqp1;Col3a1;Col24a1;Col2a1;Erich5;Lamb1;Col5a2
258	REACTOME_DIFFERENTIATION_OF_KERATINOCYTES_IN_INTERFOLLICULAR_EPIDERMIS_IN_MAMMALIAN_SKIN	0.801489	1	0.0661326	0.26085	0.752684	19	Krt10;Itgb4;Trp63
259	REACTOME_DISASSEMBLY_OF_THE_DESTRUCTION_COMPLEX_AND_RECRUITMENT_OF_AXIN_TO_THE_MEMBRANE	0.337079	0.770716	0.0886261	-0.368828	-1.09321	27	Wnt1;Gsk3b;Fzd1;Fzd5;Ppp2r1b;Apc;Frat2;Ppp2r5d;Ppp2ca
260	REACTOME_DISEASES_ASSOCIATED_WITH_GLYCOSAMINOGLYCAN_METABOLISM	0.297082	0.725895	0.128789	0.32497	1.09902	39	Sdc1;Gpc2;Fmod;Bcan;Prelp;Ogn;Sdc4;Hexa;Chst3
261	REACTOME_DISEASES_ASSOCIATED_WITH_GLYCOSYLATION_PRECURSOR_BIOSYNTHESIS	1	1	0.0553643	0.179439	0.485918	16	Dpm3;Galm;Gale;Dolk;Galt
262	REACTOME_DISEASES_ASSOCIATED_WITH_N_GLYCOSYLATION_OF_PROTEINS	0.154412	0.510602	0.176694	0.429527	1.26725	20	Ctsa;Alg3;Man1b1;Alg13;Rft1;Alg1;Mpdu1;Alg6;Alg12;B4galt1;Alg9;Dpagt1
263	REACTOME_DISEASES_ASSOCIATED_WITH_O_GLYCOSYLATION_OF_PROTEINS	0.0180482	0.142333	0.352488	-0.475367	-1.59642	56	Adamts18;Thsd7b;Adamts19;Sema5a;Sbspon;Muc3a;Thbs1;Adamts9;Adamts16;Adamts13;Adamts5;B3glct;Spon1;Adamts6;Adamts14
264	REACTOME_DISEASES_OF_BRANCHED_CHAIN_AMINO_ACID_CATABOLISM	0.849642	1	0.0614364	0.275153	0.701769	13	Bckdha;Ivd;Acat1;Dld;Mccc2;Auh;Dbt;Bckdhb;Mccc1
265	REACTOME_DISEASES_OF_CARBOHYDRATE_METABOLISM	0.101828	0.409807	0.227987	0.425626	1.35924	29	Lct;Gyg;Arsb;Rps27a;Hyal1;Uba52;Galns;Dcxr;Naglu;Sgsh;Epm2a;Idua;Khk;Gusb;Rpia
266	REACTOME_DISEASES_OF_DNA_REPAIR	0.00379956	0.0467665	0.431708	0.497385	1.74255	49	Rmi2;Exo1;Rad51;Dna2;Rad51ap1;Neil1;Brca1;Rfc2;Rpa2;Palb2;Mutyh;Rad51d;Blm;Msh6
267	REACTOME_DISEASES_OF_GLYCOSYLATION	0.39251	0.826467	0.0727141	-0.275974	-1.03654	130	Adamts18;Thsd7b;Adamts19;Gpc3;Sema5a;Sbspon;Muc3a;Thbs1;Adamts9;Adamts16;Adamts13;Acan;Adamts5;B3glct;Spon1;Adamts6;Adamts14
268	REACTOME_DISEASES_OF_HEMOSTASIS	0.917667	1	0.0425878	-0.259164	-0.624784	13	Adamts13;F8;Gp1ba
269	REACTOME_DISEASES_OF_IMMUNE_SYSTEM	0.923483	1	0.062249	0.21782	0.671896	26	Cd14;S100a1;Traf3;Tlr6;Rela;Irak4;Tlr1;Unc93b1;Nfkbia;Btk;Tlr2
270	REACTOME_DISEASES_OF_METABOLISM	0.820181	1	0.0347157	-0.210866	-0.842416	222	Adamts18;Cyp11a1;Cyp26b1;Thsd7b;Aldob;Adamts19;Gpc3;Sema5a;Sbspon;Muc3a;Cyp2r1;Thbs1;Adamts9;Adamts16;Adamts13;Mmachc;Pnp2;Acan;Adamts5;B3glct;Spon1;Adamts6;Adamts14
271	REACTOME_DISEASES_OF_MITOTIC_CELL_CYCLE	0.80914	1	0.0696133	0.234048	0.782189	38	Ccne1;E2f1;Skp2;Anapc1;Anapc5;Anapc11;Ccne2;Cdkn1a;Ccnd3
272	REACTOME_DISEASES_OF_PROGRAMMED_CELL_DEATH	0.0949555	0.386904	0.252961	0.380718	1.38412	62	Cdkn2a;H4c8;H4c11;H2ac7;Pola2;Dnmt1;Prim1;H4c4;H3c4;Cdc25a;Capn1;Cast;Dnmt3b;H2aj;Capn2;H4c12;Capns1;Prim2;Traf2;Golga2;Lmna;H2az2;H3f3b;Fadd;H2bc8;Foxo3;H2bc21
273	REACTOME_DISEASES_OF_SIGNAL_TRANSDUCTION_BY_GROWTH_FACTOR_RECEPTORS_AND_SECOND_MESSENGERS	0.277843	0.699654	0.0819779	-0.255738	-1.07528	429	Kl;Fgf10;Mamld1;Esr2;Foxo6;Dkk2;Fgf18;Spred3;Esr1;Btc;Fgfr4;Fgf17;Fgf3;Calm1;Camk2d;Mapk8;Alk;Tnks;Cltc;Fgf23;Met;Fgf16;Gsk3b;Stat1;Nrg1;Bcl11a;Tbl1xr1;Gzmb;Cnksr2;Hdac9;Zfyve9;Tbl1x;Fzd5;Tnks2;Ppp2r1b;Klb;Kdr;Erbb4;Rnf213;Fkbp1a;Hdac11;Fam131b;Myc;Akt3;Mapk1;Ntrk3;Cux1;Nrg3;Shoc2;Camk2a;Etv6;Irs2;Apc;Aph1c;Bcr;Kdm7a;Neurl1b;Stat5b;Ago2;Pdpk1;Fgf7;Tcf7l2;Creb1;Bcl2a1a;Birc6;Kit;Akap9;Erlec1;Sqstm…
274	REACTOME_DISORDERS_OF_TRANSMEMBRANE_TRANSPORTERS	0.124493	0.45798	0.143759	-0.325015	-1.23029	135	Avp;Slc5a7;Avpr1a;Slc6a3;Slc17a8;Cftr
275	REACTOME_DISSOLUTION_OF_FIBRIN_CLOT	0.696759	1	0.0696133	0.339998	0.819381	10	Serpinf2
276	REACTOME_DNA_DAMAGE_BYPASS	0.0489224	0.273419	0.321776	0.422862	1.47955	48	Pole;Pold1;Mad2l2;Pcna;Rfc2;Dtl;Pold2;Rps27a;Sprtn;Rpa2;Uba52;Polk;Poli;Cul4a;Rpa3;Usp1;Nploc4;Ube2b
277	REACTOME_DNA_DAMAGE_RECOGNITION_IN_GG_NER	0.508065	0.937144	0.0946646	0.286091	0.956117	38	Rps27a;Ddb2;Cops7b;Actl6a;Mcrs1;Uba52;Xpc
278	REACTOME_DNA_DAMAGE_TELOMERE_STRESS_INDUCED_SENESCENCE	0.297872	0.726478	0.128789	0.320083	1.10771	45	H4c8;Ccne1;H4c11;H2ac7;H1f4;H4c4;H1f0;H1f2;Ccna2;H2aj;Ccne2;Tinf2;H4c12;Cdkn1a
279	REACTOME_DNA_DOUBLE_STRAND_BREAK_REPAIR	0.00155057	0.021924	0.45506	0.388867	1.65227	145	Pole;Rmi2;Exo1;Rad51;Fignl1;H4c8;Timeless;Chek1;Dna2;Rtel1;Rad51ap1;Pold1;H4c11;Brca1;Pcna;Rfc2;H4c4;Pold2;Rps27a;Tdp2;Tipin;Pias4;Clspn;Rpa2;Palb2;Uba52;BC055324;Ccna2;Fen1;Xrcc1;Mdc1;Rad51d;Blm;Polk;Poll;Ubxn1
280	REACTOME_DNA_DOUBLE_STRAND_BREAK_RESPONSE	0.727536	1	0.078921	0.235359	0.836046	55	H4c8;H4c11;Brca1;H4c4;Rps27a;Pias4;Uba52;Mdc1;Ubxn1;H4c12;Abl1;Kpna2;Rnf8;Chek2;H2bc8;H2bc21;Kdm4b;H2bc6;Abraxas1;Kdm4a;Baz1b
281	REACTOME_DNA_METHYLATION	0.033225	0.217698	0.321776	0.558779	1.66442	22	H4c8;H4c11;H2ac7;Dnmt1;Uhrf1;H4c4;H3c4;Dnmt3b;H2aj;H4c12
282	REACTOME_DNA_REPAIR	0.000146746	0.00280093	0.518848	0.352501	1.64028	297	Pole;Rmi2;Exo1;Rad51;Fignl1;H4c8;Ung;Timeless;Ube2t;Cenps;Chek1;Fanca;Dna2;Rtel1;Rad51ap1;Pold1;Fancg;Faap100;H4c11;H2ac7;Mad2l2;Neil1;Fance;Brca1;Lig1;Pcna;Rfc2;H4c4;Dtl;Pold2;Fancf;Rps27a;Tdp2;Ddb2;Tipin;Cops7b;Pias4;Polr2i;Sprtn;Clspn;Actl6a;Fanci;Gtf2h4;Rpa2;Dclre1b;Mcrs1;Palb2;Uba52;BC055324;Polr2d;Ccna2;Fen1;Xrcc1;Chd1l;Mutyh;Xpc;H2aj;Mdc1;Rad51d;Polr2f;Fancc;Ercc8;Alkbh3;Fan1;Blm;Polk;Poll…
283	REACTOME_DNA_REPLICATION	2.13284386644606e-08	7.20244967207555e-07	0.733762	0.534302	2.25367	141	Pole;Cdc6;Cdt1;Mcm2;Mcm5;H4c8;Gins2;Orc1;Mcm3;Gins1;Cdc45;Mcm6;Dna2;Ccne1;Mcm4;Pold1;Gins4;H4c11;H2ac7;Psmb6;Pola2;Prim1;Lig1;Gmnn;Pcna;Rfc2;H4c4;Pold2;H3c4;Rps27a;Skp2;Rpa2;Uba52;Ccna2;Anapc1;Polg2;Mcm7;Fen1;Anapc5;Dbf4;Anapc11;H2aj;Ccne2
284	REACTOME_DNA_REPLICATION_PRE_INITIATION	3.28783094320489e-06	9.02098615041843e-05	0.627257	0.534062	2.14249	107	Pole;Cdc6;Cdt1;Mcm2;Mcm5;H4c8;Orc1;Mcm3;Cdc45;Mcm6;Mcm4;H4c11;H2ac7;Psmb6;Pola2;Prim1;Gmnn;H4c4;H3c4;Rps27a;Rpa2;Uba52;Anapc1;Mcm7;Anapc5;Dbf4;Anapc11;H2aj
285	REACTOME_DNA_STRAND_ELONGATION	1.22191580571684e-07	3.65741617302063e-06	0.690132	0.790683	2.6032	32	Mcm2;Mcm5;Gins2;Mcm3;Gins1;Cdc45;Mcm6;Dna2;Mcm4;Pold1;Gins4;Pola2;Prim1;Lig1;Pcna;Rfc2;Pold2;Rpa2;Mcm7;Fen1
286	REACTOME_DOPAMINE_NEUROTRANSMITTER_RELEASE_CYCLE	0.0442623	0.259973	0.276501	-0.521684	-1.48195	23	Lin7a;Slc18a2;Rims1;Syn2;Lin7c;Ppfia2;Stxbp1;Syn1;Cask;Snap25
287	REACTOME_DOWNREGULATION_OF_ERBB2_ERBB3_SIGNALING	0.962264	1	0.0404114	-0.229855	-0.554128	13	Nrg1;Akt3
288	REACTOME_DOWNREGULATION_OF_ERBB2_SIGNALING	0.695652	1	0.0523759	-0.280856	-0.836269	28	Btc;Nrg1;Erbb4;Akt3;Nrg3
289	REACTOME_DOWNREGULATION_OF_SMAD2_3_SMAD4_TRANSCRIPTIONAL_ACTIVITY	0.599681	1	0.0588438	-0.301697	-0.914162	30	Stat1;Trim33;Ski;Mapk1;Tgif2;Usp9x;Ncor1;Ubc;Smad4;Smurf2;Parp1;Nedd4l;Serpine1
290	REACTOME_DOWNREGULATION_OF_TGF_BETA_RECEPTOR_SIGNALING	0.538259	0.951537	0.0902635	0.30495	0.940661	26	Ppp1r15a;Stub1;Rps27a;Uba52
291	REACTOME_DOWNSTREAM_SIGNALING_EVENTS_OF_B_CELL_RECEPTOR_BCR	0.994012	1	0.0325058	-0.17099	-0.592317	67	Rasgrp1;Calm1;Prkcb;Fkbp1a;Ikbkg;Nfatc2;Rel;Kras;Psmd1;Psmc3;Btrc;Cul1;Ikbkb;Ubc;Psma3;Psmc5;Nfkbie
292	REACTOME_DOWNSTREAM_SIGNALING_OF_ACTIVATED_FGFR1	0.0489891	0.273419	0.321776	-0.529834	-1.57044	27	Kl;Fgf10;Fgf17;Fgf3;Fgf23
293	REACTOME_DOWNSTREAM_SIGNALING_OF_ACTIVATED_FGFR2	0.0596597	0.307647	0.321776	-0.511919	-1.50161	26	Fgf10;Fgf18;Fgf17;Fgf3;Fgf23;Fgf16
294	REACTOME_DOWNSTREAM_SIGNALING_OF_ACTIVATED_FGFR3	0.3125	0.742893	0.0943564	-0.393512	-1.10895	22	Fgf18;Fgf17;Fgf23;Fgf16
295	REACTOME_DOWNSTREAM_SIGNALING_OF_ACTIVATED_FGFR4	0.0789474	0.356074	0.204295	-0.50739	-1.42986	22	Fgf18;Fgfr4;Fgf17;Fgf23;Fgf16;Klb
296	REACTOME_DOWNSTREAM_SIGNAL_TRANSDUCTION	0.835509	1	0.0665892	0.234315	0.748288	29	Grb7;Nras;Pdgfrb;Hras;Plcg1;Src;Bcar1;Pdgfa;Stat3;Crkl;Pdgfb
297	REACTOME_DOWNSTREAM_TCR_SIGNALING	0.113924	0.439994	0.237794	0.343569	1.26919	74	Cd3e;Cd3g;Cd247;Psmb6;Cd3d;Ube2v1;Rps27a;Card11;Cdc34;H2-Aa;Uba52
298	REACTOME_DRUG_ADME	0.0055395	0.0634393	0.407018	0.495434	1.75014	53	Slc22a7;Adh1;Sult1a1;Tpmt;Abcc3;Ggt1;Cyp2d22;Nat1;Hsd11b1;Ada;Gstp2;Pon3;Abcb1a;Cndp2;Abcc1;Slc22a8;Slc29a1;Impdh2;Abcc4;Abcc5;Bsg;Slc29a2;Ugt1a7c;Abcg2;Itpa;Ggt5;Nat2;Slc28a2
299	REACTOME_DUAL_INCISION_IN_GG_NER	0.0112753	0.101017	0.38073	0.504246	1.71676	41	Pole;Pold1;Pcna;Rfc2;Pold2;Rps27a;Ddb2;Gtf2h4;Rpa2;Uba52;Chd1l;Polk;Ercc5;Ercc2;Cul4a;Rpa3;Xpa
300	REACTOME_DUAL_INCISION_IN_TC_NER	0.0161093	0.130963	0.352488	0.422169	1.54087	63	Pole;Pold1;Pcna;Rfc2;Pold2;Rps27a;Polr2i;Gtf2h4;Rpa2;Uba52;Polr2d;Polr2f;Ercc8;Polk;Ercc5;Polr2k;Polr2j;Ercc2;Cul4a;Rpa3;Xpa;Mnat1;Cdk7;Rfc3;Zfp830;Gtf2h3;Polr2h;Polr2g;Polr2l
301	REACTOME_E2F_MEDIATED_REGULATION_OF_DNA_REPLICATION	0.109137	0.425247	0.216543	0.463259	1.3799	22	Orc1;E2f1;Pola2;Prim1;Ppp2r3d
302	REACTOME_E3_UBIQUITIN_LIGASES_UBIQUITINATE_TARGET_PROTEINS	0.983827	1	0.0602484	0.172749	0.605212	49	Pcna;Rps27a;Tmem129;Uba52;Rnf144a;Pex5;Pex2;Prkdc;H2-Q7;Shprh;Ube2b;Ube2a;Ube2j2;H2bc8;H2bc21;H2bc6;Selenos;Ube2d2a;H2bc4;Rnf40;Bcl10;Wdr61
303	REACTOME_EARLY_PHASE_OF_HIV_LIFE_CYCLE	0.881928	1	0.0601186	0.261324	0.676916	14	Lig1;Banf1;Fen1;Cxcr4;Xrcc6
304	REACTOME_EARLY_SARS_COV_2_INFECTION_EVENTS	0.526171	0.944835	0.0940503	0.283817	0.931929	34	Sdc1;Gpc2;Map1lc3b;Sdc4;Ace2;Ctsl;Gpc5;Pik3r4;Chmp4c;Zcrb1;Agrn;Furin;Chmp6;Chmp4b;Pik3c3;Becn1
305	REACTOME_ECM_PROTEOGLYCANS	0.429851	0.847272	0.0718276	-0.289342	-1.01069	72	Tnc;Col5a1;Itga2;Col6a2;Col6a5;Col3a1;Col2a1;Lamb1;Col6a6;Col5a2;Acan;Tgfb3;Dcn;Tgfb2;Col6a1;Tnr;Hapln1;Lum;Lama1
306	REACTOME_EFFECTS_OF_PIP2_HYDROLYSIS	0.0102155	0.0954175	0.38073	-0.59125	-1.75248	27	Dgkk;Rasgrp1;Dgkg;Prkcd;Trpc3;Trpc6;Dgkb;Trpc7;Prkce;Prkch;Itpr1
307	REACTOME_EGFR_DOWNREGULATION	0.975845	1	0.036839	-0.201543	-0.600109	28	Btc;Ptpn3;Sh3gl2;Cbl;Hbegf;Ubc;Spry1;Ptprk;Ptpn12;Egfr;Sh3kbp1
308	REACTOME_EGR2_AND_SOX10_MEDIATED_INITIATION_OF_SCHWANN_CELL_MYELINATION	0.404187	0.831741	0.078921	-0.348274	-1.03701	28	Egr2;Adgrg6;Prx;Hmgcr;Lamb1;Adgrv1;Drp2;Pou3f1;Yap1;Cyp51
309	REACTOME_EICOSANOID_LIGAND_BINDING_RECEPTORS	0.0797227	0.358344	0.208955	-0.611673	-1.44101	12	Ptger3;Ltb4r1;Ptger2;Cysltr2
310	REACTOME_ELASTIC_FIBRE_FORMATION	0.672043	1	0.0791317	0.254804	0.851556	38	Lox;Bmp4;Mfap2;Ltbp3;Eln;Vtn;Itgb5
311	REACTOME_ELEVATION_OF_CYTOSOLIC_CA2_LEVELS	0.413379	0.840155	0.0810802	-0.416326	-1.04997	15	Trpc3;Trpc6;P2rx5;Trpc7;Itpr1;Orai2
312	REACTOME_ENDOGENOUS_STEROLS	0.698333	1	0.0537873	-0.311304	-0.830732	18	Cyp11a1;Ncoa2;Rxra;Cyp51;Arnt2;Ahr;Ncoa1
313	REACTOME_ENDOSOMAL_SORTING_COMPLEX_REQUIRED_FOR_TRANSPORT_ESCRT	0.582245	0.983099	0.0852885	0.287573	0.918367	29	Vps37b;Rps27a;Uba52;Vps25;Chmp4c;Stam2;Vps4a;Mvb12a;Chmp5;Chmp6;Chmp4b;Mvb12b;Vps37c
314	REACTOME_ENDOSOMAL_VACUOLAR_PATHWAY	0.242268	0.64564	0.112843	-0.53865	-1.24801	11	H2-Q2;Lnpep;H2-Q10;H2-T23
315	REACTOME_ENERGY_DEPENDENT_REGULATION_OF_MTOR_BY_LKB1_AMPK	0.96063	1	0.0601186	0.196111	0.621344	28	Lamtor3;Lamtor4;Rragd;Lamtor1;Stk11;Prkab1;Lamtor2
316	REACTOME_ENOS_ACTIVATION	0.212693	0.612947	0.121543	-0.514478	-1.24029	13	Calm1;Cygb;Zdhhc21;Spr;Ddah1
317	REACTOME_EPHA_MEDIATED_GROWTH_CONE_COLLAPSE	0.975845	1	0.036839	-0.201201	-0.59909	28	Epha5;Rock2;Epha4;Epha10;Epha7;Epha8;Epha6;Epha1;Epha2;Epha3;Myl12b
318	REACTOME_EPHB_MEDIATED_FORWARD_SIGNALING	0.479495	0.903427	0.0691198	-0.308973	-0.97745	42	Limk1;Rasa1;Itsn1;Rock2;Actr3;Arhgef28;Actg1;Grin2b;Tiam1;Actb;Grin1;Pak1;Arpc2;Arpc1a;Efnb2
319	REACTOME_EPHRIN_SIGNALING	1	1	0.0373806	-0.132988	-0.358148	19	Pak3;Sdcbp;Pak1;Efnb2;Efnb1;Nck2;Rac1;Efnb3;Arhgef7;Ephb1;Myl12a;Ephb3;Pak2;Ephb2;Git1;Fyn;Ephb6;Src;Ephb4
320	REACTOME_EPH_EPHRIN_MEDIATED_REPULSION_OF_CELLS	0.747253	1	0.0479259	-0.250781	-0.821122	50	Cltc;Epha5;Aph1c;Epha4;Epha10;Actg1;Epha7;Tiam1;Epha8;Ap2a2;Epha6;Epha1;Actb;Mmp9;Epha2;Epha3;Efnb2;Ap2b1;Cltb;Efnb1;Efna3;Vav2
321	REACTOME_EPH_EPHRIN_SIGNALING	0.606775	1	0.0545681	-0.255907	-0.917381	91	Cltc;Limk1;Rasa1;Pak3;Epha5;Itsn1;Rock2;Aph1c;Actr3;Arhgef28;Epha4;Epha10;Actg1;Sdcbp;Epha7;Grin2b;Tiam1;Epha8;Ap2a2;Epha6;Epha1;Actb;Grin1;Mmp9;Epha2;Pak1;Epha3;Arpc2;Arpc1a;Efnb2;Myl12b;Ap2b1;Cltb;Efnb1;Wasl;Efna3;Ngef;Vav2;Actr2
322	REACTOME_EPIGENETIC_REGULATION_BY_WDR5_CONTAINING_HISTONE_MODIFYING_COMPLEXES	0.352941	0.787836	0.135741	0.256706	1.0378	119	Plin4;H4c8;H4c11;H2ac7;Pex11a;Cebpa;Bod1;H4c4;Acss3;H3c4;Med24;Thrsp;Mcrs1;H2aj;Kat2b;Lipe;Cxxc1;Pnpla2;Gpam;Elovl5;H4c12;Abl1;Setd1a;Med12;Pdk4;Med23;Ajuba;Tada3;Med16;Kmt2b;Med10;Med4;Ncoa6;Gps2;Sgf29;H2az2;H3f3b;H2bc8;Scd2;H2bc21;H2bc6;Wdr5;Cdk8;Wdr82;Dpy30;H2bc4;Sirt1;Dgat2;Kdm6a;Phf20l1;Scd1;Ncoa3;Med20;Med17;Kansl3;Mbip;Med31;Kansl1
323	REACTOME_EPIGENETIC_REGULATION_OF_GENE_EXPRESSION	0.42723	0.846108	0.144631	0.225535	1.02006	246	Plin4;H4c8;H4c11;H2ac7;Dnmt1;Pex11a;Uhrf1;Polr1c;Cebpa;Bod1;H4c4;Acss3;H3c4;Med24;Smarcd2;Piwil4;Actl6a;Gtf2h4;Bcl7b;Thrsp;Mcrs1;Dpf2;Dnmt3b;Myo1c;H2aj;Polr2f;Kat2b;Lipe;Cxxc1;Pnpla2;Polr2k;Gpam;Elovl5;H4c12;Jarid2;Mybbp1a;Cbx3;Sap30l;Ercc2;Mbd3;Abl1;Setd1a;Med12;Pdk4;Tet1;Med23;Sap18;Ajuba;Baz2a;Tada3;Spocd1;Med16;Kmt2b;Med10;Taf1c;Zfp454;Rrp8;Med4;Ehmt2;Mnat1;Cdk7;Gatad2a;Ncoa6;Gps2;Mta2;Sgf29;…
324	REACTOME_EPIGENETIC_REGULATION_OF_GENE_EXPRESSION_BY_MLL3_AND_MLL4_COMPLEXES	0.369906	0.806636	0.125033	0.263806	1.02673	88	Plin4;H4c8;H4c11;H2ac7;Pex11a;Cebpa;H4c4;Acss3;H3c4;Med24;Thrsp;H2aj;Lipe;Pnpla2;Gpam;Elovl5;H4c12;Abl1;Med12;Pdk4;Med23;Ajuba;Med16;Med10;Med4;Ncoa6;Gps2;H2az2;H3f3b;H2bc8;Scd2;H2bc21;H2bc6;Wdr5;Cdk8;Dpy30;H2bc4;Sirt1;Dgat2;Kdm6a;Scd1;Ncoa3;Med20;Med17
325	REACTOME_ERBB2_ACTIVATES_PTK6_SIGNALING	0.201031	0.592421	0.12564	-0.555831	-1.28782	11	Btc;Nrg1;Erbb4;Nrg3;Hbegf;Nrg4
326	REACTOME_ERBB2_REGULATES_CELL_MOTILITY	0.274276	0.694657	0.104344	-0.475531	-1.17961	14	Btc;Nrg1;Erbb4;Nrg3
327	REACTOME_ERCC6_CSB_AND_EHMT2_G9A_POSITIVELY_REGULATE_RRNA_EXPRESSION	0.0909091	0.378884	0.248911	0.412753	1.3553	34	H4c8;H4c11;H2ac7;H4c4;H3c4;H2aj;H4c12;Cbx3;Mbd3;Ehmt2;Gatad2a;Mta2;H2az2;H3f3b;H2bc8;H2bc21;H2bc6;Mta1;H2bc4
328	REACTOME_ERKS_ARE_INACTIVATED	0.166381	0.533147	0.1396	-0.542658	-1.30822	13	Dusp4;Ppp2r1b;Mapk1;Vrk3;Ppp2r5d;Ppp2ca;Dusp6
329	REACTOME_ERK_MAPK_TARGETS	0.126645	0.462025	0.158514	-0.473514	-1.3344	22	Dusp4;Rps6ka2;Rps6ka3;Ppp2r1b;Mapk1;Vrk3;Ppp2r5d;Mapk14;Ppp2ca;Dusp6
330	REACTOME_ERYTHROCYTES_TAKE_UP_CARBON_DIOXIDE_AND_RELEASE_OXYGEN	0.12963	0.470897	0.188204	0.565976	1.36398	10	Hba-a2;Cyb5r1;Cyb5r2;Hbb-bt;Hba-a1
331	REACTOME_ERYTHROPOIETIN_ACTIVATES_PHOSPHOINOSITIDE_3_KINASE_PI3K	0.817869	1	0.0479259	-0.305359	-0.707495	11	Irs2;Pik3r5;Jak2;Pik3ca;Pik3cb
332	REACTOME_ERYTHROPOIETIN_ACTIVATES_RAS	1	1	0.0386372	-0.162493	-0.391732	13	Irs2;Kras;Jak2
333	REACTOME_ER_QUALITY_CONTROL_COMPARTMENT_ERQC	0.375	0.81136	0.110122	0.353039	1.03845	21	Rps27a;Uba52;Edem2;Rnf103;Man1b1;Trim13;Rnf5;Amfr;Derl2
334	REACTOME_ER_TO_GOLGI_ANTEROGRADE_TRANSPORT	0.417246	0.841521	0.0697793	-0.270977	-1.02621	142	Arf3;Ank2;Cd55;Gria1;Cnih3;Tubb2b;Tmed2;Tuba1b;Cd59b;Sec23a;Dynll1;F8;Nsf;Tubb2a;Napb;Dync1i1;Capza2;Arf1;Csnk1d;Rab1a;Tuba1c;Tuba8;Tuba3a;Cog1;Sec22a;Tubb6;Ctsc;Ank1;Copz1;Tubb4b;Mcfd2;Actr10;Copg2;Scfd1;Tubb3;Mia2;Tuba4a;Lman2l;Dync1li1
335	REACTOME_ESR_MEDIATED_SIGNALING	0.993243	1	0.027448	-0.170567	-0.658144	167	Esr2;Esr1;Btc;Calm1;Greb1;Ccnd1;Gng2;S1pr3;Uhmk1;Erbb4;Bcl2;Gnai1;Myc;Akt3;Mapk1;Med1;Ncoa2;Zdhhc21;Pgr;Gnb1;Ccnt1;Ago2;Pdpk1;H3c15;Creb1;Fosb;Hsp90ab1
336	REACTOME_ESTABLISHMENT_OF_SISTER_CHROMATID_COHESION	0.554762	0.96643	0.0828962	0.375925	0.910251	11	Esco2
337	REACTOME_ESTROGEN_DEPENDENT_GENE_EXPRESSION	0.832808	1	0.0762797	0.20799	0.830209	104	H4c8;Cited1;H4c11;H2ac7;H4c4;H3c4;Ctsd;Gata3;Polr2i;Polr2d;H2aj;Polr2f;Kat2b;Polr2k;Gpam;H4c12;Usf2;Polr2j;Sp1;Kpna2;Cxcl12;Kank1;Tnrc6c;Ebag9;Tgfa;Gtf2a2;H2az2;H3f3b;Jund;H2bc8;H2bc21;Kdm4b;Polr2h;Polr2g;Fos;Polr2l;H2bc6;Myb;Stag1;Ago1;H2bc4;Cdk9
338	REACTOME_ESTROGEN_DEPENDENT_NUCLEAR_EVENTS_DOWNSTREAM_OF_ESR_MEMBRANE_SIGNALING	0.113115	0.438153	0.168238	-0.48774	-1.36233	21	Btc;Ccnd1;Uhmk1;Bcl2;Akt3;Mapk1;Creb1
339	REACTOME_EUKARYOTIC_TRANSLATION_ELONGATION	1.11540511400631e-11	5.87595414058526e-10	0.875325	0.681296	2.6516	88	Fau;Rps21;Rpl37a;Rps29;Rps28;Rps16;Rpl8;Rpl13a;Rplp2;Rps23;Rps27a;Rps26;Rpl13;Rpl36;Rps9;Rpl35a;Rpl28;Rplp1;Rpl37;Rpl12;Rpl30;Rpl22;Rps15;Rpl18a;Rpl7a;Rps27;Rpl15;Rps19;Rps14;Rpl31;Rps13;Rps2;Rps12;Rpl36al;Rps18;Rpl23;Rpl18;Uba52;Rpl11;Rps17;Rpl22l1;Rpl23a;Rpl38;Rpl39;Rpl27;Rpl5;Rps7;Rpl32;Rps3;Rpl36a;Rpl14;Rpl34;Rps27l;Rpl27a;Rps10;Rpl35;Rpl19;Rps6;Rpl17;Rpl3;Rps4x;Rpl6;Rpl9;Eef1a1;Rpl7;Rplp0;Rp…
340	REACTOME_EUKARYOTIC_TRANSLATION_INITIATION	2.66296166451934e-10	1.06276379156727e-08	0.814036	0.612432	2.4543	115	Fau;Rps21;Rpl37a;Rps29;Rps28;Rps16;Rpl8;Rpl13a;Rplp2;Rps23;Rps27a;Rps26;Rpl13;Rpl36;Rps9;Rpl35a;Rpl28;Rplp1;Rpl37;Rpl12;Rpl30;Rpl22;Rps15;Rpl18a;Rpl7a;Rps27;Rpl15;Rps19;Rps14;Rpl31;Rps13;Rps2;Rps12;Rpl36al;Rps18;Rpl23;Rpl18;Uba52;Rpl11;Rps17;Eif4b;Rpl22l1;Rpl23a;Rpl38;Rpl39;Rpl27;Rpl5;Rps7;Rpl32;Rps3;Rpl36a;Rpl14;Rpl34;Rps27l;Rpl27a;Rps10;Rpl35;Eif3h;Eif3f;Rpl19;Eif4ebp1;Rps6;Rpl17;Rpl3;Rps4x;Rpl…
341	REACTOME_EVASION_BY_RSV_OF_HOST_INTERFERON_RESPONSES	0.568627	0.9688	0.0831291	0.308731	0.910864	20	Rps27a;Mavs;Uba52;Irf3
342	REACTOME_EXPORT_OF_VIRAL_RIBONUCLEOPROTEINS_FROM_NUCLEUS	0.179625	0.556625	0.170932	0.376728	1.22249	31	Sec13;Aaas;Nup210;Nup188;Nup107;Seh1l;Nup133;Nup155;Nup85;Nup62;Nup153
343	REACTOME_EXPRESSION_OF_BMAL_ARNTL_CLOCK_AND_NPAS2	0.503987	0.933715	0.0672065	-0.313607	-0.976048	36	Tbl1xr1;Usp46;Tbl1x;Med1;Ncoa2;Rxra;Creb1;Helz2;Crtc1;Nrip1;Ep300;Ncor1;Ncoa1;Npas2;Ppargc1a;Tgs1;Atf2
344	REACTOME_EXTENSION_OF_TELOMERES	0.0222778	0.167656	0.352488	0.436372	1.53502	51	Chtf18;Dna2;Rtel1;Dscc1;Pold1;Pola2;Prim1;Lig1;Pcna;Rfc2;Pold2;Tert;Rpa2;Ccna2;Fen1;Blm;Tinf2
345	REACTOME_EXTRACELLULAR_MATRIX_ORGANIZATION	0.43522	0.850858	0.0628004	-0.248487	-1.00862	274	Adamts18;Tnc;Col5a1;Cd44;Itga2;Optc;Bmp2;Col6a2;Col25a1;Lamb3;Adam12;Thbs1;Col6a5;Loxl2;Adamts9;Col12a1;Col23a1;Adamts16;Col3a1;Col24a1;Col2a1;Tmprss6;Capn6;Mmp25;Lamb1;Col6a6;Spp1;Col5a2;Col20a1;Capn12;Acan;Fbn2;Adamts5;Kdr;Itga11;Sntb1;Adamts14;Col28a1;Drp2;Timp2;Sdc3;Sntg2;Sgcd;Mmp19;Col18a1;Col22a1;Tgfb3;Mfap3;Dcn;Col16a1;Fbln2;Tgfb2;Col11a1;Col6a1;Sntb2;Prkca;Tnr;Hapln1;Lum;Capns2;Actg1;Lama…
346	REACTOME_EXTRA_NUCLEAR_ESTROGEN_SIGNALING	0.0853293	0.368758	0.186433	-0.381537	-1.32166	67	Esr2;Esr1;Btc;Calm1;Ccnd1;Gng2;S1pr3;Uhmk1;Bcl2;Gnai1;Akt3;Mapk1;Zdhhc21;Gnb1;Pdpk1;Creb1;Gng7;Gnb4;Kras
347	REACTOME_FACTORS_INVOLVED_IN_MEGAKARYOCYTE_DEVELOPMENT_AND_PLATELET_PRODUCTION	0.928276	1	0.0318535	-0.195876	-0.73412	125	Kif26b;Kif21a;Cenpe;Prkacb;Kif6;Tubb2b;Tuba1b;Dock10;Kif15;Tubb2a;Capza2;Kif9;Prkar2b;Kifap3;H3c15;Kif3b;Tuba1c;Tuba8;Tuba3a;Tubb6;Zfpm2;Irf1;Tubb4b;Kif23;Tubb3;Tuba4a;Actb;Rab5a;Kif5b;Jak2;Kif1b;Kif3a;H3c8;Hdac2;Kif20b;Prkar1a;Zfpm1;Dock11;Dock4;Kif2a;Prkar2a;Dock6;Prkaca;Kif27;Prkar1b;Ak3;Kif26a;Irf2;Kif5a;Tuba1a
348	REACTOME_FANCONI_ANEMIA_PATHWAY	0.005625	0.0638632	0.407018	0.529848	1.77075	38	Ube2t;Cenps;Fanca;Fancg;Faap100;Fance;Fancf;Rps27a;Fanci;Rpa2;Dclre1b;Uba52;Fancc;Fan1;Cenpx;Fancl;Rpa3;Usp1
349	REACTOME_FATTY_ACID_METABOLISM	0.104089	0.41342	0.271289	0.284311	1.20686	148	Ptgds;Ltc4s;Acox3;Abcd1;Acacb;Acot2;Ggt1;Eci1;Pctp;Cyp4f14;Hpgds;Ppard;Alox12;Cyp4b1;Acsbg1;Pon2;Ppt2;Slc27a1;Cyp4f15;Thrsp;Hadh;Pon3;Acads;Acot11;Crat;Acad10;Mlycd;Acaa1a;Ptgr2;Cpt1b;Dbi;Acad11;Acsf3;Abcc1;Scp2;Ppt1;Acbd6;Gpx4;Elovl5;Hadha;Acsf2;Acadvl;Cyp2u1;Acot9;Hacd2;Cpt2;Slc27a3;Ehhadh;Cyp2j9;Acaa2
350	REACTOME_FATTY_ACYL_COA_BIOSYNTHESIS	1	1	0.0590955	0.151925	0.500191	32	Acsbg1;Ppt2;Acsf3;Ppt1;Elovl5;Hacd2;Slc27a3;Elovl7;Scd2;Acaca;Acsl6;Fasn;Scd1;Rpp14;Hacd1
351	REACTOME_FBXL7_DOWN_REGULATES_AURKA_DURING_MITOTIC_ENTRY_AND_IN_EARLY_MITOSIS	1	1	0.0592219	0.137863	0.46937	41	Psmb6;Rps27a;Uba52
352	REACTOME_FCERI_MEDIATED_CA_2_MOBILIZATION	6.86245586487472e-10	2.5105151039e-08	0.801216	0.818172	2.7554	37	Igkv17-127;Ighv3-6;Igkv12-44;Ighv5-9;Iglc1;Iglc2;Iglc3;Igkv17-121
353	REACTOME_FCERI_MEDIATED_MAPK_ACTIVATION	3.18248026090971e-11	1.61204865523773e-09	0.851339	0.826773	2.76308	38	Igkv17-127;Ighv3-6;Igkv12-44;Ighv5-9;Iglc1;Iglc2;Iglc3;Igkv17-121
354	REACTOME_FCERI_MEDIATED_NF_KB_ACTIVATION	1.66645670796532e-10	7.31574494796776e-09	0.826657	0.70137	2.60172	73	Igkv17-127;Ighv3-6;Igkv12-44;Ighv5-9;Iglc1;Iglc2;Iglc3;Igkv17-121;Psmb6;Ube2v1;Tab1;Rps27a;Card11
355	REACTOME_FCGAMMA_RECEPTOR_FCGR_DEPENDENT_PHAGOCYTOSIS	5.94860585417009e-14	4.60841994702471e-12	0.954542	0.710983	2.81998	98	Igkv17-127;Ighg3;Ighv3-6;Ighg2c;Igkv12-44;Ighv5-9;Iglc1;Ighg2b;Ighg1;Iglc2;Iglc3;Igkv17-121;Cd3g
356	REACTOME_FCGR3A_MEDIATED_IL10_SYNTHESIS	1.48363123423687e-16	3.9078846709799e-14	1.04763	0.854776	2.99077	48	Igkv17-127;Ighg3;Ighv3-6;Ighg2c;Igkv12-44;Ighv5-9;Iglc1;Ighg2b;Ighg1;Iglc2;Iglc3;Igkv17-121;Cd3g
357	REACTOME_FCGR_ACTIVATION	2.49392993240425e-16	4.85814906629784e-14	1.0377	0.952761	2.88019	24	Igkv17-127;Ighg3;Ighv3-6;Ighg2c;Igkv12-44;Ighv5-9;Iglc1;Ighg2b;Ighg1;Iglc2;Iglc3;Igkv17-121;Cd3g
358	REACTOME_FC_EPSILON_RECEPTOR_FCERI_SIGNALING	3.33728756038915e-08	1.09880192925813e-06	0.719513	0.560585	2.27986	123	Igkv17-127;Ighv3-6;Igkv12-44;Ighv5-9;Iglc1;Iglc2;Iglc3;Igkv17-121;Psmb6;Ube2v1;Lat;Tab1;Rps27a;Card11
359	REACTOME_FERTILIZATION	0.439141	0.856257	0.0962406	0.39398	1.00483	13	Izumo1;Catsperd;Cd9;Hvcn1;Catsperg2
360	REACTOME_FGFR1_LIGAND_BINDING_AND_ACTIVATION	0.00140744	0.0201478	0.45506	-0.772594	-1.86255	13	Kl;Fgf10;Fgf17;Fgf3;Fgf23
361	REACTOME_FGFR1_MUTANT_RECEPTOR_ACTIVATION	0.165329	0.533147	0.135002	-0.433696	-1.27216	26	Fgf17;Fgf23;Stat1;Cux1;Bcr;Stat5b;Fgf5;Zmym2;Cpsf6;Cntrl;Fgf2;Pik3ca;Fgfr1
362	REACTOME_FGFR2_ALTERNATIVE_SPLICING	0.891821	1	0.0639272	0.231749	0.71486	26	Polr2i;Polr2d;Polr2f;Polr2k;Polr2j;Ptbp1;Fgfr2;Polr2h;Polr2g;Polr2l;Polr2a;Polr2c;Polr2e
363	REACTOME_FGFR2_LIGAND_BINDING_AND_ACTIVATION	0.0634648	0.322715	0.234393	-0.587771	-1.48235	15	Fgf10;Fgf18;Fgf17;Fgf3;Fgf23;Fgf16
364	REACTOME_FGFR2_MUTANT_RECEPTOR_ACTIVATION	0.0597738	0.307647	0.234393	-0.473327	-1.41608	29	Fgf10;Fgf18;Fgf17;Fgf3;Fgf23;Fgf16
365	REACTOME_FGFR3_LIGAND_BINDING_AND_ACTIVATION	0.0561404	0.2934	0.252961	-0.657936	-1.47397	10	Fgf18;Fgf17;Fgf23;Fgf16
366	REACTOME_FGFRL1_MODULATION_OF_FGFR1_SIGNALING	0.00709834	0.0736104	0.407018	-0.769942	-1.7839	11	Fgf10;Fgf18;Fgf17;Fgf3;Fgf23
367	REACTOME_FLT3_SIGNALING	0.991935	1	0.0597318	0.171599	0.573486	38	Rps27a;Grap2;Uba52;Grb10;Nras;Hras;Akt1;Cdkn1b;Foxo3;Fyn;Akt2
368	REACTOME_FLT3_SIGNALING_IN_DISEASE	0.94723	1	0.0610364	0.207883	0.645781	27	Rps27a;Uba52;Nras;Cdkn1a;Hras;Myo18a;Pim1;Bcl2l1
369	REACTOME_FORMATION_OF_APOPTOSOME	0.961404	1	0.041488	-0.244972	-0.548811	10	Mapk1;Uaca;Apaf1;Xiap;Mapk3;Cycs;Casp9;Aven;Diablo;Apip
370	REACTOME_FORMATION_OF_ATP_BY_CHEMIOSMOTIC_COUPLING	0.345588	0.783373	0.112843	0.371602	1.09635	20	Atp5k;Atp5j2;Atp5g2;Atp5e;Atp5md;Atp5d;Atp5h;Atp5g1;Atp5j;Atp5pb;mt-Atp8
371	REACTOME_FORMATION_OF_FIBRIN_CLOT_CLOTTING_CASCADE	0.951777	1	0.0589694	0.205991	0.613579	22	Gp5;F9;Pf4;F3;Vwf;F5;Pros1;Tfpi;C1qbp;Serpine2;A2m;Serping1;Prcp
372	REACTOME_FORMATION_OF_INCISION_COMPLEX_IN_GG_NER	0.580381	0.98121	0.0878313	0.262062	0.900817	43	Rps27a;Ddb2;Gtf2h4;Rpa2;Uba52;Chd1l;Xpc;Ercc5;Ercc2;Cul4a;Rpa3;Xpa;Mnat1;Cdk7
373	REACTOME_FORMATION_OF_NEURONAL_PROGENITOR_AND_NEURONAL_BAF_NPBAF_AND_NBAF	0.642741	1	0.0566484	-0.302303	-0.874102	25	Bcl11a;Bcl7a;Bcl11b;Smarce1;Dpf3;Arid1b;Dpf1;Arid1a;Actb;Ss18l1;Smarca4
374	REACTOME_FORMATION_OF_PARAXIAL_MESODERM	0.896813	1	0.0380056	-0.215918	-0.725115	56	Mamld1;Hes7;Nog
375	REACTOME_FORMATION_OF_RNA_POL_II_ELONGATION_COMPLEX	0.239067	0.643004	0.153159	0.319896	1.14469	57	Mllt1;Polr2i;Gtf2h4;Polr2d;Polr2f;Polr2k;Eaf2;Polr2j;Ercc2;Ssrp1;Eaf1;Ell;Mnat1;Cdk7;Nelfb;Nelfa;Gtf2h3;Eloa;Ccnk;Polr2h;Polr2g;Polr2l;Cdk9;Ctdp1;Aff4;Wdr61;Polr2a;Polr2c;Supt5;Polr2e;Elob;Iws1;Ccnh;Paf1;Ncbp1
376	REACTOME_FORMATION_OF_SENESCENCE_ASSOCIATED_HETEROCHROMATIN_FOCI_SAHF	0.836145	1	0.0626618	0.275621	0.71395	14	H1f4;H1f0;H1f2;Cdkn1a;Hira;Cabin1
377	REACTOME_FORMATION_OF_TC_NER_PRE_INCISION_COMPLEX	0.306011	0.734406	0.128789	0.309732	1.08954	51	Rps27a;Cops7b;Polr2i;Gtf2h4;Uba52;Polr2d;Polr2f;Ercc8;Polr2k;Polr2j;Ercc2;Cul4a;Xpa;Mnat1;Cdk7;Cops8;Zfp830;Gtf2h3;Polr2h;Polr2g;Polr2l;Ddb1;Polr2a;Polr2c;Xab2;Polr2e
378	REACTOME_FORMATION_OF_THE_BETA_CATENIN_TCF_TRANSACTIVATING_COMPLEX	0.391781	0.826467	0.111918	0.293582	1.0297	50	H4c8;H4c11;H2ac7;H4c4;H3c4;Tert;H2aj;Pygo2;Lef1;H4c12;Tcf7l1
379	REACTOME_FORMATION_OF_THE_CANONICAL_BAF_CBAF_COMPLEX	0.746667	1	0.0507028	-0.293687	-0.783721	18	Bcl7a;Smarce1;Dpf3;Arid1b;Dpf1;Arid1a;Actb;Ss18l1;Smarca4
380	REACTOME_FORMATION_OF_THE_CORNIFIED_ENVELOPE	0.146264	0.493922	0.143759	-0.428344	-1.29935	31	Dsc3;Krt87;Tgm1;Krt73;Pkp2;Dsc2;Krt77;Dsp;Cdsn;Krt25;Klk8;Tchh
381	REACTOME_FORMATION_OF_THE_DYSTROPHIN_GLYCOPROTEIN_COMPLEX_DGC	0.841693	1	0.042417	-0.242294	-0.746323	33	Lamb3;Lamb1;Sntb1;Drp2;Sntg2;Sgcd;Sntb2;Actg1;Lama1
382	REACTOME_FORMATION_OF_THE_EARLY_ELONGATION_COMPLEX	0.118132	0.447068	0.216543	0.398805	1.30365	33	Polr2i;Gtf2h4;Polr2d;Polr2f;Polr2k;Polr2j;Ercc2;Mnat1;Cdk7;Nelfb;Nelfa;Gtf2h3;Polr2h;Polr2g;Polr2l;Ctdp1;Polr2a;Polr2c;Supt5;Polr2e
383	REACTOME_FORMATION_OF_THE_EMBRYONIC_STEM_CELL_BAF_ESBAF_COMPLEX	0.878412	1	0.0617054	0.232125	0.669797	19	Smarcd2;Actl6a;Bcl7b;Dpf2
384	REACTOME_FORMATION_OF_THE_NEPHRIC_DUCT	0.0341342	0.222548	0.321776	-0.662292	-1.56026	12	Plac8;Pcdh19;Ret;Npnt
385	REACTOME_FORMATION_OF_THE_NON_CANONICAL_BAF_NCBAF_COMPLEX	0.734177	1	0.0714786	0.290525	0.796465	17	Smarcd2;Actl6a;Bcl7b;Bicra;Brd9;Bcl7c;Smarcc1
386	REACTOME_FORMATION_OF_THE_POLYBROMO_BAF_PBAF_COMPLEX	0.726368	1	0.0711327	0.283499	0.797832	18	Smarcd2;Actl6a;Bcl7b
387	REACTOME_FORMATION_OF_THE_URETERIC_BUD	0.0217912	0.164937	0.352488	-0.673773	-1.67137	14	Grem1;Gdnf;Ret;Npnt;Robo2;Slit2
388	REACTOME_FORMATION_OF_TUBULIN_FOLDING_INTERMEDIATES_BY_CCT_TRIC	0.0498622	0.273619	0.321776	-0.570352	-1.55873	20	Tubb2b;Tuba1b;Tubb2a;Tuba1c;Tuba8;Tuba3a;Tubb6;Tubb4b;Tubb3;Tuba4a
389	REACTOME_FORMATION_OF_WDR5_CONTAINING_HISTONE_MODIFYING_COMPLEXES	0.452128	0.871819	0.100991	0.29577	0.999713	40	Bod1;Mcrs1;Kat2b;Cxxc1;Setd1a;Tada3;Kmt2b;Ncoa6;Sgf29;Wdr5;Wdr82;Dpy30;Kdm6a;Phf20l1;Kansl3;Mbip;Kansl1;Hcfc1;Ash2l;Kat2a;Kat8;Yeats2;Akap8l
390	REACTOME_FOXO_MEDIATED_TRANSCRIPTION	0.995455	1	0.0330163	-0.161061	-0.544932	59	Retn;Foxo6;Nfyb;Akt3;Plxna4;Gck
391	REACTOME_FOXO_MEDIATED_TRANSCRIPTION_OF_CELL_CYCLE_GENES	0.130864	0.470897	0.193813	0.479993	1.29982	16	Foxo4;Pcbp4;Cdkn1a;Klf4;Ccng2;Cdkn1b;Foxo3;Foxo1
392	REACTOME_FOXO_MEDIATED_TRANSCRIPTION_OF_CELL_DEATH_GENES	0.624691	1	0.0785029	0.325348	0.88104	16	Bbc3;Foxo4;Nfya
393	REACTOME_FOXO_MEDIATED_TRANSCRIPTION_OF_OXIDATIVE_STRESS_METABOLIC_AND_NEURONAL_GENES	0.472492	0.895812	0.0711327	-0.344739	-0.988179	24	Retn;Foxo6
394	REACTOME_FREE_FATTY_ACIDS_REGULATE_INSULIN_SECRETION	0.060966	0.31121	0.321776	-0.673699	-1.50929	10	Cd36;Acsl4;Gna14
395	REACTOME_FRS_MEDIATED_FGFR1_SIGNALING	0.0133624	0.116545	0.38073	-0.644988	-1.73701	19	Kl;Fgf10;Fgf17;Fgf3;Fgf23
396	REACTOME_FRS_MEDIATED_FGFR2_SIGNALING	0.0352452	0.228083	0.321776	-0.5809	-1.62254	21	Fgf10;Fgf18;Fgf17;Fgf3;Fgf23;Fgf16
397	REACTOME_FRS_MEDIATED_FGFR3_SIGNALING	0.202636	0.594938	0.122108	-0.473736	-1.25111	17	Fgf18;Fgf17;Fgf23;Fgf16
398	REACTOME_FRS_MEDIATED_FGFR4_SIGNALING	0.0428336	0.257588	0.282013	-0.599671	-1.5837	17	Fgf18;Fgfr4;Fgf17;Fgf23;Fgf16;Klb
399	REACTOME_G0_AND_EARLY_G1	0.182058	0.558905	0.168238	0.393516	1.22244	27	Cdc6;Ccne1;E2f1;Pcna;Cdc25a;Ccna2;Ccne2
400	REACTOME_G1_S_DNA_DAMAGE_CHECKPOINTS	0.130435	0.470897	0.2114	0.362401	1.28733	55	Cdkn2a;Chek1;Ccne1;Psmb6;Rps27a;Cdc25a;Uba52;Ccna2;Pcbp4;Ccne2
401	REACTOME_G1_S_SPECIFIC_TRANSCRIPTION	0.00100639	0.0159688	0.45506	0.643116	2.0538	29	Cdc6;Cdt1;Orc1;Cdc45;Ccne1;Rrm2;E2f1;Fbxo5;Dhfr;Pcna;Cdc25a
402	REACTOME_G2_M_CHECKPOINTS	5.3121601263937e-05	0.0011469	0.557332	0.454759	1.88002	133	Gtse1;Rmi2;Cdc6;Exo1;Mcm2;Mcm5;H4c8;Orc1;Mcm3;Chek1;Pkmyt1;Cdc45;Mcm6;Dna2;Mcm4;H4c11;Psmb6;Brca1;Rfc2;H4c4;Rps27a;Pias4;Cdc25a;Clspn;Rpa2;Uba52;Ccna2;Mcm7;Dbf4;Mdc1
403	REACTOME_G2_M_DNA_DAMAGE_CHECKPOINT	0.16	0.521584	0.195789	0.327578	1.21514	73	Rmi2;Exo1;H4c8;Chek1;Dna2;H4c11;Brca1;Rfc2;H4c4;Pias4;Rpa2;Ccna2;Mdc1;Ccnb1;Blm
404	REACTOME_GAB1_SIGNALOSOME	0.870528	1	0.0446854	-0.268605	-0.666304	14	Btc
405	REACTOME_GABA_B_RECEPTOR_ACTIVATION	0.0038813	0.0468961	0.431708	-0.551923	-1.73098	39	Kcnj5;Gabbr2;Gng2;Kcnj6;Gnal;Adcy9;Gnai1;Adcy8;Kcnj12;Gabbr1;Gnb1;Gng7;Gnb4;Adcy2
406	REACTOME_GABA_RECEPTOR_ACTIVATION	0.000132693	0.00260831	0.518848	-0.589885	-1.96023	53	Kcnj5;Gabrq;Gabra5;Gabrg2;Gabra1;Gabbr2;Gabrb2;Gng2;Kcnj6;Gnal;Adcy9;Gabra3;Gabrg3;Gabra4;Gnai1;Gabrb1;Adcy8;Gabrb3;Kcnj12;Gabbr1;Gnb1;Gng7;Gnb4;Adcy2
407	REACTOME_GABA_SYNTHESIS_RELEASE_REUPTAKE_AND_DEGRADATION	0.0500835	0.273693	0.261664	-0.55282	-1.4888	19	Dnajc5;Rims1;Gad2;Slc6a1;Gad1;Stxbp1;Hspa8;Aldh5a1;Snap25
408	REACTOME_GAMMA_CARBOXYLATION_HYPUSINYLATION_HYDROXYLATION_AND_ARYLSULFATASE_ACTIVATION	0.713115	1	0.0768737	0.241253	0.848654	51	Jmjd7;Arsg;Rpl8;Rps23;Arsb;Eif5a2;Dph3;Proz;Rccd1;Kdm8;F9;Rpl27a;Rps6;Tpst2;U2af2;Gas6;Jmjd6;Drg2
409	REACTOME_GAP_FILLING_DNA_REPAIR_SYNTHESIS_AND_LIGATION_IN_GG_NER	0.00135518	0.0196129	0.45506	0.649907	1.98603	25	Pole;Pold1;Lig1;Pcna;Rfc2;Pold2;Rps27a;Rpa2;Uba52;Xrcc1;Polk
410	REACTOME_GAP_JUNCTION_ASSEMBLY	0.570724	0.971115	0.0626618	-0.328174	-0.924818	22	Tubb2b;Tuba1b;Tubb2a;Tuba1c;Tuba8;Tuba3a;Tubb6;Tubb4b;Tubb3;Tuba4a;Gjd2
411	REACTOME_GAP_JUNCTION_DEGRADATION	0.869416	1	0.0451344	-0.28925	-0.670172	11	Cltc;Actg1;Actb;Dab2;Cltb
412	REACTOME_GAP_JUNCTION_TRAFFICKING_AND_REGULATION	0.608764	1	0.0572461	-0.290125	-0.901925	34	Cltc;Tubb2b;Tuba1b;Tubb2a;Tuba1c;Tuba8;Tuba3a;Tubb6;Actg1;Tubb4b;Tubb3;Tuba4a;Actb;Gjd2
413	REACTOME_GASTRIN_CREB_SIGNALLING_PATHWAY_VIA_PKC_AND_MAPK	0.137353	0.488834	0.153159	-0.517558	-1.32981	16	Rps6ka2;Rps6ka3;Mapk1;Cckbr;Prkca;Creb1;Kras;Hbegf
414	REACTOME_GASTRULATION	0.403818	0.831741	0.0741759	-0.285985	-1.02559	89	Tfap2c;Mamld1;Gbx2;Hes7;Zic1;Nog
415	REACTOME_GENERATION_OF_SECOND_MESSENGER_MOLECULES	0.0353294	0.228083	0.321776	0.550235	1.69727	26	Cd3e;Cd3g;Cd101;Cd247;Cd3d;Lat;Grap2;H2-Aa;H2-Ab1;H2-Eb1;Itk;Plcg1
416	REACTOME_GENE_AND_PROTEIN_EXPRESSION_BY_JAK_STAT_SIGNALING_AFTER_INTERLEUKIN_12_STIMULATION	0.94586	1	0.0377705	-0.211469	-0.642781	32	Mtap;Arf1;Pdcd4;Anxa2;Snrpa1;Msn;Gsto1;Psme2;Rala;Hnrnpa2b1;Ppia
417	REACTOME_GENE_SILENCING_BY_RNA	0.258462	0.666133	0.151149	0.289855	1.13335	90	H4c8;Mybl1;H4c11;H2ac7;Sec13;H4c4;H3c4;Piwil4;Aaas;Polr2i;Polr2d;Nup210;H2aj;Nup188;Ang;Polr2f;Polr2k;H4c12;Polr2j;Nup107;Tarbp2;Seh1l;Bcdin3d;Nup133;Tsn;Tdrd1;Nup155;Nup85;Tnrc6c;Nup62;Nup153;H2az2;H3f3b;H2bc8;H2bc21;Polr2h;Polr2g;Polr2l;Tsnax;H2bc6
418	REACTOME_GERM_LAYER_FORMATION_AT_GASTRULATION	0.75463	1	0.0656814	0.319695	0.770451	10	Bmp4;Lef1
419	REACTOME_GLOBAL_GENOME_NUCLEOTIDE_EXCISION_REPAIR_GG_NER	0.0657175	0.331609	0.287805	0.347042	1.33856	84	Pole;Pold1;Lig1;Pcna;Rfc2;Pold2;Rps27a;Ddb2;Cops7b;Actl6a;Gtf2h4;Rpa2;Mcrs1;Uba52;Xrcc1;Chd1l;Xpc;Polk;Ercc5;Ercc2;Cul4a;Rpa3;Xpa;Mnat1;Cdk7
420	REACTOME_GLUCAGON_LIKE_PEPTIDE_1_GLP1_REGULATES_INSULIN_SECRETION	0.018312	0.143553	0.352488	-0.500559	-1.56989	39	Glp1r;Kcnc2;Gng2;Kcng2;Prkacb;Akap5;Adcy8;Gnb1;Prkar2b;Gng7;Itpr1;Gnas;Gnb4
421	REACTOME_GLUCAGON_SIGNALING_IN_METABOLIC_REGULATION	0.307815	0.734406	0.0934449	-0.371152	-1.12462	30	Gng2;Prkacb;Adcy9;Adcy8;Gnb1;Prkar2b;Gng7;Gnas;Gnb4;Adcy2;Adcy6;Prkar1a;Prkar2a;Prkaca;Prkar1b;Gng12
422	REACTOME_GLUCAGON_TYPE_LIGAND_RECEPTORS	0.0325791	0.215612	0.321776	-0.541433	-1.58819	26	Glp1r;Adcyap1;Glp2r;Gng2;Vipr2;Adcyap1r1;Gnb1;Gng7;Gnas;Gnb4;Gipr
423	REACTOME_GLUCONEOGENESIS	0.644407	1	0.0576091	-0.328346	-0.884267	19	Aldob;Tpi1;Eno1;Eno2;Eno4
424	REACTOME_GLUCOSE_METABOLISM	0.961194	1	0.0339724	-0.196641	-0.686876	72	Aldob;Tpi1;Prkacb;Eno1;Ppp2r1b;Pfkfb3;Hk3;Hk1;Eno2;Gck;Eno4
425	REACTOME_GLUTAMATE_AND_GLUTAMINE_METABOLISM	0.205251	0.598042	0.149208	0.481385	1.22776	13	Pycr1;Glul;Kyat1;Pycrl;Pycr2;Rimkla
426	REACTOME_GLUTAMATE_NEUROTRANSMITTER_RELEASE_CYCLE	0.7	1	0.052913	-0.296903	-0.843414	23	Rims1;Slc1a6;Ppfia2;Stxbp1;Gls;Snap25;Slc1a1
427	REACTOME_GLUTATHIONE_CONJUGATION	0.122667	0.45798	0.208955	0.406272	1.30823	30	Chac1;Ggt1;Gstm7;Hpgds;Gstk1;Gstp2;Oplah;Cndp2;Gsto2
428	REACTOME_GLUTATHIONE_SYNTHESIS_AND_RECYCLING	0.0375869	0.238356	0.321776	0.662848	1.605	11	Chac1;Ggt1;Oplah;Cndp2;Chac2;Ggt5;Gss
429	REACTOME_GLYCEROPHOSPHOLIPID_BIOSYNTHESIS	0.865517	1	0.078921	0.20436	0.822262	114	Pla2g4b;Etnppl;Pla2g2d;Pemt;Pla2g5;Pctp;Abhd3;Abhd4;Pla2g15;Liph;Pgp;Gpat2;Gpd1l;Chkb;Pcyt1a;Pcyt2;Slc44a1;Stard10;Ptpmt1;Phospho1;Pnpla2;Slc44a2;Cdipt;Gpam;Pld2;Hadha;Dgat1;Mfsd2a;Slc44a4;Plb1;Lpgat1;Pla2g12a;Lpcat1;Gpat3;Pitpnm2;Acp6;Ptdss2
430	REACTOME_GLYCOGEN_BREAKDOWN_GLYCOGENOLYSIS	0.804819	1	0.0645031	0.281995	0.730463	14	Gyg;Phkg1;Pygm;Pygb
431	REACTOME_GLYCOGEN_METABOLISM	0.679688	1	0.0768737	0.282602	0.854304	24	Gyg;Phkg1;Rps27a;Pygm;Uba52;Pygb;Epm2a
432	REACTOME_GLYCOGEN_STORAGE_DISEASES	0.230588	0.631361	0.138805	0.480764	1.20503	12	Gyg;Rps27a;Uba52;Epm2a
433	REACTOME_GLYCOGEN_SYNTHESIS	0.263529	0.673919	0.128789	0.459211	1.15101	12	Gyg;Rps27a;Uba52;Epm2a
434	REACTOME_GLYCOSAMINOGLYCAN_METABOLISM	0.420979	0.843498	0.0696133	-0.272692	-1.01492	118	Ndst4;Hs3st3a1;Cd44;B3gat2;Gpc3;Hs6st2;Has2;Hs3st4;Glb1l2;B3gnt3;Hs3st3b1;Acan;Chst9;B3gat1;Ndst3;Sdc3;Chst1;Ids;Hs3st5;Dcn;Hs3st2;St3gal2;Xylt1;B4galt3;Chst15;Dse
435	REACTOME_GLYCOSPHINGOLIPID_BIOSYNTHESIS	0.141439	0.490199	0.186433	0.452054	1.3044	19	Fut1;B4galt5;Gal3st1
436	REACTOME_GLYCOSPHINGOLIPID_CATABOLISM	0.802862	1	0.0452247	-0.255907	-0.776273	31	Arsj;Arsi;Glb1l2
437	REACTOME_GLYCOSPHINGOLIPID_METABOLISM	0.394521	0.826467	0.111463	0.292935	1.02743	50	Fut1;B4galt5;Arsg;Gal3st1;Arsb;Smpd2;Neu4;Ctsa;Gla
438	REACTOME_GLYOXYLATE_METABOLISM_AND_GLYCINE_DEGRADATION	0.0387643	0.243107	0.321776	0.615019	1.5931	14	Gldc;Pxmp2;Ddo;Aldh4a1;Hoga1;Gcsh;Mrps36;Dld;Amt;Dlst
439	REACTOME_GOLGI_ASSOCIATED_VESICLE_BIOGENESIS	0.751903	1	0.0462303	-0.249256	-0.833624	55	Tpd52;Cltc;Ap1s3;Ap3s1;Dtnbp1;Arf1;Sh3gl2;Ap1s2;Snx2;Tpd52l1;Pum1;Hspa8;Rab5c;Necap1;Bloc1s3;Tbc1d8b;Tgoln1;Ap3b1
440	REACTOME_GOLGI_CISTERNAE_PERICENTRIOLAR_STACK_REORGANIZATION	0.638842	1	0.0589694	-0.348441	-0.864345	14	Plk1;Mapk1;Rab1a
441	REACTOME_GOLGI_TO_ER_RETROGRADE_TRANSPORT	0.622069	1	0.0503964	-0.243604	-0.911593	123	Arf3;Kif26b;Kif21a;Cenpe;Kif6;Tubb2b;Pafah1b2;Tmed2;Tuba1b;Dynll1;Nsf;Kif15;Tubb2a;Napb;Dync1i1;Pafah1b1;Capza2;Kif9;Arf1;Rab1a;Rab3gap1;Kifap3;Kif3b;Tuba1c;Tuba8;Tuba3a;Tubb6;Copz1;Tubb4b;Actr10;Copg2;Kif23;Bicd1;Tubb3;Pla2g4a;Tuba4a;Dync1li1;Kif5b
442	REACTOME_GP1B_IX_V_ACTIVATION_SIGNALLING	0.800926	1	0.0628004	0.301418	0.726405	10	Gp5;Src;Vwf;Col1a1
443	REACTOME_GPCR_LIGAND_BINDING	2.69091071512258e-29	3.54392941181643e-26	1.40259	-0.632776	-2.61351	313	Avp;Gal;Glp1r;Brs3;Npy2r;Rxfp2;Avpr1a;Mc4r;Qrfpr;Ptger3;Agtr1a;Oxgr1;Prokr2;Rxfp3;Pnoc;Prlhr;Tacr3;Tac2;Cckar;Oxtr;Crh;Pth2r;Drd5;Htr1a;Grpr;Insl5;Oprm1;Chrm5;Mc3r;Ccl7;Ccl11;Trhr;Ghsr;Sstr5;Grp;Prok2;Npffr1;Ntsr1;Tshr;Casr;Oprk1;Npbwr1;Hc;Tacr1;Rxfp1;Ccl2;Galr1;Hcrtr1;Htr1b;Grm1;Wnt2b;Adcyap1;Cxcl11;Htr7;Ramp3;Agtr2;Sstr1;Drd4;Sstr2;Glp2r;Ccl17;Pdyn;Adra1a;Adra1b;Grm8;Ccr2;Ltb4r1;Adm;Crhr1;Htr1d…
444	REACTOME_GPER1_SIGNALING	0.397456	0.829556	0.0791317	-0.332245	-1.04613	41	Gng2;Prkacb;Adcy9;Gnai1;Adcy8;Gnb1;Prkar2b;Gng7;Gnas;Gnb4;Adcy2;Adcy6;Prkar1a;Gnb5;Prkar2a;Gnaz;Prkaca;Prkar1b;Gng12
445	REACTOME_GPVI_MEDIATED_ACTIVATION_CASCADE	0.997326	1	0.0592219	0.165074	0.543483	32	Lat;Rhog;Rac2;Rhob;Ptpn6;Fyn;Col1a1;Vav3;Fcer1g;Plcg2;Rhoa;Pik3cg;Prkcz;Cdc42;Pik3r3;Vav1;Syk;Lyn;Pik3r2;Lck;Ptpn11;Pik3r1;Rac1;Col1a2;Lcp2;Vav2;Pik3cb;Pdpn;Pik3ca;Pik3r5;Pik3r6;Pdpk1
446	REACTOME_GRB2_EVENTS_IN_ERBB2_SIGNALING	0.315609	0.744905	0.0962406	-0.453979	-1.14493	15	Btc;Nrg1;Erbb4;Nrg3;Kras;Hbegf;Nrg4
447	REACTOME_GRB2_SOS_PROVIDES_LINKAGE_TO_MAPK_SIGNALING_FOR_INTEGRINS	0.609412	1	0.0772747	0.354288	0.888019	12	Itga2b;Src;Vwf;Apbb1ip;Ptk2;Tln1;Rap1a
448	REACTOME_GROWTH_HORMONE_RECEPTOR_SIGNALING	0.0112155	0.101017	0.38073	-0.640457	-1.75032	20	Prlr;Stat1;Socs3;Ghr;Mapk1;Socs1;Irs2;Stat5b
449	REACTOME_G_ALPHA_12_13_SIGNALLING_EVENTS	0.904478	1	0.036839	-0.208535	-0.73236	77	Adra1a;Adra1b;Arhgef33;Gng2;Adra1d;Mcf2;Rasgrf2;Itsn1;Rock2;Gnb1;Akap13;Arhgef3;Gng7;Gnb4
450	REACTOME_G_ALPHA_I_SIGNALLING_EVENTS	9.26122457508737e-11	4.35608313049645e-09	0.839089	-0.52131	-2.09754	228	Gal;Npy2r;Ptger3;Oxgr1;Rxfp3;Pnoc;Insl5;Oprm1;Ccl11;Sstr5;Rgs16;Casr;Oprk1;Npbwr1;Hc;Galr1;Htr1b;Pde1c;Cxcl11;Agtr2;Sstr1;Drd4;Sstr2;Gna14;Pdyn;Grm8;Ccr2;Pde1a;Rgs17;Htr1d;Gabbr2;Rln3;Adra2b;Drd3;Calm1;Prkcd;Chrm2;Camk2d;Pcp2;Penk;Ccr7;Rgs8;Gng2;Rgs14;Prkcg;Prkacb;Grm2;Gnal;Npy1r;Ccr9;Cxcl10;Adcy9;S1pr3;Sstr4;Opn3;Plcb4;Ppp2r1b;Rgs20;Ccl28;Gpr55;Ppp1ca;Fpr1;Htr5a;Camkk1;Gnai1;Mapk1;Rgs11;Rgs7;Cam…
451	REACTOME_G_ALPHA_Q_SIGNALLING_EVENTS	5.69523215867298e-14	4.60841994702471e-12	0.954542	-0.601465	-2.32996	173	Avp;Brs3;Avpr1a;Qrfpr;Agtr1a;Dgkk;Prokr2;Tacr3;Tac2;Cckar;Oxtr;Grpr;Chrm5;Trhr;Ghsr;Grp;Prok2;Npffr1;Rgs16;Ntsr1;Casr;Tacr1;Hcrtr1;Grm1;Gna14;Rps6ka2;Adra1a;Adra1b;Rasgrp1;Dgkg;Rps6ka3;Ltb4r1;Rgs17;Prkcd;Hcrtr2;Kiss1r;F2rl3;Hrh1;Trpc3;Gng2;Npffr2;Trpc6;Nts;Chrm3;Cysltr2;Adra1d;Npsr1;Trh;Rgs2;Htr2c;Ghrl;Dgkb;Plcb4;Trpc7;Grk5;Mapk1;Grm5;P2ry1
452	REACTOME_G_ALPHA_S_SIGNALLING_EVENTS	1.83620152732666e-10	7.80089487577163e-09	0.826657	-0.607011	-2.26736	122	Avp;Glp1r;Rxfp2;Mc4r;Crh;Pth2r;Drd5;Mc3r;Pde11a;Tshr;Rxfp1;Adcyap1;Htr7;Ramp3;Glp2r;Pde1a;Adm;Crhr1;Rln3;Crhr2;Pde3a;Gng2;Vipr2;Pde8b;Hrh2;Ptger2;Prkacb;Cysltr2;Htr4;Tshb;Gpr45;Npsr1;Adcy9;Gpr83;Gpr150;Grk5;Gnai1;Calcrl;Calca;Calcr
453	REACTOME_G_ALPHA_Z_SIGNALLING_EVENTS	0.00189859	0.0256413	0.45506	-0.551801	-1.76666	45	Rgs16;Rgs17;Adra2b;Prkcd;Gng2;Prkcg;Prkcb;Adcy9;Rgs20;Gnai1;Adcy8;Adra2a;Gnb1;Prkce;Prkch;Prkca;Gng7;Gnas;Gnb4;Adcy2
454	REACTOME_G_BETA_GAMMA_SIGNALLING_THROUGH_CDC42	0.86	1	0.0442407	-0.259952	-0.693698	18	Gng2;Gnb1;Gng7;Gnb4;Pak1;Gnb5;Gng12
455	REACTOME_G_BETA_GAMMA_SIGNALLING_THROUGH_PI3KGAMMA	0.486885	0.9126	0.0702813	-0.341154	-0.969117	23	Gng2;Akt3;Gnb1;Pdpk1;Gng7;Gnb4;Pik3r6;Pik3r5
456	REACTOME_G_PROTEIN_ACTIVATION	0.0427632	0.257588	0.282013	-0.53343	-1.50325	22	Oprm1;Gna14;Pdyn;Gng2
457	REACTOME_G_PROTEIN_BETA_GAMMA_SIGNALLING	0.668262	1	0.0537873	-0.286281	-0.867451	30	Gng2;Akt3;Gnb1;Plcb1;Pdpk1;Gng7;Gnb4;Pik3r6;Pik3r5
458	REACTOME_G_PROTEIN_MEDIATED_EVENTS	0.000871462	0.0141693	0.477271	-0.570883	-1.88944	52	Pde1c;Gna14;Pde1a;Calm1;Prkcd;Camk2d;Prkcg;Prkacb;Gnal;Adcy9;Plcb4;Camkk1;Gnai1;Mapk1;Camk2a;Adcy8;Plcb1;Prkar2b;Nbea;Camk4;Prkca;Creb1;Itpr1;Adcy2;Camkk2
459	REACTOME_HATS_ACETYLATE_HISTONES	0.325228	0.759442	0.132147	0.273558	1.07839	92	H4c8;H4c11;H2ac7;Ing5;H4c4;H3c4;Brpf3;Actl6a;Mcrs1;Supt20;Kat2b;Mrgbp;Supt7l;H4c12;Kat6b;H2ac6;Tada3;Brpf1;Tada2b;Yeats4;Sgf29;H2bc8;Ing3;H2bc21;Msl1;H2bc6;Wdr5;Morf4l2;Epc1;H2bc4;Ep400;Brd8;Hat1;Taf6l;Elp1;Kansl3;Elp6;Mbip;Kansl1;Vps72;Trrap;Clock;Hcfc1;Morf4l1;Jade3;Elp5;Kat2a;Kat8;Yeats2
460	REACTOME_HCMV_EARLY_EVENTS	1	1	0.0652353	0.15599	0.59822	81	H4c8;H4c11;H2ac7;Sec13;H4c4;H3c4;Aaas
461	REACTOME_HCMV_INFECTION	1	1	0.0675189	0.140957	0.560273	103	H4c8;H4c11;H2ac7;Sec13;Vps37b;H4c4;H3c4;Aaas;Nup210;Nup188;H4c12;Vps25;Nup107;Seh1l;Nup133;Nup155;H2ac6;Chmp4c;Nup85;Vps4a;Nup62;Gps2;Mvb12a;Nup153;Trim28;Chmp6;H2bc8
462	REACTOME_HCMV_LATE_EVENTS	0.047778	0.271935	0.321776	0.38742	1.42135	64	H4c8;H4c11;H2ac7;Sec13;Vps37b;H4c4;H3c4;Aaas;Nup210;Nup188;H4c12;Vps25;Nup107;Seh1l;Nup133;Nup155;H2ac6;Chmp4c;Nup85;Vps4a;Nup62;Mvb12a;Nup153;Chmp6;H2bc8;H2bc21;H2bc6;Chmp4b
463	REACTOME_HDACS_DEACETYLATE_HISTONES	0.301075	0.730546	0.128789	0.315498	1.09665	46	H4c8;H4c11;H2ac7;Hmg20b;H4c4;H3c4;Hdac10;H4c12;Sap30l;Mbd3;Sap18;H2ac6;Gatad2a;Brms1;Gps2;Mta2;H2bc8;Hdac8;H2bc21;H2bc6;Mta1;H2bc4;Phf21a
464	REACTOME_HDMS_DEMETHYLATE_HISTONES	0.201072	0.592421	0.160801	0.366503	1.18931	31	H4c8;H4c11;H4c4;Kdm1b;H3c4;Phf8;H4c12;Phf2;Jmjd6;Kdm2a;Kdm6b;Kdm4b;Kdm4a;Kdm5a;Kdm2b;Kdm6a
465	REACTOME_HDR_THROUGH_HOMOLOGOUS_RECOMBINATION_HRR	8.32731204200188e-05	0.00166168	0.538434	0.552962	2.0427	68	Pole;Rmi2;Exo1;Rad51;Fignl1;Chek1;Dna2;Rtel1;Rad51ap1;Pold1;Brca1;Pcna;Rfc2;Pold2;Rps27a;Rpa2;Palb2;Uba52;BC055324;Rad51d;Blm;Polk
466	REACTOME_HDR_THROUGH_MMEJ_ALT_NHEJ	0.901176	1	0.0579755	0.253257	0.634786	12	Fen1;Xrcc1;Parp2;Rad52;Lig3;Mre11a
467	REACTOME_HDR_THROUGH_SINGLE_STRAND_ANNEALING_SSA	0.0147119	0.125003	0.38073	0.483636	1.62877	37	Rmi2;Exo1;Rad51;Dna2;Brca1;Rfc2
468	REACTOME_HEDGEHOG_LIGAND_BIOGENESIS	0.975342	1	0.0614364	0.179015	0.627871	50	Psmb6;Notum;Rps27a;Hhat;Uba52
469	REACTOME_HEDGEHOG_OFF_STATE	0.317507	0.748045	0.0875697	-0.301459	-1.08366	96	Gpr161;Prkacb;Gsk3b;Adcy9;Tubb2b;Tuba1b;Tubb2a;Adcy8;Wdr35;Prkar2b;Dync2h1;Tuba1c;Tuba3a;Itch;Tubb6;Gnas;Adcy2;Tubb4b;Psmd1;Psmc3;Btrc;Cul1;Tubb3;Tuba4a;Fuz;Adcy6;Ift52;Ubc;Kif3a;Psma3;Gli1;Psmc5;Prkar1a;Csnk1a1;Prkar2a;Psmd12;Prkaca;Prkar1b;Ift57
470	REACTOME_HEDGEHOG_ON_STATE	1	1	0.0652353	0.124657	0.460837	71	Psmb6;Gli2;Rps27a;Smo;Uba52;Ulk3;Sufu;Iqce
471	REACTOME_HEME_BIOSYNTHESIS	0.140811	0.490199	0.183024	0.525368	1.33993	13	Cpox;Fech;Urod;Cox10;Alas2;Abcg2;Hmbs
472	REACTOME_HEME_SIGNALING	0.768617	1	0.0716527	0.234123	0.816162	47	Apoa1;Hba-a2;Hbb-bt;Hba-a1;Hmox1;Crtc3
473	REACTOME_HEPARAN_SULFATE_HEPARIN_HS_GAG_METABOLISM	0.14003	0.490199	0.143759	-0.380165	-1.27144	55	Ndst4;Hs3st3a1;B3gat2;Gpc3;Hs6st2;Hs3st4;Glb1l2;Hs3st3b1;B3gat1;Ndst3;Sdc3;Ids;Hs3st5;Dcn;Hs3st2;Xylt1
474	REACTOME_HH_MUTANTS_ABROGATE_LIGAND_SECRETION	0.910082	1	0.0645031	0.206895	0.714859	44	Psmb6;Rps27a;Hhat;Uba52
475	REACTOME_HIGH_LAMINAR_FLOW_SHEAR_STRESS_ACTIVATES_SIGNALING_BY_PIEZO1_AND_PECAM1_CDH5_KDR_IN_ENDOTHELIAL_CELLS	0.234234	0.637369	0.106323	-0.335175	-1.1576	66	Adm;Calm1;Gng2;Prkacb;Adcy9;Kdr;Calcrl;Adcy8;Gnb1;Pdpk1;Prkar2b;Capns2;Gng7;Gnas;Gnb4;Adcy2;Mmp14;Flt4;Mlst8;Adcy6;Mapkap1;Prkar1a;Gnb5;Prkar2a;Pik3ca;Ctnnb1;Prkaca;Prkar1b;Gng12;Pik3cb
476	REACTOME_HIV_ELONGATION_ARREST_AND_RECOVERY	0.0828877	0.366103	0.257206	0.421748	1.38854	32	Polr2i;Polr2d;Polr2f;Polr2k;Polr2j;Ssrp1;Ell;Nelfb;Nelfa;Eloa;Ccnk;Polr2h;Polr2g;Polr2l;Cdk9;Ctdp1;Polr2a;Polr2c;Supt5;Polr2e;Elob
477	REACTOME_HIV_INFECTION	0.558952	0.9688	0.119348	0.215998	0.966799	210	Ap1m2;Cd247;Psmb6;Cd8b1;Sec13;Vps37b;Lig1;Rps27a;Aaas;Polr2i;Banf1;Gtf2h4;Cd28;Uba52;Polr2d;Fen1;Taf15;Nup210;Nup188;Polr2f;Rcc1;Ap1m1;Polr2k;Polr2j;Ercc2;Nup107;Cxcr4;H2-Q7;Seh1l;Nup133;Slc25a4;B2m;Taf11;Nup155;Chmp4c;Ssrp1;Nup85;Taf5;Xrcc6;Ell;Mnat1;Taf9b;Sem1;Cdk7;Vps4a;Taf7l;Slc25a5;Nup62;Furin;Mvb12a;Nup153;Gtf2a2;Chmp5;Nelfb;Nelfa;Chmp6;Gtf2e2;Gtf2h3;Eloa;Ccnk;Polr2h;Polr2g;Polr2l;Fyn
478	REACTOME_HIV_LIFE_CYCLE	0.218638	0.618822	0.179782	0.262017	1.10682	143	Sec13;Vps37b;Lig1;Rps27a;Aaas;Polr2i;Banf1;Gtf2h4;Uba52;Polr2d;Fen1;Taf15;Nup210;Nup188;Polr2f;Rcc1;Polr2k;Polr2j;Ercc2;Nup107;Cxcr4;Seh1l;Nup133;Taf11;Nup155;Chmp4c;Ssrp1;Nup85;Taf5;Xrcc6;Ell;Mnat1;Taf9b;Cdk7;Vps4a;Taf7l;Nup62;Furin;Mvb12a;Nup153;Gtf2a2;Chmp5;Nelfb;Nelfa;Chmp6;Gtf2e2;Gtf2h3;Eloa;Ccnk;Polr2h;Polr2g;Polr2l
479	REACTOME_HIV_TRANSCRIPTION_ELONGATION	0.192935	0.574876	0.165657	0.348436	1.19518	42	Polr2i;Gtf2h4;Polr2d;Polr2f;Polr2k;Polr2j;Ercc2;Ssrp1;Ell;Mnat1;Cdk7;Nelfb;Nelfa;Gtf2h3;Eloa;Polr2h;Polr2g;Polr2l;Cdk9;Ctdp1;Polr2a;Polr2c;Supt5;Polr2e;Elob
480	REACTOME_HIV_TRANSCRIPTION_INITIATION	0.145161	0.492725	0.191892	0.350464	1.21819	46	Polr2i;Gtf2h4;Polr2d;Taf15;Polr2f;Polr2k;Polr2j;Ercc2;Taf11;Taf5;Mnat1;Taf9b;Cdk7;Taf7l;Gtf2a2;Gtf2e2;Gtf2h3;Polr2h;Polr2g;Polr2l
481	REACTOME_HOMOLOGOUS_DNA_PAIRING_AND_STRAND_EXCHANGE	0.00618933	0.0661842	0.407018	0.51588	1.76954	42	Rmi2;Exo1;Rad51;Chek1;Dna2;Rad51ap1;Brca1;Rfc2;Rpa2;Palb2;Rad51d;Blm
482	REACTOME_HOMOLOGY_DIRECTED_REPAIR	7.23433716596118e-05	0.00148869	0.538434	0.466118	1.86795	115	Pole;Rmi2;Exo1;Rad51;Fignl1;H4c8;Timeless;Chek1;Dna2;Rtel1;Rad51ap1;Pold1;H4c11;Brca1;Pcna;Rfc2;H4c4;Pold2;Rps27a;Tipin;Pias4;Clspn;Rpa2;Palb2;Uba52;BC055324;Ccna2;Fen1;Xrcc1;Mdc1;Rad51d;Blm;Polk
483	REACTOME_HOST_INTERACTIONS_OF_HIV_FACTORS	0.882759	1	0.077884	0.198556	0.798909	114	Ap1m2;Cd247;Psmb6;Cd8b1;Sec13;Rps27a;Aaas;Banf1;Cd28;Uba52;Nup210;Nup188;Rcc1;Ap1m1;Nup107;H2-Q7;Seh1l;Nup133;Slc25a4;B2m;Nup155;Nup85;Sem1
484	REACTOME_HSF1_ACTIVATION	0.80315	1	0.0687943	0.248788	0.788243	28	Hdac6;Hspb2;Rpa2;Hsf1;Eef1a1;Rpa3;Dedd2;Dnajb1;Cryba4
485	REACTOME_HSF1_DEPENDENT_TRANSACTIVATION	0.500797	0.930254	0.0675189	-0.314244	-0.978029	36	Camk2d;Hsph1;Hspb8;Tnfrsf21;Camk2a;Hspa1l;Hsp90ab1;Hspa8;Dnajb6;Hspa1b;Ep300;Hspb1;Mlst8
486	REACTOME_HSP90_CHAPERONE_CYCLE_FOR_STEROID_HORMONE_RECEPTORS_SHR_IN_THE_PRESENCE_OF_LIGAND	0.00443131	0.0521075	0.407018	-0.531198	-1.72912	49	Ar;Tubb2b;Tuba1b;Dnaja4;Dynll1;Tubb2a;Dync1i1;Capza2;Pgr;Tuba1c;Tuba8;Hspa1l;Tuba3a;Hsp90ab1;Tubb6;Tubb4b;Nr3c2;Hspa8;Stip1;Actr10;Hspa1b;Tubb3;Tuba4a;Dync1li1
487	REACTOME_HS_GAG_BIOSYNTHESIS	0.172249	0.540957	0.131458	-0.413431	-1.25272	30	Ndst4;Hs3st3a1;Gpc3;Hs6st2;Hs3st4;Hs3st3b1;Ndst3;Sdc3;Hs3st5;Hs3st2
488	REACTOME_HS_GAG_DEGRADATION	0.42132	0.843498	0.102449	0.340287	1.0136	22	Sdc1;Hpse;Gpc2;Sdc4;Naglu;Sgsh;Gpc5;Idua;Gusb;Agrn
489	REACTOME_HYALURONAN_METABOLISM	0.576214	0.977704	0.063079	-0.360995	-0.927536	16	Cd44;Has2
490	REACTOME_HYALURONAN_UPTAKE_AND_DEGRADATION	0.685714	1	0.0718276	0.339103	0.821092	11	Hyal3;Hyal1;Hexa;Chp1;Gusb;Hexb
491	REACTOME_IKK_COMPLEX_RECRUITMENT_MEDIATED_BY_RIP1	0.339286	0.773078	0.116739	0.357918	1.06915	23	Cd14;Ube2v1;Rps27a;Uba52
492	REACTOME_IL_6_TYPE_CYTOKINE_RECEPTOR_LIGAND_INTERACTIONS	0.445783	0.864649	0.0959207	0.390739	1.01214	14	Ctf1;Cntfr
493	REACTOME_IMMUNOREGULATORY_INTERACTIONS_BETWEEN_A_LYMPHOID_AND_A_NON_LYMPHOID_CELL	9.88323238723519e-08	3.02702722185785e-06	0.704976	0.601784	2.35302	90	Igkv17-127;Ighv3-6;Igkv12-44;Ighv5-9;Iglc1;Iglc2;Iglc3;Cd19;Col17a1;Cd96;Cd3e;Igkv17-121;Cd3g;Trem2;Cd22;Cd8a;Cd247;Cd8b1;Sh2d1a;Cd40lg;Cd3d
494	REACTOME_INACTIVATION_OF_CSF3_G_CSF_SIGNALING	0.909385	1	0.0403295	-0.232528	-0.666532	24	Stat1;Socs3;Socs1;Stat5b;Hck;Jak2;Ubc
495	REACTOME_INCRETIN_SYNTHESIS_SECRETION_AND_INACTIVATION	0.0600343	0.307647	0.24134	-0.591988	-1.49299	15	Grp;Isl1;Pcsk1;Gnb1;Tcf7l2;Pax6
496	REACTOME_INDUCTION_OF_CELL_CELL_FUSION	0.455326	0.875147	0.0760837	-0.434922	-1.00768	11	Ano5;Ano3;Ano4;Ano2
497	REACTOME_INFECTION_WITH_MYCOBACTERIUM_TUBERCULOSIS	0.504078	0.933715	0.0683111	-0.334101	-0.966048	25	Eno1;Nos2;Kpna1;Rnf213;Mapk1
498	REACTOME_INFLAMMASOMES	0.782828	1	0.0489954	-0.285661	-0.780689	20	Nlrc4;Bcl2;Sugt1;Hsp90ab1
499	REACTOME_INFLUENZA_INFECTION	3.817816655745e-08	1.22635720380882e-06	0.719513	0.532236	2.27053	146	Fau;Rps21;Rpl37a;Sec13;Rps29;Rps28;Rps16;Rpl8;Rpl13a;Rplp2;Rps23;Rps27a;Rps26;Rpl13;Rpl36;Rps9;Rpl35a;Rpl28;Rplp1;Rpl37;Rpl12;Aaas;Polr2i;Rpl30;Rpl22;Rps15;Rpl18a;Rpl7a;Rps27;Rpl15;Rps19;Rps14;Rpl31;Rps13;Rps2;Rps12;Rpl36al;Rps18;Rpl23;Rpl18;Uba52;Rpl11;Rps17;Polr2d;Rpl22l1;Rpl23a;Rpl38;Rpl39;Nup210;Rpl27;Rpl5;Rps7;Rpl32;Rps3;Nup188;Polr2f;Rpl36a;Rpl14;Rpl34;Rps27l;Rpl27a;Rps10;Rpl35;Polr2k;Polr2…
500	REACTOME_INHIBITION_OF_DNA_RECOMBINATION_AT_TELOMERE	0.141333	0.490199	0.193813	0.378187	1.25452	36	H4c8;H4c11;H2ac7;H4c4;Polr2i;Polr2d;H2aj;Polr2f;Tinf2;Polr2k;H4c12;Polr2j;Pot1a;H2az2;H3f3b;H2bc8;H2bc21;Polr2h;Polr2g;Polr2l;H2bc6;H2bc4;Acd;Polr2a;Polr2c;Polr2e
501	REACTOME_INHIBITION_OF_REPLICATION_INITIATION_OF_DAMAGED_DNA_BY_RB1_E2F1	0.140811	0.490199	0.183024	0.527441	1.34522	13	E2f1;Pola2;Prim1;Ppp2r3d
502	REACTOME_INHIBITION_OF_THE_PROTEOLYTIC_ACTIVITY_OF_APC_C_REQUIRED_FOR_THE_ONSET_OF_ANAPHASE_BY_MITOTIC_SPINDLE_CHECKPOINT_COMPONENTS	0.97449	1	0.0580984	0.190856	0.561393	21	Anapc1;Anapc5;Anapc11;Mad2l1
503	REACTOME_INITIAL_TRIGGERING_OF_COMPLEMENT	9.60807281739773e-12	5.50166604370122e-10	0.875325	0.903897	2.76219	25	Igkv17-127;Ighg3;Ighv3-6;Ighg2c;Igkv12-44;Ighv5-9;Iglc1;Ighg2b;Ighg1;Iglc2;Iglc3;Igkv17-121
504	REACTOME_INITIATION_OF_NUCLEAR_ENVELOPE_NE_REFORMATION	0.399504	0.831741	0.104344	0.362584	1.04624	19	Sirt2;Banf1;Lemd2;Ccnb1;Lbr;Lmna;Cdk1;Emd;Ccnb2;Kpnb1;Tmpo
505	REACTOME_INLB_MEDIATED_ENTRY_OF_LISTERIA_MONOCYTOGENES_INTO_HOST_CELL	0.940334	1	0.0566484	0.231293	0.613579	15	Rps27a;Uba52;Sh3gl1
506	REACTOME_INOSITOL_PHOSPHATE_METABOLISM	0.857827	1	0.042417	-0.230355	-0.745019	47	Plch1;Calm1;Plcb4;Minpp1;Nudt10;Plcb1;Inpp4a;Synj1;Inpp1;Inpp4b;Ip6k2;Nudt4;Nudt11;Impa2;Inpp5a
507	REACTOME_INSERTION_OF_TAIL_ANCHORED_PROTEINS_INTO_THE_ENDOPLASMIC_RETICULUM_MEMBRANE	0.683673	1	0.0755015	0.28614	0.841666	21	Hmox1;Get4;Stx1a;Sec61b;Sgta;Ubl4a;Cyb5a;Bag6;Ube2j2;Emd
508	REACTOME_INSULIN_PROCESSING	0.532787	0.948217	0.0658312	-0.341171	-0.952941	21	Pcsk1;Rab27a;Kif5c;Myrip;Kif5b;Exoc3;Myo5a;Slc30a5;Kif5a;Exoc8
509	REACTOME_INSULIN_RECEPTOR_RECYCLING	0.944984	1	0.0385579	-0.210762	-0.604139	24	Atp6v1c2
510	REACTOME_INSULIN_RECEPTOR_SIGNALLING_CASCADE	0.0238556	0.17851	0.352488	-0.475784	-1.53855	48	Kl;Fgf10;Fgf18;Fgfr4;Fgf17;Fgf3;Fgf23;Fgf16;Klb;Mapk1;Irs2;Pdpk1;Fgf7;Tlr9;Them4
511	REACTOME_INTEGRATION_OF_ENERGY_METABOLISM	0.0160763	0.130963	0.352488	-0.413502	-1.49503	99	Glp1r;Cd36;Kcnc2;Acsl4;Gna14;Prkaa2;Gng2;Kcng2;Prkacb;Chrm3;Cacnb2;Adcy9;Cacna1e;Akap5;Ppp2r1b;Gnai1;Syt5;Adcy8;Adra2a;Gnb1;Plcb1;Stxbp1;Prkar2b;Prkca;Gng7;Itpr1;Gnas;Gnb4;Adcy2;Ppp2r5d;Snap25;Ppp2ca;Prkag2;Acly
512	REACTOME_INTEGRIN_CELL_SURFACE_INTERACTIONS	0.138806	0.489574	0.142901	-0.352768	-1.2389	77	Tnc;Col5a1;Cd44;Itga2;Col6a2;Thbs1;Col6a5;Col23a1;Col3a1;Col2a1;Col6a6;Spp1;Col5a2;Kdr;Itga11
513	REACTOME_INTEGRIN_SIGNALING	0.981771	1	0.0587186	0.178711	0.540243	24	Rapgef3;Itga2b;Ptpn1;Src;Vwf;Bcar1;Apbb1ip;Akt1
514	REACTOME_INTERACTIONS_OF_REV_WITH_HOST_CELLULAR_PROTEINS	0.393617	0.826467	0.109684	0.308085	1.02299	35	Sec13;Aaas;Nup210;Nup188;Rcc1;Nup107;Seh1l;Nup133;Nup155;Nup85;Nup62;Nup153
515	REACTOME_INTERACTIONS_OF_VPR_WITH_HOST_CELLULAR_PROTEINS	0.0853994	0.368758	0.257206	0.41591	1.36566	34	Sec13;Aaas;Banf1;Nup210;Nup188;Nup107;Seh1l;Nup133;Slc25a4;Nup155;Nup85;Slc25a5;Nup62;Nup153
516	REACTOME_INTERACTION_BETWEEN_L1_AND_ANKYRINS	0.077619	0.35187	0.287805	-0.498764	-1.49218	29	Scn11a;Scn5a;Scn10a;Ank2;Scn3b
517	REACTOME_INTERCONVERSION_OF_NUCLEOTIDE_DI_AND_TRIPHOSPHATES	0.333868	0.770061	0.0891647	-0.370942	-1.09948	27	Ak8;Ak7;Ak5;Glrx;Cmpk1;Rrm2b;Dctd
518	REACTOME_INTERFERON_ALPHA_BETA_SIGNALING	0.00764451	0.0774448	0.407018	-0.480958	-1.64886	63	H2-Q2;Isg15;Ifit2;Oas3;Mx2;Oasl1;Stat1;Kpna1;Gbp2;Socs3;Ifi27l2b;Isg20;Rsad2;Socs1;Egr1;Eif2ak2;Ifitm1;Ifit1bl1;H2-Q10;Irf7;Usp18;H2-T23;Bst2;Samhd1;Oas2;Irf1;Ip6k2;Rnasel;Irf8;Adar;Ifit3;Stat2
519	REACTOME_INTERFERON_GAMMA_SIGNALING	0.0371471	0.237489	0.287857	-0.404484	-1.44771	86	H2-Q2;Cd44;Trim2;Trim62;Prkcd;Camk2d;Gbp7;Oas3;Oasl1;Stat1;Trim35;Gbp5;Gbp2;Ciita;Socs3;Mapk1;Socs1;Ifi30;Camk2a;H2-Q10;Irf7;H2-T23;Oas2;Trim6;Irf1;Gbp4;Vcam1;Irf8
520	REACTOME_INTERFERON_SIGNALING	0.126598	0.462025	0.138022	-0.298906	-1.20475	238	H2-Q2;Cd44;Trim2;Trim62;Isg15;Ifit2;Kpna3;Prkcd;Camk2d;Gbp7;Oas3;Mx2;Oasl1;Ifi44;Stat1;Prkra;Tubb2b;Trim35;Kpna1;Ube2l6;Gbp5;Gbp2;Ciita;Socs3;Tuba1b;Ppp2r1b;Ifi27l2b;Isg20;Rsad2;Mapk1;Ifih1;Socs1;Egr1;Eif4a2;Tubb2a;Eif2ak2;Ifi30;Camk2a;Ifitm1;Ifit1bl1;H2-Q10;Irf7;Usp18;Eif4g2;H2-T23;Bst2;Ikbkg;Samhd1;Tuba1c;Tuba8;Oas2;Map2k6;Hspa1l;Tuba3a;Tubb6;Trim6;Irf1;Tubb4b;Hspa8;Ip6k2;Rnasel;Gbp4;Vcam1;Irf8…
521	REACTOME_INTERLEUKIN_10_SIGNALING	0.15016	0.50193	0.142057	-0.405111	-1.25794	35	Ccl2;Il1rn;Ccr2;Il1b;Cxcl10;Ccl22;Fpr1;Il1r2;Il1a;Ptgs2
522	REACTOME_INTERLEUKIN_12_FAMILY_SIGNALING	0.921474	1	0.0392759	-0.212034	-0.685657	48	Il12rb2;Il27;Stat1;Mtap;Arf1;Pdcd4;Anxa2;Il12b;Snrpa1;Jak2;Il12a;Msn;Gsto1
523	REACTOME_INTERLEUKIN_12_SIGNALING	0.952077	1	0.0376143	-0.200847	-0.632116	40	Il12rb2;Mtap;Arf1;Pdcd4;Anxa2;Il12b;Snrpa1;Jak2;Il12a;Msn;Gsto1
524	REACTOME_INTERLEUKIN_15_SIGNALING	0.780239	1	0.0496901	-0.302163	-0.749549	14	Il15ra;Stat5b
525	REACTOME_INTERLEUKIN_17_SIGNALING	0.142643	0.492725	0.141225	-0.358774	-1.23911	66	Dusp4;Rps6ka2;Il17re;Rps6ka3;Mapk8;Tab3;Ppp2r1b;Map2k4;Mapk1;Nod2;Vrk3;Ikbkg;Creb1;Map2k6;Mapk10;Ppp2r5d;Mapk14;Tnip2;Map2k1;Ppp2ca;Btrc;Cul1;Tab2;Dusp6;Ikbkb;Il17ra;Ubc
526	REACTOME_INTERLEUKIN_1_FAMILY_SIGNALING	0.933426	1	0.0318535	-0.194399	-0.728985	128	Il1rn;Mapk8;Il1b;Tab3;Il18rap;Il1rl1;Irak3;Il4;Map2k4;Nod2;Il1r2;Peli1;Usp18;Il1rapl1;Il1a;Ikbkg;Map2k6;Sqstm1;Psmd1;Ptpn4;Tnip2;Map2k1;Psmc3;Btrc;Cul1;Ptpn9;Alox5;Tab2;Usp14;Ikbkb;Casp8;Ubc;Psma3;Psmc5;Ube2n;Il1rl2;Peli3
527	REACTOME_INTERLEUKIN_1_SIGNALING	0.994143	1	0.0314209	-0.168296	-0.607149	98	Il1rn;Il1b;Tab3;Irak3;Map2k4;Nod2;Il1r2;Peli1;Usp18;Il1a;Ikbkg;Map2k6;Sqstm1;Psmd1;Tnip2;Map2k1;Psmc3;Btrc;Cul1;Tab2;Usp14;Ikbkb;Casp8;Ubc;Psma3;Psmc5;Ube2n;Peli3;Nod1;Psmd12
528	REACTOME_INTERLEUKIN_20_FAMILY_SIGNALING	0.549414	0.962108	0.0653834	-0.369231	-0.948697	16	Stat1;Il20ra;Socs3;Stat5b;Stat2;Jak2
529	REACTOME_INTERLEUKIN_21_SIGNALING	0.631579	1	0.0609039	-0.383946	-0.860154	10	Stat1;Stat5b
530	REACTOME_INTERLEUKIN_27_SIGNALING	0.668385	1	0.0572461	-0.364187	-0.843795	11	Il27;Stat1
531	REACTOME_INTERLEUKIN_2_FAMILY_SIGNALING	0.956989	1	0.0614364	0.193703	0.647355	38	Il9r;Inppl1;Il3ra
532	REACTOME_INTERLEUKIN_2_SIGNALING	0.69244	1	0.0555947	-0.354543	-0.821452	11	Il2ra;Stat5b
533	REACTOME_INTERLEUKIN_35_SIGNALLING	0.630849	1	0.0603786	-0.372549	-0.87767	12	Il12rb2;Stat1
534	REACTOME_INTERLEUKIN_37_SIGNALING	0.904412	1	0.0597318	0.221257	0.652786	20	Ptpn20;Ptpn6;Ptpn23;Ptpn18;Stat3;Casp1;Il18r1;Ptpn14;Sigirr
535	REACTOME_INTERLEUKIN_3_INTERLEUKIN_5_AND_GM_CSF_SIGNALING	1	1	0.0599892	0.135773	0.466708	43	Rps27a;Inppl1;Il3ra;Uba52;Ptpn6;Blnk;Pik3cd;Crkl;Fyn;Jak3;Inpp5d;Shc1;Rapgef1;Stat5a;Pik3r3;Vav1;Syk;Ubb;Gab2;Il2rb;Lyn;Pik3r2;Yes1;Sos1;Ptpn11;Tec;Pik3r1;Grb2;Il2rg;Csf2ra;Jak1;Pik3cb;Crk;Prkaca;Pik3ca;Ywhaz;Ubc;Jak2;Hck;Cbl;Stat5b;Csf2rb2;Il2ra
536	REACTOME_INTERLEUKIN_4_AND_INTERLEUKIN_13_SIGNALING	0.0103907	0.0963704	0.38073	0.401383	1.59201	98	Ighg3;Ighg2c;Ighg2b;Ighg1;Irf4
537	REACTOME_INTERLEUKIN_6_FAMILY_SIGNALING	0.906863	1	0.0596037	0.217643	0.642122	20	Ctf1;Cntfr
538	REACTOME_INTERLEUKIN_6_SIGNALING	0.601754	1	0.0632191	-0.397903	-0.891421	10	Stat1;Socs3;Cbl;Jak2
539	REACTOME_INTERLEUKIN_7_SIGNALING	0.962171	1	0.0384787	-0.196644	-0.554158	22	Socs1;Irs2;Stat5b;H3c15
540	REACTOME_INTERLEUKIN_RECEPTOR_SHC_SIGNALING	1	1	0.0566484	0.148108	0.441165	22	Inppl1;Il3ra;Ptpn6;Pik3cd;Jak3;Inpp5d;Shc1
541	REACTOME_INTRACELLULAR_SIGNALING_BY_SECOND_MESSENGERS	0.074401	0.346553	0.183024	-0.299828	-1.22284	291	Kl;Fgf10;Esr2;Pde1c;Foxo6;Fgf18;Pde1a;Esr1;Sall4;Btc;Fgfr4;Fgf17;Fgf3;Pip5k1b;Calm1;Prkcd;Camk2d;Tnks;Prkcg;Fgf23;Prkacb;Met;Fgf16;Gsk3b;Nrg1;Adcy9;Il1rl1;Mta3;Tnks2;Ppp2r1b;Klb;Erbb4;Ier3;Camkk1;Akt3;Mapk1;Ntrk3;Egr1;Nrg3;Camk2a;Adcy8;Irs2;Usp13;Prkce;Ago2;Pdpk1;Prkar2b;Nbea;Fgf7;Camk4;Prkca;Creb1;Them4;Kit;Rbbp7;Itpr1;Adcy2;Camkk2;Pik3r6;Kitl;Hdac5;Ppp2r5d;Psmd1;Pik3ap1;Frs2;Hbegf;Ppp2ca;Psmc3;…
542	REACTOME_INTRAFLAGELLAR_TRANSPORT	0.187302	0.564091	0.125033	-0.377515	-1.21643	46	Kif17;Tubb2b;Tuba1b;Dynll1;Tubb2a;Ttc26;Wdr35;Kifap3;Dync2h1;Kif3b;Tuba1c;Tuba3a;Tubb6;Tubb4b;Ift22;Ift81;Tubb3;Tuba4a;Ift52;Cluap1;Kif3a;Ttc30b
543	REACTOME_INTRA_GOLGI_AND_RETROGRADE_GOLGI_TO_ER_TRAFFIC	0.828309	1	0.0348652	-0.211146	-0.832311	189	Arf3;Vti1a;Kif26b;Kif21a;Rab39;Cenpe;Kif6;Tubb2b;Pafah1b2;Tmed2;Tuba1b;Dynll1;Nsf;Man1a2;Cux1;Kif15;Tubb2a;Napb;Dync1i1;Man1a;Pafah1b1;Capza2;Kif9;Arf1;Rab1a;Rab3gap1;Vps53;Kifap3;Kif3b;Tuba1c;Tuba8;Tuba3a;Cog1;Tubb6;Copz1;Rab30;Tubb4b;Gcc2;Actr10;Copg2;Kif23;Bicd1;Tubb3;Pla2g4a;Tuba4a;Tgoln1;Dync1li1;Kif5b;Arl1;Kif1b;Rab36;Napg;Tmf1;Man2a1;Copg1;Kif3a;Kif20b;Vps54;Rgp1
544	REACTOME_INTRA_GOLGI_TRAFFIC	0.51735	0.937532	0.0653834	-0.301505	-0.953823	42	Vti1a;Rab39;Nsf;Man1a2;Cux1;Napb;Man1a;Arf1;Cog1;Rab30
545	REACTOME_INTRINSIC_PATHWAY_FOR_APOPTOSIS	0.54902	0.962108	0.0925529	0.26329	0.939049	54	Cdkn2a;Pmaip1;E2f1;Bbc3;Septin4;Trp63;Bmf;Trp53bp2;Bax
546	REACTOME_INTRINSIC_PATHWAY_OF_FIBRIN_CLOT_FORMATION	0.754177	1	0.0672065	0.309099	0.788346	13	Gp5;F9;Vwf;Pros1;C1qbp;Serpine2;A2m;Serping1;Prcp
547	REACTOME_INWARDLY_RECTIFYING_K_CHANNELS	0.0667727	0.333104	0.21925	-0.458146	-1.38975	31	Kcnj5;Gabbr2;Gng2;Kcnj6;Kcnj12;Gabbr1;Gnb1;Gng7;Gnb4
548	REACTOME_IONOTROPIC_ACTIVITY_OF_KAINATE_RECEPTORS	0.0419387	0.256899	0.321776	-0.690949	-1.54793	10	Grik1;Calm1;Ncald;Grik3;Dlg3;Grik4
549	REACTOME_ION_CHANNEL_TRANSPORT	0.0441108	0.259973	0.321776	-0.362491	-1.38144	148	Trpm8;Atp4a;Ryr1;Fxyd2;Atp6v1c2;Ano5;Atp2c2;Wnk3;Slc9b2;Calm1;Trpc4;Ano3;Camk2d;Fxyd7;Atp2b4;Trpc3;Mlkl;Trpc6;Trpm2;Asic2;Atp8a1;Trpm4;Atp8b4;Trpc7;Atp6v1g2;Unc80;Ryr3;Camk2a;Ano4;Atp8a2;Trpc5;Ryr2
550	REACTOME_ION_HOMEOSTASIS	0.183835	0.559577	0.126254	-0.376774	-1.22645	49	Ryr1;Fxyd2;Slc8a1;Nos1;Calm1;Camk2d;Fxyd7;Atp2b4
551	REACTOME_ION_TRANSPORT_BY_P_TYPE_ATPASES	0.232339	0.633521	0.109684	-0.361459	-1.18351	50	Atp4a;Fxyd2;Atp2c2;Calm1;Camk2d;Fxyd7;Atp2b4;Atp8a1;Atp8b4;Camk2a;Atp8a2
552	REACTOME_IRAK1_RECRUITS_IKK_COMPLEX	0.751807	1	0.0678338	0.299684	0.776282	14	Ube2v1;Rps27a;Uba52
553	REACTOME_IRAK2_MEDIATED_ACTIVATION_OF_TAK1_COMPLEX	0.601852	1	0.0770737	0.371332	0.894893	10	Tab1;Rps27a;Uba52;Irak2;Traf6
554	REACTOME_IRAK4_DEFICIENCY_TLR2_4	0.799523	1	0.0643583	0.292865	0.746941	13	Cd14;S100a1;Tlr6;Irak4;Tlr1;Btk;Tlr2
555	REACTOME_IRE1ALPHA_ACTIVATES_CHAPERONES	0.947945	1	0.0628004	0.188955	0.662734	50	Pla2g4b;Sult1a1;Kdelr3;Cxxc1;Ddx11;Mydgf;Acadvl;Klhdc3;Ctdsp2;Tpp1;Gsk3a;Dnajc3;Lmna;Add1;Wipi1;Zbtb17;Srpr
556	REACTOME_IRF3_MEDIATED_INDUCTION_OF_TYPE_I_IFN	0.479381	0.903427	0.0734381	-0.422307	-0.978455	11	Ifi205
557	REACTOME_IRON_UPTAKE_AND_TRANSPORT	0.97956	1	0.035542	-0.180784	-0.593738	51	Atp6v1c2;Lcn2;Ireb2
558	REACTOME_IRS_MEDIATED_SIGNALLING	0.0168456	0.136108	0.352488	-0.497479	-1.57998	43	Kl;Fgf10;Fgf18;Fgfr4;Fgf17;Fgf3;Fgf23;Fgf16;Klb;Irs2;Pdpk1;Fgf7;Tlr9;Them4
559	REACTOME_ISG15_ANTIVIRAL_MECHANISM	0.669162	1	0.0508054	-0.252438	-0.874455	67	Isg15;Kpna3;Mx2;Stat1;Kpna1;Ube2l6;Eif4a2;Eif2ak2;Ifit1bl1;Usp18;Eif4g2
560	REACTOME_JNK_C_JUN_KINASES_PHOSPHORYLATION_AND_ACTIVATION_MEDIATED_BY_ACTIVATED_HUMAN_TAK1	0.861842	1	0.0435378	-0.25178	-0.709535	22	Mapk8;Tab3;Map2k4;Nod2;Ikbkg;Mapk10;Tab2;Ubc;Ube2n;Mapk9;Nod1
561	REACTOME_JOSEPHIN_DOMAIN_DUBS	0.735714	1	0.0683111	0.325486	0.78812	11	Rps27a;Uba52
562	REACTOME_KEAP1_NFE2L2_PATHWAY	0.986885	1	0.0696133	0.169073	0.676545	109	Cdkn2a;Sesn2;Psmb6;Abcc3;Brca1;Rps27a;Map1lc3b;Hmox1;Skp2;Palb2;Uba52;Abcc1;Dpp3;Nqo1;Cdkn1a;Eif2ak3;Sp1;Sesn1;Rela;Nploc4
563	REACTOME_KERATAN_SULFATE_BIOSYNTHESIS	0.867188	1	0.0646485	0.242885	0.734241	24	B4galt5;Fmod;Prelp;B4galt2;Ogn
564	REACTOME_KERATAN_SULFATE_DEGRADATION	0.550588	0.962108	0.0826646	0.372392	0.933398	12	Fmod;Prelp;Ogn;Galns;Hexa
565	REACTOME_KERATAN_SULFATE_KERATIN_METABOLISM	0.919571	1	0.0632191	0.216848	0.703676	31	B4galt5;Fmod;Prelp;B4galt2;Ogn;Galns;Hexa
566	REACTOME_KERATINIZATION	0.146264	0.493922	0.143759	-0.428344	-1.29935	31	Dsc3;Krt87;Tgm1;Krt73;Pkp2;Dsc2;Krt77;Dsp;Cdsn;Krt25;Klk8;Tchh
567	REACTOME_KETONE_BODY_METABOLISM	0.358796	0.795513	0.10673	0.450802	1.08641	10	Bdh2;Hmgcll1;Acss3;Bdh1;Hmgcs2;Acat1;Aacs;Hmgcl
568	REACTOME_KIDNEY_DEVELOPMENT	0.00928973	0.0899601	0.38073	-0.576891	-1.74995	31	Grem1;Gdnf;Plac8;Pcdh19;Ret;Npnt;Wnt4;Robo2
569	REACTOME_KILLING_MECHANISMS	0.949123	1	0.0420772	-0.25997	-0.58241	10	Mapk8;Wnt5a
570	REACTOME_KINESINS	0.589623	0.991741	0.0589694	-0.280248	-0.9204	51	Kif26b;Kif21a;Cenpe;Kif6;Tubb2b;Tuba1b;Kif15;Tubb2a;Kif9;Kifap3;Kif3b;Tuba1c;Tuba8;Tuba3a;Tubb6;Tubb4b;Kif23;Tubb3;Tuba4a;Kif5b;Kif1b
571	REACTOME_KSRP_KHSRP_BINDS_AND_DESTABILIZES_MRNA	0.906198	1	0.0420772	-0.242995	-0.624348	16	Dcp2
572	REACTOME_L1CAM_INTERACTIONS	0.00498851	0.0576304	0.407018	-0.426409	-1.5726	111	Scn11a;Scn5a;Scn10a;Itga2;Dnm3;Ank2;Nrp2;Rps6ka2;Rps6ka3;Scn3b;Chl1;Cd24a;Cltc;Lamb1;Tubb2b;Tuba1b;Nrp1;Dlg3;Alcam;Mapk1;Tubb2a;Cntn1;Sh3gl2;Scn9a;Kcnq3;Tuba1c;Tuba8;Tuba3a;Tubb6;Ank1;Actg1;Lama1;Sdcbp;Gap43;Tubb4b;Hspa8;Ap2a2;Map2k1;Scn8a;Tubb3;Scn2a;Tuba4a;Actb
573	REACTOME_LAGGING_STRAND_SYNTHESIS	0.00241625	0.0311981	0.431708	0.702436	2.07243	20	Dna2;Pold1;Pola2;Prim1;Lig1;Pcna;Rfc2;Pold2;Rpa2;Fen1
574	REACTOME_LAMININ_INTERACTIONS	0.426667	0.846108	0.104733	0.309726	0.99734	30	Col4a2;Lamc2;Col4a1;Itgb4;Lamc3
575	REACTOME_LATE_ENDOSOMAL_MICROAUTOPHAGY	0.908847	1	0.0637845	0.220249	0.714712	31	Hdac6;Vps37b;Hbb-bt;Rps27a;Uba52;Plin3;Arl13b
576	REACTOME_LATE_SARS_COV_2_INFECTION_EVENTS	0.900446	1	0.036839	-0.211819	-0.740359	71	Ano5;Mgat4c;Zdhhc2;Ano3;Gsk3b;Parp14;Ano4;St3gal2;Ano2;Zdhhc20;Parp10;St3gal3;Ddost;St3gal1;Man2a1;Ubc;Fut8;Csnk1a1;Sumo1;Srpk2;Parp9;Parp6
577	REACTOME_LDL_CLEARANCE	0.861614	1	0.0436251	-0.253135	-0.668517	17	Cltc;Ldlr;Lipa
578	REACTOME_LEISHMANIA_INFECTION	2.08639746174718e-12	1.37389272856052e-10	0.898671	0.584085	2.51017	161	Igkv17-127;Ighg3;Ighv3-6;Ighg2c;Igkv12-44;Ighv5-9;Iglc1;Ighg2b;Ighg1;Iglc2;Iglc3;Igkv17-121;Cd3g
579	REACTOME_LGI_ADAM_INTERACTIONS	0.701874	1	0.0545681	-0.327381	-0.812106	14	Adam23;Stx1b;Cacng3;Cacng4;Lgi2;Lgi1
580	REACTOME_LISTERIA_MONOCYTOGENES_ENTRY_INTO_HOST_CELLS	0.996633	1	0.0379271	-0.165782	-0.453069	20	Met;Sh3gl2;Cbll1;Cbl
581	REACTOME_LONG_TERM_POTENTIATION	0.00585883	0.0643007	0.407018	-0.623603	-1.77147	23	Nefl;Calm1;Camk2d;Gria1;Grin2a;Dlg2;Nrg1;Erbb4;Grin2d;Dlg3;Camk2a
582	REACTOME_LOSS_OF_FUNCTION_OF_MECP2_IN_RETT_SYNDROME	0.150943	0.503272	0.147331	-0.555691	-1.33964	13	Calm1;Tbl1xr1;Tbl1x;Camk4;Bdnf;Ncor1
583	REACTOME_LYSINE_CATABOLISM	0.561905	0.9688	0.0822055	0.373294	0.903881	11	Slc25a21;Gcdh;Aass;Aldh7a1
584	REACTOME_LYSOSOME_VESICLE_BIOGENESIS	0.978022	1	0.0614364	0.18019	0.589017	33	Ap1m2;Bloc1s1;Dnm2;Ap1g2;Ap1m1;Vamp8;Clvs2;Ctsz;Ap4b1;Clta
585	REACTOME_LYSOSPHINGOLIPID_AND_LPA_RECEPTORS	0.609881	1	0.0611693	-0.357884	-0.887771	14	Plppr1;S1pr3;Plppr4;Plppr5
586	REACTOME_MAP2K_AND_MAPK_ACTIVATION	0.994764	1	0.0583453	0.156778	0.52799	37	Itga2b;Nras;Lamtor3;Map2k2;Hras;Src;Arrb2;Lamtor2;Vwf;Apbb1ip
587	REACTOME_MAP3K8_TPL2_DEPENDENT_MAPK1_3_ACTIVATION	0.516295	0.937532	0.0696133	-0.388157	-0.978927	15	Map2k4;Ikbkg;Tnip2;Map2k1;Btrc;Cul1;Ikbkb;Ubc
588	REACTOME_MAPK1_MAPK3_SIGNALING	0.00705534	0.0736104	0.407018	-0.355821	-1.44076	251	Kl;Nefl;Gdnf;Fgf10;Prkg2;Rasgrp4;Dusp4;Ret;Rasgrp1;Fgf18;Spred3;Btc;Fgfr4;Fgf17;Fgf3;Calm1;Nrtn;Camk2d;Fgf23;Met;Fgf16;Dlg2;Nrg1;Rgl1;Cnksr2;Gfra2;Rasal1;Rasa1;Rasgrf1;Ptpn3;Ppp2r1b;Klb;Erbb4;Shc3;Grin2d;Dlg3;Mapk1;Nrg3;Rasgrf2;Shoc2;Camk2a;Il2ra;Csf2rb2;Irs2
589	REACTOME_MAPK6_MAPK4_SIGNALING	1	1	0.0315649	-0.117427	-0.411296	73	Prkacb;Pak3;Myc;Cdc42ep3;Ago2;Cdc14b;Psmd1;Psmc3;Hspb1;Septin7;Ubc;Psma3;Pak1;Mapk4;Psmc5;Mapk6;Psmd12;Prkaca;Psma4;Psmc1;Psmd14;Tnrc6b;Psma1;Psmc6;Ago3;Psmd6;Rac1;Psmb4;Psma5;Psmd11;Cdc42ep5
590	REACTOME_MAPK_FAMILY_SIGNALING_CASCADES	0.00999259	0.094678	0.38073	-0.340322	-1.38875	287	Kl;Nefl;Gdnf;Fgf10;Prkg2;Rasgrp4;Dusp4;Ret;Rasgrp1;Fgf18;Spred3;Btc;Fgfr4;Fgf17;Fgf3;Calm1;Nrtn;Camk2d;Fgf23;Prkacb;Met;Fgf16;Dlg2;Nrg1;Rgl1;Cnksr2;Gfra2;Rasal1;Rasa1;Rasgrf1;Pak3;Ptpn3;Ppp2r1b;Klb;Erbb4;Shc3;Grin2d;Myc;Dlg3;Mapk1;Cdc42ep3;Nrg3;Rasgrf2;Shoc2;Camk2a;Il2ra;Csf2rb2;Irs2
591	REACTOME_MAPK_TARGETS_NUCLEAR_EVENTS_MEDIATED_BY_MAP_KINASES	0.0715421	0.339997	0.2114	-0.455605	-1.38204	31	Dusp4;Rps6ka2;Rps6ka3;Mapk8;Ppp2r1b;Mapk1;Vrk3;Creb1;Mapk10;Ppp2r5d;Mapk14;Ppp2ca
592	REACTOME_MASTL_FACILITATES_MITOTIC_PROGRESSION	0.983796	1	0.0531298	0.189804	0.45742	10	Ccnb1;Ppp2cb;Cdk1;Ensa;Ppp2r2d
593	REACTOME_MATERNAL_TO_ZYGOTIC_TRANSITION_MZT	0.185629	0.560718	0.17822	0.322752	1.19008	67	H4c8;Ung;H4c11;H2ac7;Cnot9;Uhrf1;H4c4;H3c4;Rps2;Eif4b;Polr2d;Cnot7;H2aj;H4c12;Cnot6;Cnot3;Kdm6b;Hira;Paip1;H2az2;H3f3b;Zfp36l2;H2bc8;H2bc21;H2bc6;Kdm5a;Eif4a3;Dis3l2;H2bc4;Pabpc1;Kdm6a
594	REACTOME_MATURATION_OF_SARS_COV_1_NUCLEOPROTEIN	0.395189	0.826467	0.0835991	-0.456791	-1.05835	11	Gsk3b;Parp14;Parp10;Sumo1;Parp9;Parp6;Ube2i
595	REACTOME_MATURATION_OF_SARS_COV_2_NUCLEOPROTEIN	0.332762	0.770061	0.0931455	-0.443381	-1.1182	15	Gsk3b;Parp14;Parp10;Csnk1a1;Sumo1;Srpk2;Parp9;Parp6;Ube2i
596	REACTOME_MATURATION_OF_SARS_COV_2_SPIKE_PROTEIN	0.720745	1	0.0749279	0.247065	0.835086	40	Mgat4b;Ost4;St6galnac2;Edem2;Zdhhc9;Golga7;Tmem258;Zdhhc8;Man1b1
597	REACTOME_MATURATION_OF_TCA_ENZYMES_AND_REGULATION_OF_TCA_CYCLE	0.806452	1	0.0658312	0.259409	0.748526	19	Fxn;Idh2;Sdhaf1;Isca2;Acat1;Cs
598	REACTOME_MECHANICAL_LOAD_ACTIVATES_SIGNALING_BY_PIEZO1_AND_INTEGRINS_IN_OSTEOCYTES	0.565074	0.9688	0.0632191	-0.351175	-0.927435	17	Cacnb2;Cacna2d1;Spp1
599	REACTOME_MECP2_REGULATES_NEURONAL_RECEPTORS_AND_CHANNELS	0.0155842	0.129901	0.38073	-0.641269	-1.71126	18	Oprm1;Oprk1;Trpc3;Grin2a;Met
600	REACTOME_MEIOSIS	0.00966899	0.0929494	0.38073	0.428381	1.5825	74	Stag3;Smc1b;Rad51;Fignl1;H4c8;Syce1;H4c11;H2ac7;Brca1;H4c4;H3c4;Mnd1;Sun2;Rpa2;BC055324;H2aj;Psmc3ip;Spo11;Blm;Tinf2;H4c12;Msh5
601	REACTOME_MEIOTIC_RECOMBINATION	0.0291574	0.201049	0.352488	0.443569	1.54181	46	Rad51;Fignl1;H4c8;H4c11;H2ac7;Brca1;H4c4;H3c4;Mnd1;Rpa2;BC055324;H2aj;Psmc3ip;Spo11;Blm;H4c12;Msh5
602	REACTOME_MEIOTIC_SYNAPSIS	0.0203837	0.156077	0.352488	0.470544	1.61746	43	Stag3;Smc1b;H4c8;Syce1;H4c11;H2ac7;Brca1;H4c4
603	REACTOME_METABOLIC_DISORDERS_OF_BIOLOGICAL_OXIDATION_ENZYMES	0.342105	0.776815	0.0891647	-0.385485	-1.08633	22	Cyp11a1;Cyp26b1;Cyp2r1
604	REACTOME_METABOLISM_OF_AMINE_DERIVED_HORMONES	0.000344167	0.00596405	0.498493	-0.811857	-1.91262	12	Dio3;Tph1;Aanat;Th;Duox1;Slc5a5;Tshb
605	REACTOME_METABOLISM_OF_AMINO_ACIDS_AND_DERIVATIVES	6.69279599033857e-06	0.000169508	0.610527	0.380355	1.76506	307	Dct;Inmt;Pycr1;Prodh;Carns1;Aspg;Slc25a21;Psmb6;Fau;Rps21;Rpl37a;Gldc;Pxmp2;Rps29;Aspa;Rps28;Sds;Suox;Rps16;Rpl8;Shmt1;Rpl13a;Rplp2;Rps23;Rps27a;Rps26;Gcdh;Rida;Gpt2;Slc25a15;Rpl13;Ddo;Ado;Nat8l;Rpl36;Aass;Rps9;Rpl35a;Rpl28;Bbox1;Rplp1;Rpl37;Rpl12;Rpl30;Rpl22;Glul;Rps15;Rpl18a;Rpl7a;Rps27;Rpl15;Rps19;Pcbd1;Rps14;Gadl1;Nnmt;Rpl31;Rps13;Rps2;Rps12;Bckdha;Rpl36al;Ahcy;Rps18;Fah;Qdpr;Rpl23;Rpl18;Uba5…
606	REACTOME_METABOLISM_OF_CARBOHYDRATES_AND_CARBOHYDRATE_DERIVATIVES	0.816223	1	0.0339724	-0.208718	-0.845463	257	Ndst4;Hs3st3a1;Cd44;B3gat2;Aldob;Gpc3;Hs6st2;Has2;Aldh1a7;Hs3st4;Calm1;Pygl;Tpi1;Glb1l2;B3gnt3;Fut7;Fut9;Prkacb;Hs3st3b1;Eno1;Fut4;Acan;Chst9;B3gat1;Ndst3;Ppp2r1b;Prps1;Sdc3;Chst1;Pfkfb3;Ids;Hk3;Hs3st5;Dcn;Hk1;Eno2;Gbe1;Hs3st2;Gck;Eno4;St3gal2;Xylt1;Phkb
607	REACTOME_METABOLISM_OF_COFACTORS	0.711974	1	0.0515309	-0.289429	-0.829635	24	Prkg2;Calm1
608	REACTOME_METABOLISM_OF_FAT_SOLUBLE_VITAMINS	0.226667	0.627143	0.15017	0.348318	1.15544	36	Sdc1;Apoc3;Apoa1;Apoe;Gpc2;Rbp1;Vkorc1;Sdc4;Apom;Pnlip;Retsat
609	REACTOME_METABOLISM_OF_FOLATE_AND_PTERINES	0.091358	0.378918	0.234393	0.515376	1.39564	16	Dhfr;Mthfd2;Shmt1;Shmt2;Mthfr;Fpgs;Mthfd1l;Aldh1l2;Mthfd1
610	REACTOME_METABOLISM_OF_NITRIC_OXIDE_NOS3_ACTIVATION_AND_REGULATION	0.481054	0.905069	0.0711327	-0.371597	-0.981369	17	Calm1;Cygb;Zdhhc21;Spr;Ddah1
611	REACTOME_METABOLISM_OF_NUCLEOTIDES	0.402349	0.831741	0.0743625	-0.286783	-1.02845	89	Cda;Ak8;Gda;Ak7;Upb1;Ak5;Glrx;Pnp2;Dpyd;Dpys;Cmpk1;Nt5c1a;Nt5e;Upp1;Rrm2b;Dctd;Nudt15;Upp2;Samhd1
612	REACTOME_METABOLISM_OF_POLYAMINES	0.971429	1	0.0363783	-0.190369	-0.613408	46	Azin1;Oaz3;Sms;Azin2;Psmd1;Psmc3;Srm;Psma3;Psmc5;Amd1;Psmd12;Psma4;Psmc1;Psmd14;Psma1;Oaz2;Psmc6;Psmd6;Odc1;Psmb4;Psma5;Psmd11
613	REACTOME_METABOLISM_OF_PORPHYRINS	0.0458875	0.263903	0.321776	0.554587	1.60026	19	Cpox;Hmox1;Fech;Blvra;Urod;Cox10;Alas2;Abcc1;Abcg2;Hmbs
614	REACTOME_METABOLISM_OF_STEROIDS	0.204735	0.597864	0.110122	-0.31669	-1.17309	115	Vdr;Lrp2;Cyp11a1;Cyp2r1;Ch25h;Hmgcr;Stard4;Dhcr24;Tbl1xr1;Tbl1x;Sqle;Ran;Nfyb;Sec23a;Stard3nl;Med1;Slc27a2;Hmgcs1;Star;Ncoa2;Osbpl3
615	REACTOME_METABOLISM_OF_STEROID_HORMONES	0.35049	0.787706	0.111918	0.36795	1.08558	20	Hsd17b1;Srd5a1;Hsd11b1;Fdxr;Fdx1;Hsd17b11;Stard6;Tspoap1;Fdx2
616	REACTOME_METABOLISM_OF_VITAMINS_AND_COFACTORS	0.152672	0.507749	0.224966	0.26644	1.15635	169	Sdc1;Apoc3;Apoa1;Apoe;Acacb;Dhfr;Mthfd2;Gpc2;Coq7;Cyb5r3;Rnls;Shmt1;Nadsyn1;Shmt2;Nmrk1;Ppcdc;Dcakd;Rbp1;Coq3;Naxe;Naprt;Nudt12;Slc5a6;Nnmt;Vkorc1;Abcd4;Mthfr;Sdc4;Cd320;Apom;Pnlip;Fpgs;Mthfd1l;Retsat;Tcn2;Gsto2;Coq6;Abcc1;Slc2a1;Acp5;Aldh1l2;Lrp8;Aox1;Pcx;Pank4;Plb1;Slc25a16;Gpc5;Mthfd1
617	REACTOME_METABOLISM_OF_WATER_SOLUBLE_VITAMINS_AND_COFACTORS	0.552901	0.964464	0.103958	0.236356	0.942128	111	Acacb;Dhfr;Mthfd2;Cyb5r3;Rnls;Shmt1;Nadsyn1;Shmt2;Nmrk1;Ppcdc;Dcakd;Naxe;Naprt;Nudt12;Slc5a6;Nnmt;Abcd4;Mthfr;Cd320;Fpgs;Mthfd1l;Tcn2;Gsto2;Abcc1;Slc2a1;Acp5;Aldh1l2;Aox1;Pcx;Pank4;Slc25a16;Mthfd1
618	REACTOME_METALLOPROTEASE_DUBS	0.568528	0.9688	0.0850427	0.30547	0.909895	22	H2ac7;Brca1;Rps27a;Uba52;Kat2b
619	REACTOME_METAL_ION_SLC_TRANSPORTERS	0.538265	0.951537	0.0883594	0.311765	0.931287	23	Slc39a4;Slc39a3;Heph;Slc30a3;Slc40a1;Slc39a5;Slc11a1;Slc39a1;Slc39a7;Slc41a1
620	REACTOME_METHYLATION	0.588235	0.990672	0.0791317	0.361845	0.90696	12	Tpmt;Nnmt;Ahcy
621	REACTOME_MET_ACTIVATES_PTK2_SIGNALING	0.0554236	0.291972	0.321776	-0.501413	-1.51931	30	Col5a1;Itga2;Lamb3;Col3a1;Col24a1;Col2a1;Met;Lamb1;Col5a2
622	REACTOME_MET_ACTIVATES_RAP1_AND_RAC1	0.867698	1	0.0452247	-0.289558	-0.670885	11	Met
623	REACTOME_MET_ACTIVATES_RAS_SIGNALING	0.966667	1	0.0412376	-0.232353	-0.520541	10	Met;Kras
624	REACTOME_MET_PROMOTES_CELL_MOTILITY	0.0810811	0.36321	0.197822	-0.435372	-1.37085	41	Col5a1;Itga2;Lamb3;Col3a1;Col24a1;Col2a1;Met;Lamb1;Col5a2
625	REACTOME_MET_RECEPTOR_RECYCLING	0.966667	1	0.0412376	-0.229087	-0.513225	10	Met
626	REACTOME_MHC_CLASS_II_ANTIGEN_PRESENTATION	0.922581	1	0.0721798	0.188614	0.756658	107	Ctse;Lag3;Ap1m2;Kif4;Sec13;Ctsd;Cd74;Dnm2;Ctsa;Kif2c;Ctsk;Klc3;H2-Aa;Klc4;Ctsf;H2-Ab1;H2-Ob;Ap1m1;H2-Eb1;Ctsl;Ctso;Ctsh;H2-Oa;Ctss
627	REACTOME_MICRORNA_MIRNA_BIOGENESIS	0.864583	1	0.0647943	0.243736	0.736813	24	Polr2i;Polr2d;Polr2f;Polr2k;Polr2j;Tarbp2;Bcdin3d;Polr2h;Polr2g;Polr2l;Ago1;Polr2a;Polr2c;Polr2e;Ago4
628	REACTOME_MISCELLANEOUS_TRANSPORT_AND_BINDING_EVENTS	0.947891	1	0.0580984	0.205181	0.592049	19	Nipal4;Nipa2;Mrs2;Ctns;Lrrc8a
629	REACTOME_MISMATCH_REPAIR	0.00623147	0.0661842	0.407018	0.694443	1.84223	15	Exo1;Pold1;Lig1;Pcna;Pold2;Rpa2
630	REACTOME_MITF_M_DEPENDENT_GENE_EXPRESSION	0.270701	0.688249	0.15017	0.276079	1.09735	103	Cdkn2a;Mcm2;Dct;Irf4;Mcm5;Mlph;Brca1;Tbx2;Lig1;Smarcd2;Actl6a;Bcl7b;Tert;Dpf2;Ccnb1;Lef1;Tcf7l1;Sox10;Pmel;Trpm1;Cdkn1a;Hint1
631	REACTOME_MITF_M_REGULATED_MELANOCYTE_DEVELOPMENT	0.972936	1	0.0285744	-0.185547	-0.708346	149	Mc4r;Mc3r;Itga2;Zic1;Gxylt2;Ccnd1;Met;Gsk3b;Plk1;Usp46;Eef1e1;Tnfsf11;Bcl2;Akt3;Mapk1;Bcl7a;Rab27a;Ago2;Tcf7l2;Smarce1;Creb1;Bcl2a1a;Zeb1;Kit;Dpf3;Kitl;Arid1b;Dpf1;Mapk14;Myrip;Arid1a
632	REACTOME_MITOCHONDRIAL_BIOGENESIS	0.989676	1	0.031998	-0.168674	-0.607232	94	Prkaa2;Calm1;Dmac2l;Tbl1xr1;Usp46;Tbl1x;Mterf1b;Med1;Ncoa2;Rxra;Camk4;Creb1;Helz2;Mapk14;Apool;Crtc1;Prkag2;Atp5o;Ncor1;Ncoa1;Tfam;Mterf1a;Pprc1;Ppargc1a;Ppargc1b;Chchd6;Gabpa;Tgs1;Atf2
633	REACTOME_MITOCHONDRIAL_CALCIUM_ION_TRANSPORT	0.927869	1	0.0400032	-0.223337	-0.634435	23	Micu3;Mcu;Mcub;Phb2;Yme1l1
634	REACTOME_MITOCHONDRIAL_FATTY_ACID_BETA_OXIDATION	0.0693333	0.336493	0.282013	0.424881	1.40941	36	Acot2;Eci1;Pctp;Hadh;Acads;Acot11;Acad10;Dbi;Acad11;Acbd6;Hadha;Acsf2;Acadvl;Acot9;Acaa2;Decr1;Hadhb;Mmut;Acot12
635	REACTOME_MITOCHONDRIAL_FATTY_ACID_BETA_OXIDATION_OF_SATURATED_FATTY_ACIDS	0.81713	1	0.0618406	0.29751	0.716987	10	Hadh;Acads;Hadha;Acadvl;Hadhb;Acadl
636	REACTOME_MITOCHONDRIAL_IRON_SULFUR_CLUSTER_BIOGENESIS	0.183771	0.559577	0.158514	0.486895	1.24181	13	Fxn;Hscb;Fdxr;Fdx1;Glrx5
637	REACTOME_MITOCHONDRIAL_PROTEIN_DEGRADATION	0.0877743	0.372899	0.271289	0.323662	1.28375	98	Cox4i1;Acot2;Eci1;Me2;Shmt2;Idh2;Ndufa2;Fech;Oxsm;Hadh;Cox5b;Mrpl12;Suclg2;Aldh2;Bdh1;Ndufa13;Hmgcs2;Spg7;Iars2;Mrps10;Hspa9;Ssbp1;Oma1;Acat1;Cs;Afg3l2;Smdt1;Hsd17b10;Lonp1;Slc25a5;Atp5h;Dld
638	REACTOME_MITOCHONDRIAL_PROTEIN_IMPORT	0.349112	0.787706	0.125033	0.288589	1.04816	61	Fxn;Hscb;Tomm7;Timm23;Timm13;Timm44;Timm50;Hspa9;Mtx2;Slc25a4;Coa4;Timm21;Dnajc19;Cs;Gfer;Pitrm1;Cyc1;Timm8b;Atp5g1;Pam16;Tomm22;Ndufb8;Tomm5;Chchd5;Samm50;Cmc4;Pmpcb
639	REACTOME_MITOCHONDRIAL_RNA_DEGRADATION	0.865741	1	0.0590955	0.269411	0.649269	10	Tbrg4;Fastk;Rexo2;Fastkd2;Supv3l1
640	REACTOME_MITOCHONDRIAL_TRANSLATION	0.93617	1	0.0684715	0.189504	0.747043	92	Mrpl34;Mrpl28;Eral1;Mrps26;Mrpl12;Mrpl4;Mrpl57;Mrpl54;Mrps21;Mrpl20;Mrps16;Mrpl13;Mrps10;Mrps7;Mrps36;Mrps31;Gfm1;Mrps24;Mrps28;Mrpl9;Aurkaip1;Mrps5;Gfm2;Mrpl14;Mrpl2;Mrpl30;Mrpl37;Mrps11;Mrpl16;Mrpl22;Mrpl48;Mrpl23;Mrpl36;Mrps14;Mrpl11;Mrps27;Mrps9;Mrpl10;Mrpl21;Mrps18a;Tsfm;Mrpl46
641	REACTOME_MITOCHONDRIAL_TRNA_AMINOACYLATION	0.168367	0.535603	0.172324	0.429805	1.26425	21	Gars;Cars2;Aars2;Vars2;Tars2;Iars2;Qars;Ppa2;Sars2
642	REACTOME_MITOCHONDRIAL_UNFOLDED_PROTEIN_RESPONSE_UPRMT	0.968174	1	0.0390355	-0.21325	-0.547922	16	Esr1
643	REACTOME_MITOPHAGY	0.333333	0.770061	0.121543	0.319961	1.06931	38	Ulk1;Map1lc3a;Ube2v1;Rps27a;Tomm7;Map1lc3b;Uba52
644	REACTOME_MITOTIC_G1_PHASE_AND_G1_S_TRANSITION	0.000221962	0.00406005	0.518848	0.436446	1.79679	136	Pole;Cdkn2a;Cdc6;Cdt1;Mcm2;Mcm5;Orc1;Mcm3;Cdc45;Mcm6;Ccne1;Rrm2;Mcm4;Psmb6;E2f1;Pola2;Fbxo5;Dhfr;Prim1;Gmnn;Ppp2r3d;Pcna;Rps27a;Cdc25a;Skp2;Rpa2;Uba52;Ccna2;Mcm7;Dbf4;Tyms
645	REACTOME_MITOTIC_G2_G2_M_PHASES	0.973585	1	0.0774768	0.17916	0.788877	181	Gtse1;Pkmyt1;Ticrr;Psmb6;E2f1;Haus5;Haus8;Ppp2r3d;Rps27a;Ccp110;Tpx2;Cdc25a;Sgo1;Sfi1;Haus4;Cep152;Cep135;Uba52;Ccna2;Cep250;Cep164;Cep131;Ninl
646	REACTOME_MITOTIC_METAPHASE_AND_ANAPHASE	0.541485	0.954666	0.121543	0.216964	0.971074	212	Cenpu;Cenpi;Cenps;Ercc6l;Spdl1;Spc25;Psmb6;Fbxo5;Sec13;Ndc80;Cenpk;Sirt2;Rps27a;Itgb3bp;Dsn1;Sgo1;Pmf1;Cenph;Banf1;Rps27;Kif2c;Cenpp;Uba52;Anapc1;Anapc5;Cc2d1b;Nuf2;Anapc11;Nup188;Lemd2;Nde1;Ccnb1;Mad1l1;Incenp
647	REACTOME_MITOTIC_PROMETAPHASE	0.294118	0.722673	0.166934	0.241922	1.07307	193	Cenpu;Cenpi;Cenps;Ercc6l;Spdl1;Ncapg;Spc25;Haus5;Sec13;Ndc80;Haus8;Cenpk;Ccp110;Itgb3bp;Dsn1;Sgo1;Pmf1;Cenph;Sfi1;Rps27;Kif2c;Haus4;Cep152;Cenpp;Ncapd2;Cep135;BC055324;Cep250;Cep164;Cep131;Ninl;Nuf2;Smc2;Nde1;Ccnb1;Mad1l1;Incenp
648	REACTOME_MITOTIC_PROPHASE	0.125786	0.46145	0.224966	0.31106	1.23124	99	H4c8;H4c11;H2ac7;Sec13;Kmt5a;H4c4;H3c4;Aaas;Banf1;Nup210;Ncapg2;H2aj;Nup188;Lemd2;Smc2;Phf8;Ccnb1;Ncaph2;H4c12;Cnep1r1;Nup107;Seh1l;Nup133;Nup155;Nup85;Numa1;Ncapd3;Golga2;Nek9;Nup62;Lmna;Rab1b;Lpin3;Nup153;H2az2;H3f3b;Ppp2cb;H2bc8;Cdk1;Ensa;Ctdnep1;H2bc21;Emd
649	REACTOME_MITOTIC_SPINDLE_CHECKPOINT	0.121311	0.455177	0.234393	0.306835	1.2278	109	Cenpu;Cenpi;Cenps;Ercc6l;Spdl1;Spc25;Sec13;Ndc80;Cenpk;Itgb3bp;Dsn1;Sgo1;Pmf1;Cenph;Rps27;Kif2c;Cenpp;Anapc1;Anapc5;Nuf2;Anapc11;Nde1;Mad1l1;Incenp
650	REACTOME_MITOTIC_TELOPHASE_CYTOKINESIS	0.792453	1	0.0492918	-0.305397	-0.736243	13	Plk1;Pds5b;Kif23;Wapl
651	REACTOME_MODULATION_OF_HOST_RESPONSES_BY_IFN_STIMULATED_GENES	0.214405	0.614974	0.119348	-0.474076	-1.21808	16	Isg15;Ifi44;Ube2l6;Ifi27l2b;Ifih1;Ikbkg;Ikbkb;Uba7;Arih1
652	REACTOME_MOLECULES_ASSOCIATED_WITH_ELASTIC_FIBRES	0.699732	1	0.0768737	0.261838	0.849668	31	Bmp4;Mfap2;Ltbp3;Eln;Vtn;Itgb5
653	REACTOME_MRNA_CAPPING	0.219321	0.618822	0.151149	0.362925	1.159	29	Polr2i;Gtf2h4;Polr2d;Polr2f;Polr2k;Polr2j;Ercc2;Mnat1;Cdk7;Gtf2h3;Polr2h;Polr2g;Polr2l;Polr2a;Polr2c;Supt5;Polr2e
654	REACTOME_MRNA_DECAY_BY_3_TO_5_EXORIBONUCLEASE	0.830189	1	0.0471642	-0.277826	-0.700674	15	Exosc9;Exosc1;Exosc4;Hbs1l;Ttc37;Nt5c3b;Exosc5;Exosc2;Dis3;Skiv2l;Wdr61;Exosc7;Dcps;Exosc3;Exosc8
655	REACTOME_MRNA_DECAY_BY_5_TO_3_EXORIBONUCLEASE	0.711835	1	0.0542316	-0.321086	-0.809775	15	Dcp2
656	REACTOME_MRNA_SPLICING	0.0251913	0.18452	0.352488	0.291302	1.30388	209	Phf5a;Snrpg;Lsm5;Polr2i;Dhx38;Srsf12;Nkap;Ppp1r8;Rbmx2;Polr2d;Lsm8;Snrnp70;Polr2f;Ccdc12;Rbm5;Cwc25;U2af1l4;Snrpd2;Cherp;Dhx35;Polr2k;Snrpc;Cactin;Polr2j;Leng1;Lsm2;Ybx1;Ptbp1;U2surp;Yju2;Snrpe;Snrpd3;Snrnp40;Ppil1;Sap18;U2af2;Cwc27;Syf2;Ddx41;Ddx46;Zmat5;Ppih;Zcrb1;Pnn;Snrpb2;Bud31;Puf60;Ctnnbl1;Snrnp35;Magoh;Snip1;Zfp830;Rnps1;Tfip11;Lsm7;Cwc15;Srsf11;Rbm8a;Polr2h;Polr2g;Prpf4;Wdr70;Polr2l;Cwc2…
657	REACTOME_MRNA_SPLICING_MINOR_PATHWAY	0.117808	0.447068	0.216543	0.37283	1.30765	50	Snrpg;Polr2i;Polr2d;Polr2f;Snrpd2;Polr2k;Polr2j;Ybx1;Snrpe;Snrpd3;Snrnp40;Zmat5;Zcrb1;Snrnp35;Polr2h;Polr2g;Polr2l;Snrpb;Polr2a;Sf3b6;Polr2c;Polr2e;Snrpf;Sf3b5;Eftud2;Snrpd1;Snrnp25;Ncbp1;Txnl4a;Snrnp200;Srsf2;Ncbp2;Gtf2f1;Sf3b3;Sf3b4;Srsf6;Pdcd7;Sf3b2;Prpf6
658	REACTOME_MTORC1_MEDIATED_SIGNALLING	0.307292	0.734406	0.125033	0.363735	1.09957	24	Akt1s1;Eif4b;Lamtor3;Lamtor4;Rragd;Lamtor1;Eif4ebp1;Rps6
659	REACTOME_MTOR_SIGNALLING	0.917553	1	0.0629395	0.207874	0.70262	40	Akt1s1;Eif4b;Lamtor3;Lamtor4;Rragd;Lamtor1;Eif4ebp1;Rps6;Stk11;Prkab1;Lamtor2;Akt1;Prkag1;Akt2;Strada
660	REACTOME_MUCOPOLYSACCHARIDOSES	0.133333	0.476504	0.188204	0.573341	1.38827	11	Arsb;Hyal1;Galns;Naglu;Sgsh;Idua;Gusb
661	REACTOME_MUSCLE_CONTRACTION	0.0495979	0.273419	0.234393	-0.340181	-1.31861	172	Scn11a;Kcnip1;Scn5a;Ryr1;Fxyd2;Scn10a;Fgf13;Slc8a1;Nos1;Scn3b;Myh8;Calm1;Kcnk9;Trim72;Camk2d;Mybpc3;Fxyd7;Atp2b4;Fgf11;Cacna1g;Fgf12;Gucy1a2;Cacnb2;Mme;Kcnd2;Fgf14;Mybpc2;Gucy1a1;Ryr3;Myh3;Camk2a;Kcnip4;Anxa1;Npr1;Kcnk10;Kcnd3;Ryr2;Tnni3;Kcnj12;Scn9a;Vim;Actn3;Kcnq1;Cacng4;Akap9;Anxa2;Itpr1;Tpm4;Dysf;Orai2;Nppc
662	REACTOME_MYD88_INDEPENDENT_TLR4_CASCADE	0.898551	1	0.0357691	-0.21003	-0.764797	106	Dusp4;Rps6ka2;Rps6ka3;Mapk8;Tab3;Ppp2r1b;Map2k4;Mapk1;Nod2;Vrk3;Irf7;Usp18;Ikbkg;Creb1;Map2k6;Mapk10;Ppp2r5d;Mapk14;Tnip2;Map2k1;Ppp2ca;Btrc;Cul1;Tank;Tab2;Dusp6;Usp14;Ikbkb;Casp8;Optn;Ubc;Ube2n;Birc3;Mapk9;Ripk1
663	REACTOME_MYOGENESIS	0.972131	1	0.0378488	-0.196309	-0.557656	23	Cdh4;Cdh15;Map2k6;Ctnna2;Mapk14
664	REACTOME_M_DECAY_DEGRADATION_OF_MATERNAL_MRNAS_BY_MATERNALLY_STORED_FACTORS	0.506596	0.935747	0.0937465	0.310997	0.966098	27	Cnot9;Rps2;Eif4b;Polr2d;Cnot7;Cnot6;Cnot3;Paip1;Zfp36l2;Eif4a3;Pabpc1;Cnot10
665	REACTOME_M_PHASE	0.222857	0.621337	0.227987	0.230231	1.08294	349	Cenpu;H4c8;Cenpi;Cenps;Ercc6l;Spdl1;Ncapg;Spc25;H4c11;H2ac7;Psmb6;Haus5;Fbxo5;Sec13;Ndc80;Haus8;Kmt5a;Cenpk;Sirt2;H4c4;H3c4;Rps27a;Ccp110;Itgb3bp;Aaas;Dsn1;Sgo1;Pmf1;Cenph;Banf1;Sfi1;Rps27;Kif2c;Haus4;Cep152;Cenpp;Ncapd2;Cep135;Uba52;BC055324;Anapc1;Cep250;Cep164;Cep131;Anapc5;Cc2d1b;Ninl;Nup210;Ncapg2;Nuf2;Anapc11;Mau2;H2aj;Nup188;Lemd2;Smc2;Nde1;Phf8;Ccnb1;Mad1l1;Incenp
666	REACTOME_NA_CL_DEPENDENT_NEUROTRANSMITTER_TRANSPORTERS	0.130584	0.470897	0.159647	-0.592531	-1.37285	11	Slc6a3;Slc18a2;Slc6a15;Slc6a1
667	REACTOME_NCAM1_INTERACTIONS	0.0159283	0.130963	0.352488	-0.515886	-1.63203	42	Gdnf;Col5a1;St8sia2;Col6a2;Col6a5;Nrtn;Col3a1;St8sia4;Cacna1g;Col2a1;Cacnb2;Col6a6;Col5a2;Gfra2
668	REACTOME_NCAM_SIGNALING_FOR_NEURITE_OUT_GROWTH	0.0451128	0.262892	0.261664	-0.413605	-1.41526	62	Gdnf;Col5a1;St8sia2;Col6a2;Col6a5;Nrtn;Col3a1;St8sia4;Cacna1g;Col2a1;Cacnb2;Col6a6;Col5a2;Gfra2
669	REACTOME_NEDDYLATION	1	1	0.0833634	0.10684	0.481012	220	Psmb6;Brca1;Hif3a;Dtl;Rps27a;Ddb2;Fbxw4;Cops7b;Commd9;Ccnf;Skp2;Ccdc8;Dcaf11;Klhl42;Palb2;Uba52;Commd4;Asb5;Ercc8;Dpp3;Wdtc1;Fem1a;Cdkn1a;Rnf7;Asb11;Fbxo27;Fbxl3;Commd3;Fbxl22;Cul4a;Fbxw8;Epas1;Spsb3;Nploc4;Klhl11;Dcaf4;Fbxo44;Commd2;Sem1;Asb6;Cop1;Fbxw10;Fbxw15;Fbxw5
670	REACTOME_NEF_MEDIATED_DOWNREGULATION_OF_MHC_CLASS_I_COMPLEX_CELL_SURFACE_EXPRESSION	0.764286	1	0.0664364	0.319026	0.772478	11	Ap1m2;Ap1m1;H2-Q7;B2m
671	REACTOME_NEF_MEDIATES_DOWN_MODULATION_OF_CELL_SURFACE_RECEPTORS_BY_RECRUITING_THEM_TO_CLATHRIN_ADAPTERS	0.751269	1	0.0704501	0.2699	0.803945	22	Ap1m2;Cd8b1;Cd28;Ap1m1;H2-Q7;B2m
672	REACTOME_NEGATIVE_EPIGENETIC_REGULATION_OF_RRNA_EXPRESSION	0.0270188	0.192345	0.352488	0.395147	1.44233	65	H4c8;H4c11;H2ac7;Dnmt1;Polr1c;H4c4;H3c4;Gtf2h4;Dnmt3b;H2aj;Polr2f;Polr2k;H4c12;Sap30l;Ercc2;Sap18;Baz2a;Taf1c;Rrp8;Mnat1;Cdk7;H2az2;H3f3b;H2bc8;Gtf2h3;H2bc21;Polr2h;Polr2l;H2bc6;Mbd2;Taf1d;H2bc4;Sirt1
673	REACTOME_NEGATIVE_REGULATION_OF_FGFR1_SIGNALING	0.041868	0.256899	0.282013	-0.503005	-1.49773	28	Kl;Fgf10;Fgf17;Fgf3;Fgf23
674	REACTOME_NEGATIVE_REGULATION_OF_FGFR2_SIGNALING	0.0775926	0.35187	0.287805	-0.488439	-1.48	30	Fgf10;Fgf18;Fgf17;Fgf3;Fgf23;Fgf16;Mapk1;Fgf7;Cbl;Frs2;Ppp2ca;Fgf5;Braf
675	REACTOME_NEGATIVE_REGULATION_OF_FGFR3_SIGNALING	0.282504	0.704964	0.0988903	-0.388937	-1.14087	26	Fgf18;Fgf17;Fgf23;Fgf16;Mapk1;Cbl;Frs2;Ppp2ca;Fgf5;Braf
676	REACTOME_NEGATIVE_REGULATION_OF_FGFR4_SIGNALING	0.0914928	0.378918	0.186433	-0.471338	-1.38258	26	Fgf18;Fgfr4;Fgf17;Fgf23;Fgf16;Klb;Mapk1
677	REACTOME_NEGATIVE_REGULATION_OF_FLT3	0.871122	1	0.0602484	0.256264	0.679822	15	Rps27a;Uba52
678	REACTOME_NEGATIVE_REGULATION_OF_MAPK_PATHWAY	0.92126	1	0.0384787	-0.21981	-0.698111	43	Dusp4;Ptpn3;Ppp2r1b;Mapk1;Dusp5;Kras;Ppp2r5d;Map2k1;Ppp2ca;Braf;Dusp6
679	REACTOME_NEGATIVE_REGULATION_OF_MET_ACTIVITY	0.977041	1	0.0579755	0.190483	0.560297	21	Rps27a;Uba52;Sh3gl1;Ptpn1;Lrig1;Stam2
680	REACTOME_NEGATIVE_REGULATION_OF_NMDA_RECEPTOR_MEDIATED_NEURONAL_TRANSMISSION	0.0298229	0.202928	0.352488	-0.587819	-1.64187	21	Nefl;Calm1;Camk2d;Grin2a;Ppm1e;Dlg2;Grin2d;Dlg3;Camk2a;Camk4;Grin2b;Ppm1f
681	REACTOME_NEGATIVE_REGULATION_OF_NOTCH4_SIGNALING	0.891008	1	0.0655321	0.210545	0.723733	43	Psmb6;Rps27a;Uba52;Notch4;Sem1;Akt1;Tacc3;Adrm1;Psmb1;Psmd13;Psmd8;Psmb3;Psmb7;Psma7;Psmb2;Psmc2;Psmd7;Psmd2;Psmc4;Psmb5;Ubb;Psma6;Rbx1;Psma2;Psmd3;Psmd11;Psma5;Psmb4;Psmd6;Psmc6;Psma1;Psmd14;Psmc1;Psma4;Psmd12;Ywhaz;Psmc5;Psma3;Ubc;Cul1;Psmc3;Fbxw7;Psmd1
682	REACTOME_NEGATIVE_REGULATION_OF_TCF_DEPENDENT_SIGNALING_BY_WNT_LIGAND_ANTAGONISTS	0.0379741	0.239291	0.321776	-0.689957	-1.59858	11	Sfrp2;Wif1;Dkk2;Wnt4;Sfrp1
683	REACTOME_NEGATIVE_REGULATION_OF_THE_PI3K_AKT_NETWORK	0.0151515	0.127099	0.38073	-0.399641	-1.46976	110	Kl;Fgf10;Esr2;Fgf18;Esr1;Btc;Fgfr4;Fgf17;Fgf3;Pip5k1b;Fgf23;Met;Fgf16;Nrg1;Il1rl1;Ppp2r1b;Klb;Erbb4;Ier3;Akt3;Mapk1;Ntrk3;Nrg3;Irs2;Fgf7;Them4;Kit;Pik3r6;Kitl;Ppp2r5d;Pik3ap1;Frs2;Hbegf;Ppp2ca;Fgf5;Pik3r5;Bdnf
684	REACTOME_NEGATIVE_REGULATORS_OF_DDX58_IFIH1_SIGNALING	0.619427	1	0.0572461	-0.293323	-0.891584	32	Atg12;Isg15;Ube2l6;Ifih1;Itch;Cyld;Rnf125;Tnfaip3;Rnf216;Uba7;Ubc
685	REACTOME_NEPHRIN_FAMILY_INTERACTIONS	0.889803	1	0.0420772	-0.240728	-0.678388	22	Kirrel;Actn3;Cask;Kirrel3;Magi2;Pik3ca;Pik3cb;Wasl;Nck1
686	REACTOME_NETRIN_1_SIGNALING	0.0661417	0.332069	0.21925	-0.443121	-1.40734	43	Unc5d;Robo1;Trpc4;Trpc3;Trpc6;Slit2;Unc5c;Slit1;Trpc7;Siah2;Dcc;Trpc5;Ntn1;Rgmb
687	REACTOME_NEUREXINS_AND_NEUROLIGINS	0.000332513	0.00583893	0.498493	-0.574543	-1.90891	54	Syt10;Grm1;Lin7a;Epb41l3;Grin2a;Homer2;Epb41l1;Dlg2;Nrxn3;Grin2d;Dlg3;Lrrtm1;Grm5;Lrrtm3;Syt12;Lin7c;Nlgn1;Lrrtm2;Dlgap1;Lrrtm4;Homer1;Stxbp1;Syt7;Sipa1l1;Cask;Shank1;Grin2b
688	REACTOME_NEURONAL_SYSTEM	5.31877121145445e-23	2.3349405618285e-20	1.2379	-0.570752	-2.37604	368	Chrna2;Slc5a7;Kcnj5;Slc18a3;Chat;Slc6a3;Glra3;Nefl;Syt10;Chrna3;Glra1;Dnajc5;Grm1;Gabrq;Kcnh6;Chrna5;Kcnh8;Grik1;Glra2;Lin7a;Kcnc2;Chrna1;Rps6ka2;Kcnf1;Prkaa2;Kcnma1;Kcnmb2;Gabra5;Ache;Rps6ka3;Gabrg2;Gabra1;Slc18a2;Gabbr2;Gabrb2;Calm1;Rims1;Kcnk9;Slc1a6;Kcng3;Camk2d;Gad2;Kcng1;Kcna3;Gria1;Kif17;Gng2;Kcng2;Kcnb2;Epb41l3;Ncald;Prkcg;Syn2;Grin2a;Ppm1e;Homer2;Kcnj6;Epb41l1;Prkacb;Prkcb;Cacnb2;Dlg2;Gn…
689	REACTOME_NEUROTRANSMITTER_RECEPTORS_AND_POSTSYNAPTIC_SIGNAL_TRANSMISSION	4.9100160578331e-14	4.31099409877746e-12	0.965328	-0.597571	-2.32253	178	Chrna2;Kcnj5;Glra3;Nefl;Chrna3;Glra1;Gabrq;Chrna5;Grik1;Glra2;Lin7a;Chrna1;Rps6ka2;Prkaa2;Gabra5;Rps6ka3;Gabrg2;Gabra1;Gabbr2;Gabrb2;Calm1;Camk2d;Gria1;Kif17;Gng2;Ncald;Prkcg;Grin2a;Ppm1e;Kcnj6;Epb41l1;Prkacb;Prkcb;Dlg2;Gnal;Nrg1;Adcy9;Grin3a;Tubb2b;Htr3a;Gabra3;Akap5;Rasgrf1;Tuba1b;Grik3;Erbb4;Gabrg3;Chrna4;Gabra4;Camkk1;Grin2d;Gnai1;Dlg3;Mapk1;Nsf;Gabrb1;Tubb2a;Gria3;Rasgrf2;Glrb;Camk2a;Lin7c;G…
690	REACTOME_NEUROTRANSMITTER_RELEASE_CYCLE	0.000140244	0.0027162	0.518848	-0.602364	-1.94788	48	Slc5a7;Slc18a3;Chat;Dnajc5;Lin7a;Slc18a2;Rims1;Slc1a6;Gad2;Syn2;Slc6a1;Lin7c;Ppfia2;Gad1;Stxbp1;Gls;Syn1;Cask;Maoa;Hspa8;Aldh5a1;Snap25;Slc1a1
691	REACTOME_NEUTROPHIL_DEGRANULATION	0.963486	1	0.0215798	-0.187754	-0.787142	411	Sell;Ifi205;Cda;Plac8;Ptx3;Rab37;Dnajc5;Retn;Cd44;Bst1;Cd36;Stbd1;Lcn2;Cd55;Prkcd;Oscar;Acpp;Pygl;Mcemp1;Olr1;Pnp2;Folr2;Hp;Mmp25;Mme;Clec12a;Trpm2;Ifi204;Rhof;Atp8a1;Pafah1b2;Fgl2;Cd59b;Armc8;Atp8b4;Fpr1;Ptprj;Cpne1;S100a11;Adgrg3;Dynll1;Mapk1;Timp2;Ptprn2;2310033P09Rik;Dsp;Slc27a2;Mndal;Dnajc13;Hk3;H2-Q10
692	REACTOME_NFE2L2_REGULATING_ANTI_OXIDANT_DETOXIFICATION_ENZYMES	0.883333	1	0.0430173	-0.248777	-0.663875	18	Gsta3
693	REACTOME_NFE2L2_REGULATING_TUMORIGENIC_GENES	0.991228	1	0.0400846	-0.198748	-0.445256	10	Bcl2;Ep300;Crebbp;Mafk;Nfe2l2;Egf;Notch1;Bcl2l1;Pdgfa;Sp1
694	REACTOME_NF_KB_ACTIVATION_THROUGH_FADD_RIP_1_PATHWAY_MEDIATED_BY_CASPASE_8_AND_10	0.708772	1	0.0554793	-0.357997	-0.802021	10	Ifih1;Ikbkg;Ikbkb;Casp8;Ripk1;Trim25
695	REACTOME_NF_KB_IS_ACTIVATED_AND_SIGNALS_SURVIVAL	0.164666	0.532837	0.140406	-0.544362	-1.31233	13	Ngfr
696	REACTOME_NGF_STIMULATED_TRANSCRIPTION	0.368	0.805076	0.0835991	-0.338805	-1.06258	39	Tph1;Egr2;Rrad;Egr4;Egr1;Egr3;Arc;Creb1;Fosb;Cdk5r1;Rest;Ep300;Junb
697	REACTOME_NICOTINAMIDE_SALVAGE	0.13012	0.470897	0.191892	0.512232	1.32685	14	Rnls;Naxe;Naprt;Nudt12;Nnmt
698	REACTOME_NICOTINATE_METABOLISM	0.335092	0.770218	0.119888	0.341404	1.05311	26	Rnls;Nadsyn1;Nmrk1;Naxe;Naprt;Nudt12;Nnmt
699	REACTOME_NITRIC_OXIDE_STIMULATES_GUANYLATE_CYCLASE	7.89765846051543e-05	0.00160019	0.538434	-0.769135	-2.10199	20	Pde11a;Prkg2;Kcnma1;Kcnmb2;Nos1;Pde1a;Prkg1;Gucy1a2;Nos2;Kcnmb4;Gucy1a1
700	REACTOME_NOD1_2_SIGNALING_PATHWAY	0.944179	1	0.0379271	-0.205059	-0.63821	36	Tab3;Casp4;Nod2;Ikbkg;Map2k6;Itch;Cyld;Mapk14;Tab2;Ikbkb;Tnfaip3;Casp8;Ubc;Ube2n;Birc3;Nod1
701	REACTOME_NONHOMOLOGOUS_END_JOINING_NHEJ	0.513298	0.937496	0.0934449	0.278382	0.963395	45	H4c8;H4c11;Brca1;H4c4;Tdp2;Pias4;Mdc1;Poll;H4c12;Rif1;Prkdc;Xrcc6;Polm;Rnf8;Tdp1;H2bc8;H2bc21;H2bc6;Abraxas1
702	REACTOME_NONSENSE_MEDIATED_DECAY_NMD	1.40527290536849e-09	5.00201193613594e-08	0.788187	0.607082	2.4189	110	Fau;Rps21;Rpl37a;Rps29;Rps28;Rps16;Rpl8;Rpl13a;Rplp2;Rps23;Rps27a;Rps26;Rpl13;Rpl36;Rps9;Rpl35a;Rpl28;Rplp1;Rpl37;Rpl12;Rpl30;Rpl22;Rps15;Rpl18a;Smg9;Rpl7a;Smg5;Rps27;Rpl15;Rps19;Rps14;Rpl31;Rps13;Rps2;Rps12;Rpl36al;Rps18;Rpl23;Rpl18;Uba52;Rpl11;Rps17;Rpl22l1;Rpl23a;Rpl38;Rpl39;Rpl27;Rpl5;Rps7;Rpl32;Rps3;Rpl36a;Rpl14;Rpl34;Rps27l;Rpl27a;Rps10;Rpl35;Upf3a;Rpl19;Rps6;Rpl17;Rpl3;Rps4x;Rpl6;Rpl9;Rpl7…
703	REACTOME_NON_INTEGRIN_MEMBRANE_ECM_INTERACTIONS	0.599411	1	0.0551352	-0.260181	-0.914682	75	Tnc;Col5a1;Itga2;Lamb3;Thbs1;Col3a1;Col2a1;Lamb1;Col5a2;Sntb1;Drp2;Sdc3;Sntg2;Sgcd;Col11a1;Sntb2;Prkca;Actg1;Lama1;Cask
704	REACTOME_NOREPINEPHRINE_NEUROTRANSMITTER_RELEASE_CYCLE	0.38526	0.823232	0.0835991	-0.414955	-1.06618	16	Slc18a2;Rims1;Ppfia2;Stxbp1;Maoa;Snap25
705	REACTOME_NOTCH1_INTRACELLULAR_DOMAIN_REGULATES_TRANSCRIPTION	0.458466	0.878894	0.0720033	-0.316211	-1.02269	47	Mamld1;Tbl1xr1;Hdac9;Tbl1x;Hdac11;Myc;Hif1a;Tle4;Nbea;Hes5;Hdac5;Fbxw7;Cul1;Ep300;Tle3;Ncor1;Ubc;Hdac2
706	REACTOME_NOTCH2_ACTIVATION_AND_TRANSMISSION_OF_SIGNAL_TO_THE_NUCLEUS	0.530612	0.94819	0.0891647	0.315853	0.943499	23	Mdk;Rps27a;Jag2;Uba52;Jag1;Dll4;Psenen;Aph1a;Psen2;Mib2;Psen1
707	REACTOME_NOTCH2_INTRACELLULAR_DOMAIN_REGULATES_TRANSCRIPTION	0.610052	1	0.0619763	-0.377045	-0.888261	12	Mamld1;Gzmb;Creb1;Hes5;Ep300
708	REACTOME_NOTCH3_ACTIVATION_AND_TRANSMISSION_OF_SIGNAL_TO_THE_NUCLEUS	0.308707	0.735203	0.12564	0.348923	1.0763	26	Rps27a;Jag2;Uba52;Jag1;Dll4;Ybx1;Psenen;Notch3;Aph1a;Psen2;Tacc3;Mib2;Psen1
709	REACTOME_NOTCH3_INTRACELLULAR_DOMAIN_REGULATES_TRANSCRIPTION	0.559871	0.9688	0.0628004	-0.324734	-0.930834	24	Mamld1;Stat1;Fabp7
710	REACTOME_NOTCH4_ACTIVATION_AND_TRANSMISSION_OF_SIGNAL_TO_THE_NUCLEUS	0.510588	0.937334	0.086795	0.382902	0.95974	12	Jag1;Dll4;Notch4;Psenen;Aph1a;Psen2;Psen1
711	REACTOME_NOTCH4_INTRACELLULAR_DOMAIN_REGULATES_TRANSCRIPTION	0.814815	1	0.0471642	-0.276489	-0.755623	20	Mamld1
712	REACTOME_NOTCH_HLH_TRANSCRIPTION_PATHWAY	0.463768	0.885192	0.0718276	-0.331084	-0.985825	28	Mamld1;Tbl1xr1;Hdac9;Tbl1x;Hdac11
713	REACTOME_NPAS4_REGULATES_EXPRESSION_OF_TARGET_GENES	0.0426391	0.257588	0.321776	-0.570321	-1.59299	21	Syt10;Ret;Iqsec3;Mapk1;Cdk5r1;Arnt2;Bdnf;Maged1
714	REACTOME_NR1H2_AND_NR1H3_MEDIATED_SIGNALING	0.941645	1	0.0615707	0.204702	0.692285	39	Angptl3;Apoe;Srebf1;Kdm1b;Pltp;Abca1
715	REACTOME_NR1H2_NR1H3_REGULATE_GENE_EXPRESSION_LINKED_TO_LIPOGENESIS	0.349537	0.787706	0.108394	0.458918	1.10597	10	Angptl3;Srebf1;Rxrb;Nr1h2;Scd2;Nr1h3;Fasn;Scd1
716	REACTOME_NR1H3_NR1H2_REGULATE_GENE_EXPRESSION_LINKED_TO_CHOLESTEROL_TRANSPORT_AND_EFFLUX	0.980892	1	0.036073	-0.185641	-0.564273	32	Tbl1xr1;Tbl1x;Eepd1;Arl4c;Ago2;Rxra;Abcg1;Ep300;Ncor1;Ncoa1
717	REACTOME_NRAGE_SIGNALS_DEATH_THROUGH_JNK	0.408815	0.836039	0.0753094	-0.308394	-1.03816	58	Ngfr;Arhgef33;Mapk8;Mcf2;Ngf;Rasgrf2;Itsn1;Akap13;Arhgef3
718	REACTOME_NRIF_SIGNALS_CELL_DEATH_FROM_THE_NUCLEUS	0.176277	0.54888	0.132147	-0.483007	-1.2756	17	Ngfr;Mapk8;Ngf;Aph1c
719	REACTOME_NS1_MEDIATED_EFFECTS_ON_HOST_PATHWAYS	0.959677	1	0.0376923	-0.196013	-0.60833	37	Isg15;Kpna3;Kpna1;Eif2ak2
720	REACTOME_NUCLEAR_ENVELOPE_BREAKDOWN	0.357923	0.795075	0.117766	0.300727	1.05787	51	Sec13;Aaas;Banf1;Nup210;Nup188;Lemd2;Ccnb1;Cnep1r1;Nup107;Seh1l;Nup133;Nup155;Nup85;Nek9;Nup62;Lmna;Lpin3;Nup153;Cdk1;Ctdnep1;Emd
721	REACTOME_NUCLEAR_ENVELOPE_NE_REASSEMBLY	0.991018	1	0.0649408	0.175116	0.645703	67	Sec13;Sirt2;Banf1;Cc2d1b;Nup188;Lemd2;Ccnb1;Rcc1;Nup107;Seh1l;Nup133;Lbr;Spast;Nup155;Chmp4c;Nup85;Vps4a;Nup62;Lmna;Chmp6;Cdk1;Emd;Tnpo1;Chmp4b;Ist1
722	REACTOME_NUCLEAR_EVENTS_KINASE_AND_TRANSCRIPTION_FACTOR_ACTIVATION	0.0753012	0.349196	0.199915	-0.393711	-1.3418	61	Tph1;Dusp4;Egr2;Rps6ka2;Rps6ka3;Ppp2r1b;Mapk1;Rrad;Egr4;Egr1;Egr3;Vrk3;Arc;Creb1;Fosb;Ppp2r5d;Cdk5r1;Mapk14;Ppp2ca;Rest;Ep300;Dusp6;Junb
723	REACTOME_NUCLEAR_EVENTS_MEDIATED_BY_NFE2L2	1	1	0.0311335	-0.149513	-0.534139	83	Ccl2;Prkaa2;Gsta3;Gsk3b;Bcl2;Myc
724	REACTOME_NUCLEAR_EVENTS_STIMULATED_BY_ALK_SIGNALING_IN_CANCER	0.673077	1	0.0802023	0.267	0.872791	33	Irf4;Icos;Dnmt1
725	REACTOME_NUCLEAR_IMPORT_OF_REV_PROTEIN	0.15508	0.510602	0.184706	0.378683	1.24676	32	Sec13;Aaas;Nup210;Nup188;Rcc1;Nup107;Seh1l;Nup133;Nup155;Nup85;Nup62;Nup153
726	REACTOME_NUCLEAR_PORE_COMPLEX_NPC_DISASSEMBLY	0.0688705	0.336493	0.287857	0.425129	1.39594	34	Sec13;Aaas;Nup210;Nup188;Ccnb1;Nup107;Seh1l;Nup133;Nup155;Nup85;Nek9;Nup62;Nup153;Cdk1
727	REACTOME_NUCLEAR_RECEPTOR_TRANSCRIPTION_PATHWAY	0.00428675	0.0508618	0.407018	-0.544261	-1.72856	43	Vdr;Esr2;Ar;Nr4a2;Nr4a3;Thrb;Esrrb;Esr1
728	REACTOME_NUCLEAR_RNA_DECAY	0.707989	1	0.0776799	0.259611	0.852447	34	Zc3h18;Exosc10;Mphosph6;Exosc8;Zcchc8;Exosc3;Zc3h3;Wdr82;Dxo;Exosc7;Zcchc7;Mtrex;Dis3;Exosc2;Zc3h4;Exosc5;Ncbp1;Pabpn1;Srrt;Ncbp2
729	REACTOME_NUCLEAR_SIGNALING_BY_ERBB4	0.791733	1	0.045862	-0.258282	-0.783479	31	Esr1;Btc;Nrg1;Erbb4;Nrg3;Aph1c;Pgr;Yap1;Hbegf;Tab2;Ncor1;Nrg4
730	REACTOME_NUCLEOTIDE_BINDING_DOMAIN_LEUCINE_RICH_REPEAT_CONTAINING_RECEPTOR_NLR_SIGNALING_PATHWAYS	0.899543	1	0.0380056	-0.216401	-0.723741	55	Nlrc4;Tab3;Casp4;Bcl2;Nod2;Sugt1;Ikbkg;Map2k6;Hsp90ab1;Itch;Cyld;Mapk14;Tab2;Ikbkb;Tnfaip3;Casp8;Nlrp3;Ubc;Ube2n;Birc3
731	REACTOME_NUCLEOTIDE_BIOSYNTHESIS	0.366265	0.802614	0.107972	0.414356	1.07332	14	Impdh2;Paics;Ppat;Adss;Adssl1;Atic;Pfas;Cad;Impdh1;Umps
732	REACTOME_NUCLEOTIDE_CATABOLISM	0.166932	0.53322	0.133555	-0.420481	-1.2755	31	Gda;Upb1;Pnp2;Dpyd;Dpys;Nt5c1a;Nt5e;Upp1;Nudt15;Upp2;Samhd1
733	REACTOME_NUCLEOTIDE_EXCISION_REPAIR	0.0376447	0.238356	0.321776	0.335938	1.35125	108	Pole;Pold1;Lig1;Pcna;Rfc2;Pold2;Rps27a;Ddb2;Cops7b;Polr2i;Actl6a;Gtf2h4;Rpa2;Mcrs1;Uba52;Polr2d;Xrcc1;Chd1l;Xpc;Polr2f;Ercc8;Polk;Ercc5;Polr2k;Polr2j;Ercc2;Cul4a;Rpa3;Xpa;Ell;Mnat1;Cdk7;Rfc3;Cops8;Zfp830;Parp2;Gtf2h3;Polr2h;Ino80b;Polr2g;Polr2l
734	REACTOME_NUCLEOTIDE_LIKE_PURINERGIC_RECEPTORS	0.357995	0.795075	0.10882	0.420287	1.07193	13	P2ry2;Gpr17;P2ry13;Adora2a;Adora2b;Lpar6;P2ry12;P2ry6
735	REACTOME_NUCLEOTIDE_SALVAGE	0.562295	0.9688	0.0632191	-0.3362	-0.939057	21	Cda;Pnp2;Upp1;Upp2;Gmpr2;Hprt;Tk1
736	REACTOME_N_GLYCAN_ANTENNAE_ELONGATION	0.567753	0.9688	0.0649408	-0.369896	-0.932873	15	St8sia2;Mgat4c;St8sia3;B4galt3;St8sia6
737	REACTOME_N_GLYCAN_ANTENNAE_ELONGATION_IN_THE_MEDIAL_TRANS_GOLGI	0.755738	1	0.049391	-0.28517	-0.810083	23	St8sia2;Mgat4c
738	REACTOME_N_GLYCAN_TRIMMING_IN_THE_ER_AND_CALNEXIN_CALRETICULIN_CYCLE	0.335106	0.770218	0.120433	0.324603	1.07784	35	Mlec;Rps27a;Uba52;Edem2;Rnf103;Ubxn1;Man1b1
739	REACTOME_OLFACTORY_SIGNALING_PATHWAY	0.694683	1	0.0553643	-0.34046	-0.820771	13	Ebf1;Gnal;Cnga2;Gnb1;Ano2
740	REACTOME_ONCOGENE_INDUCED_SENESCENCE	0.541209	0.954666	0.0922597	0.285938	0.934694	33	Cdkn2a;E2f1;Rps27a;Uba52
741	REACTOME_ONCOGENIC_MAPK_SIGNALING	0.622388	1	0.0540088	-0.256986	-0.902516	77	Spred3;Calm1;Camk2d;Cnksr2;Fam131b;Mapk1;Shoc2;Camk2a;Kdm7a;Akap9;Actg1;Kras;Spred1;Map2k1;Agk;Actb;Braf;Dusp6;Itgb3;Jak2;Trak1;Ap3b1
742	REACTOME_OPIOID_SIGNALLING	0.000217512	0.0040347	0.518848	-0.512982	-1.83604	86	Oprm1;Pde1c;Gna14;Pdyn;Pde1a;Calm1;Prkcd;Camk2d;Gng2;Prkcg;Prkacb;Gnal;Adcy9;Plcb4;Ppp2r1b;Ppp1ca;Camkk1;Gnai1;Mapk1;Camk2a;Adcy8;Gnb1;Plcb1;Prkar2b;Nbea;Camk4;Prkca;Creb1;Gng7;Itpr1;Gnb4;Adcy2;Camkk2;Ppp2r5d;Pde4b
743	REACTOME_ORC1_REMOVAL_FROM_CHROMATIN	0.000440013	0.00752595	0.498493	0.545163	1.95076	57	Cdc6;Cdt1;Mcm2;Mcm5;Orc1;Mcm3;Mcm6;Mcm4;Psmb6;Rps27a;Skp2;Uba52;Ccna2;Mcm7
744	REACTOME_ORGANELLE_BIOGENESIS_AND_MAINTENANCE	1	1	0.0224414	-0.14469	-0.590475	282	Prkaa2;Calm1;Kif17;Cnga2;Plk1;Dmac2l;Tbl1xr1;Tubb2b;Usp46;Rab3ip;Tbl1x;Tuba1b;Cys1;Ahi1;Mterf1b;Lztfl1;Cetn2;Dynll1;Mkks;Med1;Tubb2a;Pafah1b1;Ncoa2;Csnk1d;Ttc26;Bbs4;Wdr35;Rab11a;Bbs10;Prkar2b;Kifap3;Cep41;Dync2h1;Kif3b;Rxra;Tuba1c;Camk4;Tuba8;Creb1;Tuba3a;Akap9;Tubb6;Tubb4b;Ift22;Bbs12;Helz2;Mapk14;Ift81;Apool;Crtc1;Prkag2;Tubb3;Odf2;Tuba4a;Sstr3;Exoc3;Atp5o;Bbs2;Ncor1;Ift52;Mchr1;Ncoa1;Tfam;Rab…
745	REACTOME_ORGANIC_ANION_TRANSPORTERS	0.0701754	0.337303	0.224966	-0.644949	-1.44488	10	Slc17a8;Slc17a6;Slc5a5;Slc25a22
746	REACTOME_ORGANIC_CATION_ANION_ZWITTERION_TRANSPORT	0.104167	0.41342	0.2114	0.595508	1.43515	10	Slc22a7;Slc22a18;Slc22a6;Slc22a8
747	REACTOME_OTHER_INTERLEUKIN_SIGNALING	0.25	0.653274	0.138805	0.392084	1.1533	21	Sdc1;Csf3r;Stx1a;Ifnlr1;Il16
748	REACTOME_OTHER_SEMAPHORIN_INTERACTIONS	0.762938	1	0.0497903	-0.291268	-0.784411	19	Sema5a;Plxna2;Plxnc1;Plxna4;Sema3e
749	REACTOME_OVARIAN_TUMOR_DOMAIN_PROTEASES	0.961722	1	0.0370705	-0.193802	-0.603176	36	Esr1;Ifih1;Nod2;Apc;Rnf128;Ikbkg
750	REACTOME_OXIDATIVE_STRESS_INDUCED_SENESCENCE	0.176292	0.54888	0.184706	0.312089	1.19686	81	Cdkn2a;H4c8;Cbx2;H4c11;H2ac7;E2f1;Mapk11;H4c4;H3c4;Rps27a;Uba52;Mapkapk5;H2aj;H4c12;Phc1;Phc2;Scmh1;Kdm6b;Map2k7;Cbx8;Tnrc6c;Cbx4;H2az2;H3f3b;H2bc8;E2f2;Cdkn2d;H2bc21;Fos;H2bc6
751	REACTOME_O_GLYCOSYLATION_OF_TSR_DOMAIN_CONTAINING_PROTEINS	0.00385287	0.0468961	0.431708	-0.554535	-1.72101	37	Adamts18;Thsd7b;Adamts19;Sema5a;Sbspon;Thbs1;Adamts9;Adamts16;Adamts13;Adamts5;B3glct;Spon1;Adamts6;Adamts14
752	REACTOME_O_LINKED_GLYCOSYLATION	0.102374	0.409807	0.168238	-0.357495	-1.2851	96	Adamts18;Thsd7b;Adamts19;Sema5a;Sbspon;Muc3a;Thbs1;Adamts9;Adamts16;Adamts13;B3gnt5;B3gnt3;Galntl6;Galnt16;Adamts5;B3glct;Spon1;Adamts6;Adamts14;B3gnt6;St3gal2;Galnt14;Thsd4;Galnt17;Muc15;Galnt13;Galnt12;Adamts7;Adamts3;Galnt18;Galnt9;Adamts2;Galnt7;St3gal3;Adamts15;Galnt3;Sema5b;St3gal1;Cfp
753	REACTOME_O_LINKED_GLYCOSYLATION_OF_MUCINS	0.511182	0.937334	0.0665892	-0.301746	-0.966076	45	Muc3a;B3gnt5;B3gnt3;Galntl6;Galnt16;B3gnt6;St3gal2;Galnt14;Galnt17;Muc15;Galnt13;Galnt12;Galnt18;Galnt9;Galnt7;St3gal3;Galnt3;St3gal1
754	REACTOME_P130CAS_LINKAGE_TO_MAPK_SIGNALING_FOR_INTEGRINS	0.52	0.938137	0.0857844	0.380417	0.953512	12	Itga2b;Src;Vwf;Bcar1;Apbb1ip
755	REACTOME_P38MAPK_EVENTS	0.603819	1	0.0785029	0.349831	0.892233	13	Mapk11;Nras;Hras;Mapk12;Src
756	REACTOME_P75NTR_RECRUITS_SIGNALLING_COMPLEXES	0.154374	0.510602	0.145516	-0.554523	-1.33683	13	Ngfr
757	REACTOME_P75NTR_REGULATES_AXONOGENESIS	0.0519616	0.278422	0.321776	-0.682643	-1.52932	10	Ngfr;Mcf2;Ngf
758	REACTOME_P75NTR_SIGNALS_VIA_NF_KB	0.139028	0.489574	0.152145	-0.516268	-1.32649	16	Ngfr
759	REACTOME_P75_NTR_RECEPTOR_MEDIATED_SIGNALLING	0.989766	1	0.0315649	-0.173115	-0.624995	97	Ngfr;Arhgef33;Mapk8;Mcf2;Ngf;Rasgrf2;Itsn1;Aph1c
760	REACTOME_PARACETAMOL_ADME	0.0248084	0.183554	0.352488	0.626079	1.71637	17	Sult1a1;Abcc3;Ggt1;Nat1;Gstp2;Cndp2;Abcc1;Abcc4;Abcc5;Ugt1a7c;Abcg2;Ggt5;Nat2
761	REACTOME_PARASITE_INFECTION	1.01993590123091e-15	1.67906947740139e-13	1.01754	0.784145	2.89886	71	Igkv17-127;Ighg3;Ighv3-6;Ighg2c;Igkv12-44;Ighv5-9;Iglc1;Ighg2b;Ighg1;Iglc2;Iglc3;Igkv17-121;Cd3g
762	REACTOME_PCNA_DEPENDENT_LONG_PATCH_BASE_EXCISION_REPAIR	0.00221015	0.0288194	0.431708	0.671717	1.97582	21	Pole;Pold1;Lig1;Pcna;Rfc2;Pold2;Rpa2;Fen1
763	REACTOME_PCP_CE_PATHWAY	0.947761	1	0.034641	-0.195811	-0.691646	79	Ror1;Wnt4;Cltc;Prkcg;Wnt1;Prkcb;Fzd1;Fzd5
764	REACTOME_PECAM1_INTERACTIONS	0.543529	0.95699	0.0833634	0.374069	0.9376	12	Plcg1;Src;Ptpn6;Fyn;Inpp5d;Pecam1
765	REACTOME_PENTOSE_PHOSPHATE_PATHWAY	0.917667	1	0.0425878	-0.260165	-0.627199	13	Prps1;Rpe;G6pdx
766	REACTOME_PEPTIDE_HORMONE_METABOLISM	0.0440061	0.259973	0.266351	-0.421118	-1.41424	56	Grp;Isl1;Inhba;Pcsk1;Ache;Crhr2;Igf1;Mme;Tshb;Ghrl;Gnb1;Anpep;Rab27a;Tcf7l2;Pax6;Kif5c;Ace
767	REACTOME_PEPTIDE_LIGAND_BINDING_RECEPTORS	6.33894264487131e-19	2.08709686582388e-16	1.12391	-0.689058	-2.61206	140	Avp;Gal;Brs3;Npy2r;Rxfp2;Avpr1a;Mc4r;Qrfpr;Agtr1a;Prokr2;Rxfp3;Pnoc;Prlhr;Tacr3;Tac2;Cckar;Oxtr;Grpr;Insl5;Oprm1;Mc3r;Ccl7;Ccl11;Trhr;Ghsr;Sstr5;Grp;Prok2;Npffr1;Ntsr1;Oprk1;Npbwr1;Hc;Tacr1;Rxfp1;Ccl2;Galr1;Hcrtr1;Cxcl11;Agtr2;Sstr1;Sstr2;Ccl17;Pdyn;Ccr2;Rln3;Hcrtr2;Penk;Ccr7;Kiss1r;F2rl3;Npffr2;Nts;Npy1r;Ccr9;Npsr1;Cxcl10;Trh;Ackr1;Ghrl;Sstr4
768	REACTOME_PERK_REGULATES_GENE_EXPRESSION	0.681745	1	0.0534572	-0.286924	-0.858406	29	Ccl2;Dcp2
769	REACTOME_PEROXISOMAL_LIPID_METABOLISM	0.547558	0.962108	0.0878313	0.304533	0.930615	25	Acox3;Abcd1;Crat;Mlycd;Acaa1a;Scp2;Ehhadh;Pecr
770	REACTOME_PEROXISOMAL_PROTEIN_IMPORT	0.395349	0.826467	0.11524	0.28416	1.02385	58	Acox3;Acot2;Pex6;Rps27a;Ddo;Tysnd1;Gstk1;Uba52;Crat;Mlycd;Acaa1a;Scp2;Pex5;Pex2
771	REACTOME_PEXOPHAGY	0.12381	0.45798	0.195789	0.579684	1.40363	11	Rps27a;Map1lc3b;Uba52;Usp30;Pex5;Epas1
772	REACTOME_PHASE_0_RAPID_DEPOLARISATION	0.0170063	0.136569	0.352488	-0.556656	-1.68857	31	Scn11a;Scn5a;Scn10a;Fgf13;Scn3b;Calm1;Camk2d;Fgf11;Fgf12;Cacnb2;Fgf14
773	REACTOME_PHASE_2_PLATEAU_PHASE	0.766031	1	0.0513223	-0.323847	-0.762935	12	Cacnb2;Kcnq1;Cacng4;Akap9;Cacnb1;Cacna2d2;Cacng6
774	REACTOME_PHASE_4_RESTING_MEMBRANE_POTENTIAL	0.405451	0.833041	0.0817516	-0.426863	-1.05888	14	Kcnk9;Kcnk10;Kcnj12
775	REACTOME_PHASE_II_CONJUGATION_OF_COMPOUNDS	0.0328244	0.216148	0.321776	0.386842	1.41202	65	Chac1;Sult1a1;Tpmt;Ggt1;Nat1;Gstm7;Hpgds;Gstk1;Nnmt;Gstp2;Oplah;Ahcy;Cndp2;Slc26a1;Gsto2;Tpst2;Slc35d1;Trmt112;Slc35b2;Ugt1a7c;Papss1;Chac2;Ggt5;Gss;Nat2;Gstt2;Slc35b3;Slc35d2;Mtr;Mgst1;Ugdh;Gstp1;Mgst2
776	REACTOME_PHASE_I_FUNCTIONALIZATION_OF_COMPOUNDS	0.854573	1	0.0396787	-0.224309	-0.768993	63	Cyp11a1;Cyp26b1;Cyp2r1;Aldh1a7;Cyp4f18
777	REACTOME_PHOSPHOLIPASE_C_MEDIATED_CASCADE_FGFR1	0.00121552	0.0184004	0.45506	-0.783847	-1.84663	12	Kl;Fgf10;Fgf17;Fgf3;Fgf23
778	REACTOME_PHOSPHOLIPASE_C_MEDIATED_CASCADE_FGFR2	0.010208	0.0954175	0.38073	-0.710683	-1.76293	14	Fgf10;Fgf18;Fgf17;Fgf3;Fgf23;Fgf16
779	REACTOME_PHOSPHOLIPASE_C_MEDIATED_CASCADE_FGFR4	0.00282864	0.0358204	0.431708	-0.789302	-1.76827	10	Fgf18;Fgfr4;Fgf17;Fgf23;Fgf16;Klb
780	REACTOME_PHOSPHOLIPID_METABOLISM	0.993455	1	0.025763	-0.172105	-0.680067	193	Chat;Tnfaip8l3;Arf3;Etnk2;Ache;Pld6;Plbd1;Pip5k1b;Pcyt1b;Pitpnm3;Cpne7;Etnk1;Mtmr12;Pla2g4e;Cpne1;Cds1;Gpd2;Gpd1;Gdpd1;Arf1;Cpne6;Dgat2l6;Inpp4a;Synj1;Pi4k2b;Inpp4b;Lpin2;Pik3r6;Tnfaip8;Mboat7;Bche;Pitpnb;Rufy1;Agk;Pik3r5;Fig4;Pla2g4a;Mtmr1;Rab5a;Plekha5;Osbpl10
781	REACTOME_PHOSPHORYLATED_BMAL1_CLOCK_ARNTL_CLOCK_ACTIVATES_EXPRESSION_OF_CORE_CLOCK_GENES	0.986842	1	0.037303	-0.172219	-0.485326	22	Per2;Crem;Creb1;Sik1;Crtc1;Bhlhe40;Kmt2a;Npas2
782	REACTOME_PHOSPHORYLATION_AND_NUCLEAR_TRANSLOCATION_OF_THE_CRY_PER_KINASE_COMPLEX	0.674617	1	0.0564118	-0.336912	-0.835748	14	Ppp1ca;Per2;Csnk1d
783	REACTOME_PHOSPHORYLATION_OF_CLOCK_ACETYLATION_OF_BMAL1_ARNTL_AT_TARGET_GENE_PROMOTERS	0.928571	1	0.0571259	0.24728	0.598756	11	Per3;Rora;Nr1d1;Per1;Cry2;Clock;Cry1;Arntl
784	REACTOME_PHOSPHORYLATION_OF_THE_APC_C	0.892157	1	0.0603786	0.225652	0.66575	20	Anapc1;Anapc5;Anapc11;Ccnb1
785	REACTOME_PI3K_AKT_SIGNALING_IN_CANCER	0.0421512	0.257005	0.266351	-0.387688	-1.40494	103	Kl;Fgf10;Esr2;Foxo6;Fgf18;Esr1;Btc;Fgfr4;Fgf17;Fgf3;Fgf23;Met;Fgf16;Gsk3b;Nrg1;Klb;Erbb4;Akt3;Ntrk3;Nrg3;Irs2;Pdpk1;Fgf7;Creb1;Kit;Pik3r6;Kitl;Pik3ap1;Frs2;Hbegf;Fgf5;Pik3r5;Bdnf
786	REACTOME_PI3K_EVENTS_IN_ERBB2_SIGNALING	0.315609	0.744905	0.0962406	-0.453771	-1.1444	15	Btc;Nrg1;Erbb4;Nrg3
787	REACTOME_PINK1_PRKN_MEDIATED_MITOPHAGY	0.455764	0.875147	0.100991	0.301947	0.979823	31	Map1lc3a;Ube2v1;Rps27a;Tomm7;Map1lc3b;Uba52
788	REACTOME_PIWI_INTERACTING_RNA_PIRNA_BIOGENESIS	0.745955	1	0.049391	-0.282218	-0.808966	24	Piwil2;Tdrd6;Pld6
789	REACTOME_PI_3K_CASCADE_FGFR1	0.00171517	0.0237777	0.45506	-0.709866	-1.87472	17	Kl;Fgf10;Fgf17;Fgf3;Fgf23
790	REACTOME_PI_3K_CASCADE_FGFR2	0.0158599	0.130963	0.352488	-0.641458	-1.72751	19	Fgf10;Fgf18;Fgf17;Fgf3;Fgf23;Fgf16
791	REACTOME_PI_3K_CASCADE_FGFR3	0.104631	0.413812	0.179782	-0.550756	-1.389	15	Fgf18;Fgf17;Fgf23;Fgf16
792	REACTOME_PI_3K_CASCADE_FGFR4	0.0105334	0.0970105	0.38073	-0.685401	-1.72857	15	Fgf18;Fgfr4;Fgf17;Fgf23;Fgf16;Klb
793	REACTOME_PI_METABOLISM	0.891176	1	0.036839	-0.212581	-0.753063	80	Tnfaip8l3;Arf3;Pip5k1b;Mtmr12;Gdpd1;Arf1;Inpp4a;Synj1;Pi4k2b;Inpp4b;Pik3r6;Tnfaip8;Pitpnb;Rufy1;Pik3r5;Fig4;Mtmr1;Rab5a;Plekha5
794	REACTOME_PKA_ACTIVATION_IN_GLUCAGON_SIGNALLING	0.102178	0.409807	0.179782	-0.543793	-1.39721	16	Prkacb;Adcy9;Adcy8;Prkar2b;Gnas;Adcy2;Adcy6;Prkar1a;Prkar2a;Prkaca;Prkar1b
795	REACTOME_PKA_MEDIATED_PHOSPHORYLATION_OF_CREB	0.0681036	0.335927	0.287805	-0.566994	-1.52697	19	Calm1;Prkacb;Adcy9;Adcy8;Prkar2b;Nbea;Creb1;Adcy2;Adcy6;Prkar1a;Prkar2a;Prkaca;Prkar1b
796	REACTOME_PKMTS_METHYLATE_HISTONE_LYSINES	0.352459	0.787836	0.118815	0.301726	1.06138	51	H4c8;H4c11;Kmt5a;Kmt5c;H4c4;H3c4;Setd6
797	REACTOME_PKR_MEDIATED_SIGNALING	0.82485	1	0.0412376	-0.227097	-0.788875	68	Isg15;Stat1;Prkra;Tubb2b;Ube2l6;Tuba1b;Ppp2r1b;Tubb2a;Eif2ak2;Ikbkg;Tuba1c;Tuba8;Map2k6;Hspa1l;Tuba3a;Tubb6;Tubb4b;Hspa8;Ppp2ca;Hspa1b;Adar;Tubb3;Tuba4a
798	REACTOME_PLASMA_LIPOPROTEIN_ASSEMBLY	0.144578	0.492725	0.181383	0.502084	1.30057	14	Apoc3;Apoa1;Apoe
799	REACTOME_PLASMA_LIPOPROTEIN_ASSEMBLY_REMODELING_AND_CLEARANCE	0.172515	0.540957	0.183024	0.336406	1.21594	59	Apoc3;Apoa1;Angptl3;Apoe;Rps27a;Npc1;Uba52;Soat2;Pltp;Abca1;Npc2;Mbtps2;Lcat;Lmf2;Zdhhc8;Creb3l3
800	REACTOME_PLASMA_LIPOPROTEIN_CLEARANCE	0.277473	0.699654	0.13649	0.340397	1.11272	33	Apoa1;Apoe;Rps27a;Npc1;Uba52;Soat2;Npc2
801	REACTOME_PLASMA_LIPOPROTEIN_REMODELING	0.057147	0.29748	0.321776	0.518492	1.52512	21	Apoc3;Apoa1;Angptl3;Apoe;Pltp;Mbtps2;Lcat;Lmf2;Creb3l3
802	REACTOME_PLATELET_ACTIVATION_SIGNALING_AND_AGGREGATION	0.416133	0.841521	0.0658312	-0.253239	-1.01774	232	Dgkk;Lefty2;Cd36;Gna14;Rasgrp1;Dgkg;Thbs1;Vegfd;Adra2b;Calm1;Sytl4;Prkcd;Rab27b;F2rl3;Mpl;Trpc3;Gng2;Trpc6;Igf1;Prkcg;Prkcb;Wdr1;Sccpdh;Dgkb;Trpc7;Gnai1;Mapk1;F8;P2ry1;F13a1;Tgfb3;Adra2a;Gnb1;Tgfb2;Tagln2;Prkce;Prkch;Gp1ba;Pdpk1
803	REACTOME_PLATELET_ADHESION_TO_EXPOSED_COLLAGEN	0.555746	0.966866	0.0659816	-0.388269	-0.936026	13	Itga2;Adamts13
804	REACTOME_PLATELET_AGGREGATION_PLUG_FORMATION	0.689655	1	0.0515309	-0.275507	-0.848626	33	Rasgrp1;Adra2b;Mpl;Adra2a;Gp1ba;Pdpk1;Thpo
805	REACTOME_PLATELET_CALCIUM_HOMEOSTASIS	0.094703	0.386904	0.183024	-0.458056	-1.35769	27	Slc8a1;Calm1;Atp2b4;Trpc3;Trpc6;P2rx5;Trpc7
806	REACTOME_PLATELET_HOMEOSTASIS	0.000937028	0.0150496	0.477271	-0.500669	-1.77361	80	Pde11a;Prkg2;Kcnma1;Kcnmb2;Slc8a1;Nos1;Pde1a;Calm1;Prkg1;Atp2b4;Trpc3;Gng2;Trpc6;Gucy1a2;Nos2;P2rx5;Ppp2r1b;Kcnmb4;Trpc7;Gucy1a1;Ptgir;Gnb1;Gng7;Itpr1;Gnas;Gnb4;Orai2;Ppp2r5d;Mapk14
807	REACTOME_PLATELET_SENSITIZATION_BY_LDL	0.658291	1	0.0567672	-0.334885	-0.860449	16	Ppp2r1b;Ppp2r5d;Mapk14;Ppp2ca;Pla2g4a
808	REACTOME_POLO_LIKE_KINASE_MEDIATED_EVENTS	0.917923	1	0.041488	-0.238236	-0.61212	16	Cdc25c;Plk1;Cenpf
809	REACTOME_POLYMERASE_SWITCHING	0.0026419	0.0337804	0.431708	0.738192	1.91217	14	Pold1;Pola2;Prim1;Pcna;Rfc2;Pold2
810	REACTOME_POLYMERASE_SWITCHING_ON_THE_C_STRAND_OF_THE_TELOMERE	0.00815946	0.0801941	0.38073	0.605485	1.8677	26	Chtf18;Dscc1;Pold1;Pola2;Prim1;Pcna;Rfc2;Pold2
811	REACTOME_POSITIVE_EPIGENETIC_REGULATION_OF_RRNA_EXPRESSION	0.183976	0.559577	0.17822	0.330233	1.20057	62	H4c8;H4c11;H2ac7;Polr1c;H4c4;H3c4;Myo1c;H2aj;Polr2f;Kat2b;Polr2k;H4c12;Mybbp1a;Cbx3;Mbd3;Taf1c;Ehmt2;Gatad2a;Mta2;H2az2;H3f3b;H2bc8;H2bc21;Polr2h;Polr2l;H2bc6;Baz1b;Mta1;Taf1d;H2bc4
812	REACTOME_POSTMITOTIC_NUCLEAR_PORE_COMPLEX_NPC_REFORMATION	0.435356	0.850858	0.102822	0.322291	0.99415	26	Sec13;Nup188;Rcc1;Nup107;Seh1l;Nup133;Nup155;Nup85;Nup62;Tnpo1
813	REACTOME_POST_CHAPERONIN_TUBULIN_FOLDING_PATHWAY	0.145	0.492725	0.148262	-0.492272	-1.31366	18	Tubb2b;Tuba1b;Tubb2a;Tuba1c;Tuba8;Tuba3a;Tubb6;Tubb4b;Tubb3;Tuba4a
814	REACTOME_POST_TRANSLATIONAL_MODIFICATION_SYNTHESIS_OF_GPI_ANCHORED_PROTEINS	0.300898	0.730546	0.0911073	-0.318503	-1.1064	68	Negr1;Bst1;Lypd6b;Ntng1;Mdga1;Pgap1;Lypd1;Folr2;Ntm;Opcml;Pign;Cntn3;Cntn5;Lsamp;Pigq;Sprn;Pigw
815	REACTOME_POTASSIUM_CHANNELS	2.1613370148267e-05	0.000499383	0.57561	-0.547639	-1.96319	91	Kcnj5;Kcnh6;Kcnh8;Kcnc2;Kcnf1;Kcnma1;Kcnmb2;Gabbr2;Kcnk9;Kcng3;Kcng1;Kcna3;Gng2;Kcng2;Kcnb2;Kcnj6;Kcnd2;Kcnmb4;Kcns1;Kcnh1;Kcnn3;Kcnk10;Kcnq5;Kcnd3;Kcnj12;Kcnc4;Kcng4;Gabbr1;Gnb1;Kcnh5;Kcnh7;Kcnq3;Kcna1;Hcn3;Kcnq1;Gng7;Gnb4;Kcnq4
816	REACTOME_POTENTIAL_THERAPEUTICS_FOR_SARS	2.23299660660641e-12	1.40040787185745e-10	0.898671	0.662624	2.63947	105	Igkv17-127;Ighv3-6;Igkv12-44;Ighv5-9;Iglc1;Ighm;Iglc2;Iglc3;Cd79a;Igkv17-121;Cd79b;Fxyd1
817	REACTOME_PRC2_METHYLATES_HISTONES_AND_DNA	0.077748	0.35187	0.266351	0.430323	1.3964	31	H4c8;H4c11;H2ac7;Dnmt1;H4c4;H3c4;Dnmt3b;H2aj;H4c12;Jarid2
818	REACTOME_PREGNENOLONE_BIOSYNTHESIS	0.365685	0.802614	0.0883594	-0.463932	-1.09295	12	Cyp11a1;Stard4;Stard3nl;Star
819	REACTOME_PRESYNAPTIC_DEPOLARIZATION_AND_CALCIUM_CHANNEL_OPENING	0.347079	0.785401	0.0908241	-0.477677	-1.10674	11	Cacnb2;Cacna1e;Cacna2d3;Cacng4
820	REACTOME_PRESYNAPTIC_FUNCTION_OF_KAINATE_RECEPTORS	0.517529	0.937532	0.0681513	-0.356441	-0.95993	19	Gng2;Grik3;Gnb1;Plcb1;Gng7;Gnb4
821	REACTOME_PRE_NOTCH_EXPRESSION_AND_PROCESSING	0.410714	0.838621	0.114267	0.271805	1.00055	66	H4c8;H4c11;H2ac7;E2f1;H4c4;H3c4;H2aj;Kat2b;Atp2a3;H4c12;Notch4;Mfng;Atp2a1;Maml1;Notch3;Tnrc6c;Furin;St3gal6;H2az2;H3f3b;H2bc8;Rfng;H2bc21;Lfng;Rbpj;H2bc6;Ago1;Pofut1;H2bc4
822	REACTOME_PRE_NOTCH_PROCESSING_IN_GOLGI	0.512438	0.937334	0.0897105	0.338376	0.95227	18	Atp2a3;Notch4;Mfng;Atp2a1;Notch3;Furin;St3gal6;Rfng;Lfng
823	REACTOME_PROCESSING_AND_ACTIVATION_OF_SUMO	0.401754	0.831741	0.0838361	-0.475668	-1.06564	10	Rwdd3;Senp5;Senp2;Sumo3;Sumo1;Ube2i
824	REACTOME_PROCESSING_OF_CAPPED_INTRONLESS_PRE_MRNA	0.913838	1	0.062249	0.215941	0.689611	29	Snrpg;Zfp473;Slbp;Cpsf1;Snrpe;Snrpd3
825	REACTOME_PROCESSING_OF_CAPPED_INTRON_CONTAINING_PRE_MRNA	0.0261082	0.187843	0.352488	0.284373	1.30474	275	Sec13;Phf5a;Snrpg;Lsm5;Nxf7;Aaas;Polr2i;Dhx38;Srsf12;Nkap;Sarnp;Thoc1;Ppp1r8;Rbmx2;Slbp;Cpsf1;Polr2d;Lsm8;Nup210;Nup188;Snrnp70;Polr2f;Ccdc12;Rbm5;Nxf1;Cwc25;U2af1l4;Snrpd2;Cherp;Dhx35;Polr2k;Snrpc;Cactin;Polr2j;Leng1;Lsm2;Ybx1;Nup107;Ptbp1;U2surp;Yju2;Seh1l;Snrpe;Snrpd3;Snrnp40;Nup133;Ppil1;Sap18;U2af2;Cwc27;Syf2;Ddx41;Nup155;Nup85;Ddx46;Zmat5;Ppih;Zcrb1;Pnn;Snrpb2;Nup62;Bud31;Puf60;Nup153;Ctnnb…
826	REACTOME_PROCESSING_OF_DNA_DOUBLE_STRAND_BREAK_ENDS	0.00990339	0.0945128	0.38073	0.427206	1.57816	74	Rmi2;Exo1;H4c8;Timeless;Chek1;Dna2;H4c11;Brca1;Rfc2;H4c4;Rps27a;Tipin;Pias4;Clspn;Rpa2;Uba52;Ccna2
827	REACTOME_PROCESSING_OF_INTRONLESS_PRE_MRNAS	1	1	0.0377705	-0.136588	-0.373286	20	Cpsf2;Cpsf6;Cstf3;Papola;Cpsf3;Nudt21;Fip1l1;Wdr33;Cstf2;Cstf2t;Cpsf7;Ncbp2;Pabpn1;Ncbp1;Sympk;Pcf11;Clp1;Cpsf4;Cstf1
828	REACTOME_PROCESSING_OF_SMDT1	0.705193	1	0.0535669	-0.318593	-0.818587	16	Micu3;Mcu;Mcub;Phb2;Yme1l1
829	REACTOME_PROCESSIVE_SYNTHESIS_ON_THE_C_STRAND_OF_THE_TELOMERE	0.0496181	0.273419	0.321776	0.546279	1.57629	19	Dna2;Pold1;Lig1;Pcna;Pold2;Rpa2;Fen1;Blm;Tinf2
830	REACTOME_PROCESSIVE_SYNTHESIS_ON_THE_LAGGING_STRAND	0.00107233	0.0166917	0.45506	0.749003	1.98697	15	Dna2;Pold1;Pola2;Prim1;Lig1;Pcna;Pold2;Rpa2;Fen1
831	REACTOME_PROGRAMMED_CELL_DEATH	0.995816	1	0.0817516	0.168902	0.742943	188	Cdkn2a;Hmgb2;Psmb6;Pmaip1;E2f1;Bbc3;Dffa;Dapk2;H1f4;Cd14;Stub1;Septin4;Trp63;Rps27a;H1f0;Clspn;Bmf;Unc5b;Uba52;Trp53bp2;H1f2;Bax;Gsn;Dffb;Arhgap10
832	REACTOME_PROLACTIN_RECEPTOR_SIGNALING	0.0599057	0.307647	0.321776	-0.675548	-1.51343	10	Prlr;Ghr;Stat5b;Btrc;Cul1;Jak2
833	REACTOME_PROLONGED_ERK_ACTIVATION_EVENTS	0.0694958	0.336493	0.287805	-0.620977	-1.5404	14	Ntrk1;Mapk1;Ngf;Kidins220;Frs2;Map2k1;Braf
834	REACTOME_PROSTACYCLIN_SIGNALLING_THROUGH_PROSTACYCLIN_RECEPTOR	0.446458	0.864684	0.0749279	-0.382106	-1.00912	17	Gng2;Ptgir;Gnb1;Gng7;Gnas;Gnb4
835	REACTOME_PROTEASOME_ASSEMBLY	0.989041	1	0.0607719	0.166101	0.582576	50	Psmb6;Psmg2;Psma8;Sem1;Psmg4;Psmg3;Psmf1;Adrm1;Psmd9;Psmb1;Psmd13;Psmb9;Psmd8;Psmb3;Psmb7;Psmb8;Psma7;Psmb2;Psmc2;Psmd7;Psmd2;Psmc4;Pomp;Psmb5;Psma6;Psmd10;Psma2;Psmd3;Psmd11;Psma5;Psmb4;Psmd6;Psmc6;Psme4;Psma1;Psmd14;Psmc1;Psma4;Psme2;Psmd12;Psmg1;Psme3;Psmc5;Psma3;Psmd4;Psme1;Psmb10;Psmc3;Psmd1;Psmd5
836	REACTOME_PROTEIN_FOLDING	0.998523	1	0.031637	-0.160503	-0.575013	90	Gna14;Gng2;Tubb2b;Tuba1b;Rgs11;Tubb2a;Rgs7;Usp11;Gnb1;Tuba1c;Tuba8;Tuba3a;Tubb6;Gng7;Gnb4;Tubb4b;Fbxw7;Tubb3;Tuba4a;Actb
837	REACTOME_PROTEIN_HYDROXYLATION	0.0857843	0.369209	0.24134	0.486965	1.43671	20	Jmjd7;Rpl8;Rps23;Rccd1;Kdm8;F9;Rpl27a;Rps6;U2af2;Jmjd6;Drg2
838	REACTOME_PROTEIN_LIPOYLATION	0.9375	1	0.0553643	0.230192	0.554753	10	Fdx1;Lias;Gcsh
839	REACTOME_PROTEIN_LOCALIZATION	0.229008	0.629651	0.181383	0.260619	1.10795	154	Fxn;Acox3;Hscb;Abcd1;Acot2;Pxmp2;Pex6;Rps27a;Ddo;Tomm7;Tysnd1;Hmox1;Gstk1;Uba52;Timm23;Crat;Timm13;Mlycd;Acaa1a;Get4;Fis1;Timm44;Stx1a;Scp2;Pex5;Pex2;Sec61b;Timm50;Sgta;Ubl4a;Pxmp4;Hspa9;Mtx2;Ehhadh;Slc25a4;Dhrs4;Coa4;Pecr;Timm21;Dnajc19;Cs;Cyb5a;Gfer;Pitrm1;Agps;Cyc1;Timm8b;Bag6;Ube2j2;Atp5g1;Eci2;Pam16;Tomm22;Emd
840	REACTOME_PROTEIN_METHYLATION	0.959494	1	0.0584693	0.214862	0.589036	17	Rps2;Vcpkmt;Eef1a1;Mettl22;Mettl21a;Etfbkmt;Kin
841	REACTOME_PROTEIN_PROTEIN_INTERACTIONS_AT_SYNAPSES	2.86854995755602e-05	0.000640319	0.57561	-0.543736	-1.95338	85	Syt10;Grm1;Lin7a;Gria1;Epb41l3;Grin2a;Homer2;Epb41l1;Dlg2;Slitrk2;Nrxn3;Grin2d;Dlg3;Lrrtm1;Grm5;Ntrk3;Lrrtm3;Flot2;Slitrk4;Gria3;Syt12;Lin7c;Nlgn1;Lrrtm2;Il1rapl1;Ppfia2;Dlgap1;Slitrk3;Slitrk6;Lrrtm4;Homer1;Stxbp1;Syt7;Sipa1l1;Lrfn2;Cask;Slitrk1;Rtn3;Flot1;Shank1;Grin2b
842	REACTOME_PROTEIN_UBIQUITINATION	0.966667	1	0.0667426	0.187491	0.692189	69	Ube2t;Pcna;Rps27a;Cdc34;Tmem129;Uba52;Rnf144a;Pex5;Pex2;Prkdc;H2-Q7;Ube2r2;Ube2g2;Shprh;Ube2b;Ube2a;Ube2j2;Otulin;H2bc8;H2bc21;Ube2g1;H2bc6;Selenos;Ube2d2a;H2bc4;Rnf40;Bcl10
843	REACTOME_PTEN_REGULATION	1	1	0.0732559	0.0944623	0.387919	126	Cbx2;Psmb6;Stub1;Rps27a;Uba52;Lamtor3;Lamtor4;Rragd;Lamtor1;Phc1;Phc2;Scmh1;Hdac7;Mbd3;Snai1;Atn1;Sem1;Lamtor2;Gatad2a;Prex2;Cbx8;Tnrc6c;Cbx4;Akt1;Mta2
844	REACTOME_PTK6_REGULATES_RHO_GTPASES_RAS_GTPASE_AND_MAP_KINASES	0.888508	1	0.044064	-0.272465	-0.656851	13	Rasa1;Arhgap35;Elmo1;Kras
845	REACTOME_PURINERGIC_SIGNALING_IN_LEISHMANIASIS_INFECTION	0.898058	1	0.0409056	-0.23923	-0.685743	24	Il1b;Nt5e;Il1a;Sugt1;Hsp90ab1
846	REACTOME_PURINE_CATABOLISM	0.430486	0.847272	0.0776799	-0.402786	-1.03491	16	Gda;Pnp2;Nt5c1a;Nt5e;Nudt15
847	REACTOME_PURINE_RIBONUCLEOSIDE_MONOPHOSPHATE_BIOSYNTHESIS	0.390476	0.826467	0.103197	0.435536	1.05459	11	Impdh2;Paics;Ppat;Adss;Adssl1;Atic;Pfas
848	REACTOME_PURINE_SALVAGE	0.802353	1	0.0635008	0.287454	0.720501	12	Aprt;Ada
849	REACTOME_PYRIMIDINE_CATABOLISM	0.00863308	0.0842205	0.38073	-0.753754	-1.74639	11	Upb1;Dpyd;Dpys;Nt5c1a;Nt5e;Upp1;Upp2
850	REACTOME_PYRIMIDINE_SALVAGE	0.412281	0.839217	0.0824344	-0.466278	-1.0446	10	Cda;Upp1;Upp2;Tk1
851	REACTOME_PYROPTOSIS	0.37055	0.806636	0.0838361	-0.369064	-1.05791	24	Il1b;Gzmb;Casp4;Chmp2b;Il1a;Irf1;Gsdme
852	REACTOME_PYRUVATE_METABOLISM	0.93733	1	0.063079	0.19643	0.675213	43	Me2;Rps27a;Uba52;Mpc2;Gpt;Pcx;Pdp2;Pdk4;Mpc1;Gid4;Dld;Pdhx
853	REACTOME_RAB_GEFS_EXCHANGE_GTP_FOR_GDP_ON_RABS	1	1	0.0665892	0.140459	0.545534	87	Ulk1;Trappc3;Ankrd27;Dennd6b;Dennd4b;Rab31;Als2cl;Rab7b;Sbf1;Trappc6a;Hps1;Mon1a;Hps4;Rab13;Ccz1;Rab1b;Akt1;Rab9;Dennd1c;Dennd2a;Trappc11;Dennd5b;Rab12;Gapvd1;Akt2;Rab18;Rinl;Dennd5a;Als2
854	REACTOME_RAB_GERANYLGERANYLATION	0.21203	0.612376	0.112843	-0.348087	-1.18365	60	Rab37;Rab39b;Rab39;Rab27b;Rab26;Rab3c;Rab1a;Rab11a;Rab8b;Rab27a;Chml;Rab30;Rab44;Rab5c;Rab3d
855	REACTOME_RAB_REGULATION_OF_TRAFFICKING	0.986063	1	0.0727141	0.178031	0.718074	118	Ulk1;Tbc1d2;Sytl1;Trappc3;Ankrd27;Dennd6b;Map1lc3b;Dennd4b;Gabarap;Rab31;Als2cl;Rab7b;Sbf1;Trappc6a;Tbc1d20;Hps1;Mon1a;Tbc1d10a;Hps4;Rab13;Ccz1;Gga1;Rab1b;Rab33b;Akt1;Rab9;Tbc1d14;Tbc1d15;Dennd1c;Gga3;Dennd2a;Trappc11;Tbc1d13;Dennd5b;Rab12;Gapvd1;Akt2;Rab18;Rinl;Dennd5a;Als2
856	REACTOME_RAC1_GTPASE_CYCLE	0.948579	1	0.0298485	-0.193958	-0.754011	179	Amigo2;Plekhg4;Chn2;Abi2;Wasf3;Fam13b;Nckap1;Arhgap24;Arhgap26;Mcf2;Nhs;Srgap1;Pak3;Dock10;Mpp7;Rasgrf2;Plekhg6;Arhgap35;Bcr;Cyfip2;Fam13a;Spata13;Chn1;Arhgap20;Wasf1;Iqgap2;Abi1;Arhgdib;Arhgap5;Tiam1;Wipf2;Arhgap32;Arhgef25;Wipf3;Tagap
857	REACTOME_RAC2_GTPASE_CYCLE	0.715543	1	0.0467883	-0.238137	-0.855855	87	Armcx3;Stbd1;Abi2;Nckap1;Arhgap26;Mcf2;Nhs;Dock10;Mpp7;Arhgap35;Bcr
858	REACTOME_RAC3_GTPASE_CYCLE	0.51395	0.937496	0.062249	-0.268226	-0.961907	89	Amigo2;Stbd1;Abi2;Nckap1;Arhgap6;Arhgap26;Mcf2;Nhs;Dock10;Mpp7;Arhgap35;Bcr;Slitrk3;Wasf1;Abi1;Arhgdib;Arhgap5;Tiam1;Arhgap32
859	REACTOME_RAF_ACTIVATION	0.388106	0.824413	0.0795565	-0.337358	-1.04876	34	Calm1;Camk2d;Ppp2r1b;Shoc2;Camk2a;Kras;Ppp2r5d;Map2k1;Ppp2ca;Braf;Jak2;Camk2g
860	REACTOME_RAF_INDEPENDENT_MAPK1_3_ACTIVATION	0.904605	1	0.041321	-0.228302	-0.643372	22	Dusp4;Mapk1;Dusp5;Map2k1;Dusp6;Jak2
861	REACTOME_RAP1_SIGNALLING	0.15952	0.521309	0.142901	-0.513658	-1.29544	15	Rasgrp1;Prkg1;Prkacb
862	REACTOME_RAS_ACTIVATION_UPON_CA2_INFLUX_THROUGH_NMDA_RECEPTOR	0.0306262	0.20579	0.352488	-0.593699	-1.62254	20	Nefl;Calm1;Camk2d;Dlg2;Rasgrf1;Grin2d;Dlg3;Rasgrf2;Camk2a
863	REACTOME_RAS_PROCESSING	0.831148	1	0.0450443	-0.267499	-0.759886	23	Prkg2;Calm1
864	REACTOME_RA_BIOSYNTHESIS_PATHWAY	0.171527	0.540957	0.137251	-0.536448	-1.29325	13	Crabp1;Cyp26b1;Aldh1a7
865	REACTOME_RECEPTOR_MEDIATED_MITOPHAGY	0.392857	0.826467	0.102822	0.431936	1.04587	11	Ulk1;Map1lc3a;Map1lc3b
866	REACTOME_RECEPTOR_TYPE_TYROSINE_PROTEIN_PHOSPHATASES	0.191919	0.573146	0.127505	-0.458873	-1.25406	20	Slitrk2;Ntrk3;Slitrk4;Il1rapl1;Ppfia2;Slitrk3;Slitrk6;Slitrk1
867	REACTOME_RECOGNITION_AND_ASSOCIATION_OF_DNA_GLYCOSYLASE_WITH_SITE_CONTAINING_AN_AFFECTED_PURINE	0.244898	0.648955	0.140406	0.388599	1.1608	23	H4c8;H4c11;H2ac7;H4c4;Mutyh;H2aj;Tinf2;H4c12
868	REACTOME_RECOGNITION_OF_DNA_DAMAGE_BY_PCNA_CONTAINING_REPLICATION_COMPLEX	0.00597504	0.0650341	0.407018	0.576243	1.85555	30	Pole;Pold1;Pcna;Rfc2;Dtl;Pold2;Rps27a;Rpa2;Uba52
869	REACTOME_RECRUITMENT_OF_MITOTIC_CENTROSOME_PROTEINS_AND_COMPLEXES	0.711246	1	0.0826646	0.227027	0.856644	78	Haus5;Haus8;Ccp110;Sfi1;Haus4;Cep152;Cep135;Cep250;Cep164;Cep131;Ninl;Nde1;Cdk11b;Mzt2;Tubgcp5;Tubg1;Actr1a;Haus6;Cep76;Ofd1;Tubgcp2;Tubgcp6;Tubgcp3;Haus7;Cdk1;Csnk1e;Nedd1;Cep63;Cdk5rap2;Nek2;Cenpj;Haus2
870	REACTOME_RECRUITMENT_OF_NUMA_TO_MITOTIC_CENTROSOMES	1	1	0.0652353	0.139404	0.542672	86	Haus5;Haus8;Ccp110;Sfi1;Haus4;Cep152;Cep135;Cep250;Cep164;Cep131;Ninl;Nde1;Mzt2;Tubgcp5;Tubg1;Actr1a;Numa1;Haus6;Cep76;Ofd1;Tubgcp2;Tubgcp6;Tubgcp3;Haus7;Cdk1;Csnk1e;Nedd1;Cep63;Cdk5rap2;Nek2;Cenpj;Haus2
871	REACTOME_RECYCLING_PATHWAY_OF_L1	0.116057	0.444324	0.16318	-0.417314	-1.31399	41	Dnm3;Rps6ka2;Rps6ka3;Cltc;Tubb2b;Tuba1b;Mapk1;Tubb2a;Sh3gl2;Tuba1c;Tuba8;Tuba3a;Tubb6;Actg1;Tubb4b;Ap2a2;Tubb3;Tuba4a;Actb
872	REACTOME_REDUCTION_OF_CYTOSOLIC_CA_LEVELS	0.0831889	0.366103	0.204295	-0.610635	-1.43857	12	Slc8a1;Calm1;Atp2b4
873	REACTOME_REGULATED_NECROSIS	0.490107	0.915561	0.0662842	-0.29301	-0.979957	55	Mlkl;Il1b;Gzmb;Casp4;Flot2;Chmp2b;Peli1;Il1a;Tnfsf10;Itch;Sdcbp;Irf1;Flot1;Gsdme
874	REACTOME_REGULATED_PROTEOLYSIS_OF_P75NTR	0.0393454	0.245315	0.321776	-0.652157	-1.53638	12	Ngfr
875	REACTOME_REGULATION_BY_C_FLIP	0.770175	1	0.0516356	-0.337899	-0.756996	10	Tnfsf10;Casp8;Tnfrsf10b;Ripk1;Fas;Cflar
876	REACTOME_REGULATION_OF_APOPTOSIS	0.904255	1	0.0636424	0.210513	0.71154	40	Psmb6;Rps27a;Uba52;Arhgap10;Oma1;Sem1;Adrm1;Psmb1;Psmd13;Psmd8;Psmb3;Psmb7;Psma7;Psmb2;Pak2;Psmc2;Psmd7;Psmd2;Psmc4;Psmb5;Ubb;Psma6;Psma2;Psmd3;Psmd11;Psma5;Psmb4;Psmd6;Psmc6;Psma1;Psmd14;Psmc1;Opa1;Psma4;Psmd12;Psmc5;Psma3;Ubc;Psmc3;Psmd1
877	REACTOME_REGULATION_OF_BACH1_ACTIVITY	0.185185	0.560664	0.155242	0.530991	1.27967	10	Rps27a;Skp2;Uba52
878	REACTOME_REGULATION_OF_BETA_CELL_DEVELOPMENT	0.430177	0.847272	0.0755015	-0.346705	-1.01699	26	Fgf10;Mamld1;Mafa;Akt3;Gck;Pax6
879	REACTOME_REGULATION_OF_CDH11_FUNCTION	0.878571	1	0.0597318	0.267971	0.648856	11	Cdh24
880	REACTOME_REGULATION_OF_CHOLESTEROL_BIOSYNTHESIS_BY_SREBP_SREBF	0.804249	1	0.0430173	-0.235318	-0.790266	56	Hmgcr;Tbl1xr1;Tbl1x;Sqle;Ran;Nfyb;Sec23a;Med1;Hmgcs1;Ncoa2;Sc5d;Rxra
881	REACTOME_REGULATION_OF_COMMISSURAL_AXON_PATHFINDING_BY_SLIT_AND_ROBO	0.115789	0.444324	0.172324	-0.614846	-1.37744	10	Robo1;Robo2;Slit2;Slit1;Dcc;Ntn1;Slit3;Nell2
882	REACTOME_REGULATION_OF_ENDOGENOUS_RETROELEMENTS	0.536145	0.95134	0.0982123	0.249489	0.946539	79	H4c8;H4c11;H2ac7;H4c4;H3c4;Smarcd2;Piwil4;Actl6a;Bcl7b;Dpf2;H2aj;H4c12;Mbd3;Spocd1;Zfp454;Ehmt2;Gatad2a;Mta2;Trim28;H2az2;H3f3b;Bcl7c;H2bc8;Smarcc1;Zcchc8;H2bc21;H2bc6;Mta1;Ss18;H2bc4;Zfp317;Zfp324
883	REACTOME_REGULATION_OF_ENDOGENOUS_RETROELEMENTS_BY_KRAB_ZFP_PROTEINS	0.303763	0.734049	0.128143	0.313653	1.09023	46	H4c8;H4c11;H2ac7;H4c4;H3c4;H2aj;H4c12;Mbd3;Zfp454;Gatad2a;Mta2;Trim28;H2az2;H3f3b;H2bc8;H2bc21;H2bc6;Mta1;H2bc4;Zfp317;Zfp324
884	REACTOME_REGULATION_OF_ENDOGENOUS_RETROELEMENTS_BY_PIWI_INTERACTING_RNAS_PIRNAS	0.263305	0.673919	0.142057	0.318657	1.13652	54	H4c8;H4c11;H2ac7;H4c4;H3c4;Smarcd2;Piwil4;Actl6a;Bcl7b;Dpf2;H2aj;H4c12;Mbd3;Spocd1;Gatad2a;Mta2;H2az2;H3f3b;Bcl7c;H2bc8;Smarcc1;H2bc21;H2bc6;Mta1;Ss18;H2bc4
885	REACTOME_REGULATION_OF_ENDOGENOUS_RETROELEMENTS_BY_THE_HUMAN_SILENCING_HUB_HUSH_COMPLEX	0.0887728	0.373527	0.245042	0.429705	1.37227	29	H4c8;H4c11;H2ac7;H4c4;H3c4;H2aj;H4c12;Ehmt2;H2az2;H3f3b;H2bc8;Zcchc8;H2bc21;H2bc6
886	REACTOME_REGULATION_OF_EXPRESSION_OF_SLITS_AND_ROBOS	1.6634090039339e-05	0.000391198	0.57561	0.468553	1.98531	150	Psmb6;Fau;Rps21;Rpl37a;Rps29;Rps28;Rps16;Rpl8;Rpl13a;Rplp2;Rps23;Rps27a;Rps26;Rpl13;Rpl36;Rps9;Rpl35a;Rpl28;Rplp1;Rpl37;Rpl12;Rpl30;Rpl22;Rps15;Rpl18a;Rpl7a;Rps27;Rpl15;Rps19;Rps14;Rpl31;Rps13;Msi1;Rps2;Rps12;Rpl36al;Rps18;Rpl23;Rpl18;Uba52;Rpl11;Rps17;Rpl22l1;Rpl23a;Rpl38;Rpl39;Rpl27;Rpl5;Rps7;Rpl32;Rps3;Rpl36a;Rpl14;Rpl34;Rps27l;Rpl27a;Rps10;Rpl35;Dag1;Upf3a;Rpl19;Rps6;Rpl17;Rpl3;Rps4x;Rpl6;Rpl…
887	REACTOME_REGULATION_OF_FOXO_TRANSCRIPTIONAL_ACTIVITY_BY_ACETYLATION	0.236111	0.641151	0.135741	0.499233	1.20313	10	Foxo4;Kat2b;Txnip;Foxo3;Foxo1;Sirt1;Sirt3
888	REACTOME_REGULATION_OF_FZD_BY_UBIQUITINATION	0.176962	0.549666	0.132846	-0.468197	-1.2609	19	Rspo3;Rspo1;Lgr5;Fzd5;Rspo2
889	REACTOME_REGULATION_OF_GENE_EXPRESSION_BY_HYPOXIA_INDUCIBLE_FACTOR	0.918981	1	0.0562941	0.24216	0.583596	10	Hif3a;Epas1;Arnt;Car9;Cited2
890	REACTOME_REGULATION_OF_GENE_EXPRESSION_IN_BETA_CELLS	0.394737	0.826467	0.0847985	-0.477063	-1.06876	10	Mafa;Akt3;Gck;Pax6;Neurod1
891	REACTOME_REGULATION_OF_GENE_EXPRESSION_IN_LATE_STAGE_BRANCHING_MORPHOGENESIS_PANCREATIC_BUD_PRECURSOR_CELLS	0.674617	1	0.0564118	-0.337172	-0.836392	14	Mamld1
892	REACTOME_REGULATION_OF_GLUCOKINASE_BY_GLUCOKINASE_REGULATORY_PROTEIN	0.133159	0.476504	0.197822	0.402822	1.28642	29	Sec13;Aaas;Nup210;Nup188;Nup107;Seh1l;Nup133;Nup155;Nup85;Nup62;Nup153
893	REACTOME_REGULATION_OF_GLYCOLYSIS_BY_FRUCTOSE_2_6_BISPHOSPHATE_METABOLISM	0.402062	0.831741	0.0826646	-0.454286	-1.05255	11	Prkacb;Ppp2r1b;Pfkfb3;Ppp2r5d;Ppp2ca
894	REACTOME_REGULATION_OF_HOMOTYPIC_CELL_CELL_ADHESION	0.709333	1	0.0758887	0.264996	0.853309	30	Cdh24;Cdh19;Foxf1;Sox10;Sp1;Jup;Snai1;Zc3h12a;Tnrc6c;Heyl;Ago1;Ctnnd1
895	REACTOME_REGULATION_OF_HSF1_MEDIATED_HEAT_SHOCK_RESPONSE	0.951368	1	0.067676	0.187715	0.708308	78	Sec13;Hspb2;Aaas;Rpa2;Nup210;Nup188;Hsf1;Nup107;Hspa9;Hspa4l;Seh1l;Bag1;Nup133;Rpa3;Dedd2;Nup155;Nup85;Dnajb1;Hspa2;Cryba4;Hspa14;Ccar2;Nup62;Nup153
896	REACTOME_REGULATION_OF_IFNA_IFNB_SIGNALING	0.379549	0.81628	0.0862866	-0.45664	-1.07578	12	Stat1;Socs3;Socs1;Usp18
897	REACTOME_REGULATION_OF_IFNG_SIGNALING	0.563884	0.9688	0.0649408	-0.371351	-0.921178	14	Stat1;Socs3;Socs1;Jak2;Sumo1;Pias1;Jak1;Ifngr2;Ptpn2
898	REACTOME_REGULATION_OF_INNATE_IMMUNE_RESPONSES_TO_CYTOSOLIC_DNA	0.680191	1	0.0723571	0.329593	0.840617	13	Rps27a;Uba52;Irf3
899	REACTOME_REGULATION_OF_INSULIN_LIKE_GROWTH_FACTOR_IGF_TRANSPORT_AND_UPTAKE_BY_INSULIN_LIKE_GROWTH_FACTOR_BINDING_PROTEINS_IGFBPS	0.220414	0.620268	0.10925	-0.322248	-1.1593	93	Pappa2;Wfs1;Tnc;Igfbp3;Gpc3;Rcn1;Penk;Prss23;Apol9a;Fstl1;Igf1;Fgf23;Lamb1;Spp1;Apoa2
900	REACTOME_REGULATION_OF_INSULIN_SECRETION	0.00738809	0.0760165	0.407018	-0.477108	-1.66656	72	Glp1r;Cd36;Kcnc2;Acsl4;Gna14;Gng2;Kcng2;Prkacb;Chrm3;Cacnb2;Cacna1e;Akap5;Gnai1;Syt5;Adcy8;Adra2a;Gnb1;Plcb1;Stxbp1;Prkar2b;Prkca;Gng7;Itpr1;Gnas;Gnb4
901	REACTOME_REGULATION_OF_KIT_SIGNALING	0.41206	0.839217	0.0799859	-0.409783	-1.05289	16	Socs1;Prkca;Kit;Cbl;Kitl
902	REACTOME_REGULATION_OF_LIPID_METABOLISM_BY_PPARALPHA	0.998584	1	0.0295645	-0.150775	-0.554503	110	Cd36;Hmgcr;Tbl1xr1;Rgl1;Apoa2;Tbl1x;Nfyb;Tnfrsf21;Med1;Hmgcs1;Grhl1;Ncoa2;Med28;Cdk19;Acsl1;Rxra;Fam120b;Med14;Helz2;Med19;Arnt2;Ep300;Tiam2;Ahr;Ncor1;Med30;Srebf2;Ncoa1;Pparg;Npas2;Ppargc1a;Ccnc;Fdft1;Fhl2;Ppargc1b;Mtf1;Tgs1;Med13;Acadm;Nfyc
903	REACTOME_REGULATION_OF_LOCALIZATION_OF_FOXO_TRANSCRIPTION_FACTORS	0.781629	1	0.0503964	-0.317976	-0.749105	12	Foxo6;Akt3
904	REACTOME_REGULATION_OF_MECP2_EXPRESSION_AND_ACTIVITY	0.114467	0.4408	0.164406	-0.442302	-1.34169	31	Calm1;Camk2d;Tbl1xr1;Tbl1x;Camk2a;Ago2;Camk4;Creb1
905	REACTOME_REGULATION_OF_MITF_M_DEPENDENT_GENES_INVOLVED_IN_APOPTOSIS	0.924217	1	0.0404114	-0.230468	-0.608654	17	Bcl2;Ago2;Bcl2a1a
906	REACTOME_REGULATION_OF_MITF_M_DEPENDENT_GENES_INVOLVED_IN_CELL_CYCLE_AND_PROLIFERATION	0.38806	0.824413	0.106323	0.377517	1.06242	18	Cdkn2a;Tbx2;Ccnb1;Lef1;Tcf7l1;Cdkn1a;Hint1
907	REACTOME_REGULATION_OF_MITF_M_DEPENDENT_GENES_INVOLVED_IN_EXTRACELLULAR_MATRIX_FOCAL_ADHESION_AND_EPITHELIAL_TO_MESENCHYMAL_TRANSITION	0.0883882	0.3731	0.197822	-0.60614	-1.42797	12	Itga2;Gxylt2
908	REACTOME_REGULATION_OF_MITF_M_DEPENDENT_GENES_INVOLVED_IN_LYSOSOME_BIOGENESIS_AND_AUTOPHAGY	0.526582	0.944835	0.0891647	0.349735	0.958786	17	Atp6v0e;Atp6v1g1;Atp6v1f;Atp6v0e2;Atp6v1b2;Atp6v1a;Atp6v0d1;Atp6v0b;Asah1;Mitf;Atp6v0c
909	REACTOME_REGULATION_OF_MITF_M_DEPENDENT_GENES_INVOLVED_IN_PIGMENTATION	0.188482	0.565445	0.164406	0.35826	1.20653	37	Dct;Irf4;Mlph;Smarcd2;Actl6a;Bcl7b;Dpf2;Lef1;Sox10;Pmel
910	REACTOME_REGULATION_OF_MRNA_STABILITY_BY_PROTEINS_THAT_BIND_AU_RICH_ELEMENTS	1	1	0.0315649	-0.142404	-0.49878	73	Dcp2;Prkcd;Set;Prkca;Exosc9;Hspa8;Psmd1;Mapk14;Psmc3;Hnrnpd;Hspb1;Elavl1;Exosc1;Ubc;Psma3;Psmc5;Anp32a;Ywhaz;Psmd12;Exosc4;Ywhab;Psma4;Psmc1;Psmd14;Dcp1a
911	REACTOME_REGULATION_OF_NF_KAPPA_B_SIGNALING	0.965174	1	0.0573667	0.204002	0.57411	18	Rps27a;Uba52;Nlrx1;Traf2;Traf6;Ikbip;Lrrc14
912	REACTOME_REGULATION_OF_NPAS4_GENE_EXPRESSION	0.907376	1	0.0431037	-0.265278	-0.639524	13	Ago2;Rest;Nr3c1;Tnrc6b;Ago3;Tnrc6a;Npas4;Kcnip3;Srf;Mov10;Ago4;Ago1;Tnrc6c
913	REACTOME_REGULATION_OF_ORNITHINE_DECARBOXYLASE_ODC	0.961905	1	0.036839	-0.192485	-0.602101	38	Azin1;Oaz3;Psmd1;Psmc3;Psma3;Psmc5;Psmd12;Psma4;Psmc1;Psmd14;Psma1;Oaz2;Psmc6;Psmd6;Odc1;Psmb4;Psma5;Psmd11
914	REACTOME_REGULATION_OF_PLK1_ACTIVITY_AT_G2_M_TRANSITION	0.866667	1	0.0745501	0.208752	0.80477	85	Haus5;Haus8;Rps27a;Ccp110;Sfi1;Haus4;Cep152;Cep135;Uba52;Cep250;Cep164;Cep131;Ninl;Nde1;Ccnb1
915	REACTOME_REGULATION_OF_PTEN_GENE_TRANSCRIPTION	0.95858	1	0.0659816	0.186568	0.677616	61	Cbx2;Lamtor3;Lamtor4;Rragd;Lamtor1;Phc1;Phc2;Scmh1;Hdac7;Mbd3;Snai1;Atn1;Lamtor2;Gatad2a;Cbx8;Cbx4;Mta2;Mecom;Snai2
916	REACTOME_REGULATION_OF_PTEN_STABILITY_AND_ACTIVITY	1	1	0.0632191	0.123448	0.440615	56	Psmb6;Stub1;Rps27a
917	REACTOME_REGULATION_OF_PYRUVATE_DEHYDROGENASE_PDH_COMPLEX	0.884157	1	0.0439759	-0.26098	-0.64739	14	Pdk1;Pdk2;Dlat;Pdp1
918	REACTOME_REGULATION_OF_PYRUVATE_METABOLISM	0.996815	1	0.0353157	-0.153885	-0.46775	32	Armc8;Pdk1;Pdk2;Ldha;Dlat;Pdp1;Ubc;Mkln1
919	REACTOME_REGULATION_OF_RAS_BY_GAPS	1	1	0.0330163	-0.103752	-0.346994	55	Spred3;Rasal1;Rasa1;Kras;Psmd1;Spred1;Rasa4;Psmc3
920	REACTOME_REGULATION_OF_RUNX1_EXPRESSION_AND_ACTIVITY	0.884679	1	0.042417	-0.245186	-0.647523	17	Ccnd1;Ago2;Cdk6;Ccnd2;Pml
921	REACTOME_REGULATION_OF_RUNX2_EXPRESSION_AND_ACTIVITY	0.875569	1	0.0391155	-0.220534	-0.74062	56	Bmp2;Esr1;Gsk3b;Stat1;Dlx5;Wwp1;Psmd1;Psmc3;Cul1;Hivep3;Ubc;Psma3;Psmc5;Ppargc1a;Psmd12;Ppargc1b;Nr3c1;Runx2;Psma4;Psmc1;Psmd14
922	REACTOME_REGULATION_OF_RUNX3_EXPRESSION_AND_ACTIVITY	0.361702	0.796591	0.11524	0.304035	1.05217	45	Cdkn2a;Psmb6;Rps27a;Uba52
923	REACTOME_REGULATION_OF_SIGNALING_BY_CBL	0.954315	1	0.0588438	0.203472	0.606078	22	Rps27a;Uba52;Blnk;Pik3cd;Crkl;Fyn
924	REACTOME_REGULATION_OF_TBK1_IKK_IKBKE_MEDIATED_ACTIVATION_OF_IRF3_IRF7	0.262651	0.673919	0.130777	0.447017	1.15792	14	Cd14;Rps27a;Uba52;Traf3
925	REACTOME_REGULATION_OF_TBK1_IKK_MEDIATED_ACTIVATION_OF_IRF3_IRF7_UPON_TLR3_LIGATION	0.702381	1	0.0706196	0.335615	0.812646	11	Rps27a;Uba52;Traf3
926	REACTOME_REGULATION_OF_TLR_BY_ENDOGENOUS_LIGAND	0.895369	1	0.0437126	-0.269357	-0.649358	13	Cd36;Lbp
927	REACTOME_REGULATION_OF_TP53_ACTIVITY	0.0457454	0.263903	0.321776	0.315139	1.34041	156	Pou4f1;Rmi2;Cdkn2a;Exo1;Chek1;Dna2;Trp53inp1;Ing5;Mapk11;Brca1;Kmt5a;Rfc2;Trp63;Rps27a;Ccng1;Tpx2;Brpf3;Rpa2;Pip4k2c;Prdm1;Uba52;Mapkapk5;Trp53bp2;Ccna2;Ppp1r13l;Taf15;Plk3;Blm;Sgk1;Rffl;Trp53rka;Stk11;Zfp385a;Mbd3;Top3a;Prkab1;Rpa3;Taf11;Ssrp1;Brpf1;Taf5;Ehmt2;Taf9b;Taf7l;Brd7;Gatad2a;Rfc3;Akt1;Hus1;Mta2;Usp2;Chek2;Ppp2cb;Cdk1;Rnf34
928	REACTOME_REGULATION_OF_TP53_ACTIVITY_THROUGH_ACETYLATION	0.794667	1	0.0701132	0.248552	0.800357	30	Ing5;Brpf3;Pip4k2c;Mbd3;Brpf1;Brd7;Gatad2a;Akt1;Mta2
929	REACTOME_REGULATION_OF_TP53_ACTIVITY_THROUGH_ASSOCIATION_WITH_CO_FACTORS	0.238663	0.643004	0.137251	0.463553	1.18228	13	Pou4f1;Trp63;Trp53bp2;Ppp1r13l
930	REACTOME_REGULATION_OF_TP53_ACTIVITY_THROUGH_METHYLATION	0.873134	1	0.0621124	0.239338	0.673553	18	Kmt5a;Rps27a;Uba52
931	REACTOME_REGULATION_OF_TP53_ACTIVITY_THROUGH_PHOSPHORYLATION	0.0953846	0.386904	0.257206	0.331169	1.29489	90	Rmi2;Exo1;Chek1;Dna2;Trp53inp1;Mapk11;Brca1;Rfc2;Rps27a;Tpx2;Rpa2;Uba52;Mapkapk5;Ccna2;Taf15;Plk3;Blm;Trp53rka;Stk11;Top3a;Prkab1;Rpa3;Taf11;Ssrp1;Taf5;Taf9b;Taf7l
932	REACTOME_REGULATION_OF_TP53_EXPRESSION_AND_DEGRADATION	0.638743	1	0.08042	0.255523	0.860539	37	Cdkn2a;Rps27a;Ccng1;Prdm1;Uba52;Ccna2;Sgk1;Rffl
933	REACTOME_REGULATION_OF_T_CELL_ACTIVATION_BY_CD28_FAMILY	0.25	0.653274	0.151149	0.305404	1.12423	66	Cd3e;Cd3g;Trib3;Cd247;Icos;Cd3d;Ctla4;Pdcd1;Grap2;Cd28;H2-Aa
934	REACTOME_REPLACEMENT_OF_PROTAMINES_BY_NUCLEOSOMES_IN_THE_MALE_PRONUCLEUS	0.536709	0.95134	0.0880945	0.346032	0.948634	17	H4c8;H4c11;H4c4
935	REACTOME_REPRESSION_OF_WNT_TARGET_GENES	0.722317	1	0.0532386	-0.319154	-0.791698	14	Myc;Tle4;Tcf7l2;Ctbp1;Tle3
936	REACTOME_REPRODUCTION	0.0136935	0.118647	0.38073	0.378897	1.49583	97	Stag3;Smc1b;Rad51;Fignl1;H4c8;Izumo1;Syce1;H4c11;H2ac7;Bmp4;Sox17;Brca1;H4c4;H3c4;Catsperd;Mnd1;Sun2;Cd9;Rpa2;Hvcn1;Prdm1;BC055324;H2aj;Psmc3ip;Catsperg2;Spo11;Blm;Tinf2;H4c12;Msh5
937	REACTOME_RESOLUTION_OF_ABASIC_SITES_AP_SITES	0.00190801	0.0256413	0.45506	0.570342	1.92077	37	Pole;Ung;Pold1;Neil1;Lig1;Pcna;Rfc2;Pold2;Rpa2;Fen1;Xrcc1;Mutyh
938	REACTOME_RESOLUTION_OF_AP_SITES_VIA_THE_MULTIPLE_NUCLEOTIDE_PATCH_REPLACEMENT_PATHWAY	0.0107584	0.0983947	0.38073	0.609017	1.84105	24	Pole;Pold1;Lig1;Pcna;Rfc2;Pold2;Rpa2;Fen1
939	REACTOME_RESOLUTION_OF_D_LOOP_STRUCTURES	0.00605764	0.0653928	0.407018	0.555361	1.84407	35	Rmi2;Exo1;Rad51;Fignl1;Dna2;Rtel1;Rad51ap1;Brca1
940	REACTOME_RESOLUTION_OF_D_LOOP_STRUCTURES_THROUGH_SYNTHESIS_DEPENDENT_STRAND_ANNEALING_SDSA	0.00698686	0.0736104	0.407018	0.613134	1.8913	26	Rmi2;Exo1;Rad51;Dna2;Rtel1;Rad51ap1;Brca1
941	REACTOME_RESOLUTION_OF_SISTER_CHROMATID_COHESION	0.484321	0.909915	0.113787	0.243323	0.981428	118	Cenpu;Cenpi;Cenps;Ercc6l;Spdl1;Spc25;Sec13;Ndc80;Cenpk;Itgb3bp;Dsn1;Sgo1;Pmf1;Cenph;Rps27;Kif2c;Cenpp;BC055324;Nuf2;Nde1;Ccnb1;Mad1l1;Incenp
942	REACTOME_RESPIRATORY_ELECTRON_TRANSPORT	0.291667	0.720948	0.158514	0.251826	1.07105	151	Fxn;Cox4i1;Hscb;Cox6b2;Cox7a1;Slc25a18;Cox6a2;Cox16;Cox4i2;Ndufa1;Ndufa2;Ndufs7;Cox7c;Coq10b;Uqcr10;Cox5b;Cox6a1;Ndufb3;Higd2a;Ndufs8;Uqcrfs1;Cox20;Coq10a;Ndufa3;Ndufa6;Ndufa7;Ndufa13;Ndufc2;Uqcr11;Hspa9;Ndufb7;Cox7a2l;Smim4;Ndufa11;Cox7a2;Cox18;Ndufs2;Timm21;Ndufs6;Timmdc1;Cyc1;Uqcrh;Cox14;Cox6c;Ndufa4;Dmac1;Uqcc2;Letm1;Ndufs3;Etfdh;Ndufb11;Etfb;Ndufs5;Surf1;Ndufb8;Uqcrq;Sfxn4;Coa3;Ndufb10;Sdhc;…
943	REACTOME_RESPIRATORY_SYNCYTIAL_VIRUS_INFECTION_PATHWAY	1	1	0.067676	0.142808	0.566327	102	Sdc1;Gpc2;Cd14;Rps27a;Med24;Mavs;Uba52;Sdc4;Irf3;Sec11a;Med18;Cx3cr1;Tlr6;Med26;Med12;Gpc5;Sec11c;Med23;Bcap31;Med16;Med10;Med4
944	REACTOME_RESPIRATORY_SYNCYTIAL_VIRUS_RSV_ATTACHMENT_AND_ENTRY	0.459184	0.87899	0.0975449	0.333116	0.995066	23	Sdc1;Gpc2;Cd14;Sdc4;Cx3cr1;Gpc5;Igf1r;Agrn;Furin
945	REACTOME_RESPIRATORY_SYNCYTIAL_VIRUS_RSV_GENOME_REPLICATION_TRANSCRIPTION_AND_TRANSLATION	0.988468	1	0.037303	-0.186054	-0.491359	17	Ppp1ca;Hsp90ab1;Hspa8;Csnk2a2
946	REACTOME_RESPONSE_OF_EIF2AK1_HRI_TO_HEME_DEFICIENCY	0.0262438	0.187843	0.352488	0.633436	1.68039	15	Chac1;Ppp1r15a;Trib3;Atf5;Grb10;Atf3;Cebpb
947	REACTOME_RESPONSE_OF_EIF2AK4_GCN2_TO_AMINO_ACID_DEFICIENCY	3.67831633608589e-12	2.20197391573869e-10	0.887075	0.677923	2.68903	96	Trib3;Fau;Rps21;Rpl37a;Rps29;Rps28;Rps16;Rpl8;Rpl13a;Rplp2;Rps23;Rps27a;Rps26;Rpl13;Rpl36;Rps9;Rpl35a;Rpl28;Rplp1;Rpl37;Rpl12;Rpl30;Rpl22;Rps15;Rpl18a;Rpl7a;Rps27;Rpl15;Rps19;Rps14;Rpl31;Rps13;Rps2;Rps12;Rpl36al;Rps18;Rpl23;Rpl18;Uba52;Rpl11;Rps17;Rpl22l1;Rpl23a;Rpl38;Rpl39;Rpl27;Rpl5;Rps7;Rpl32;Rps3;Gcn1;Atf3;Rpl36a;Rpl14;Rpl34;Rps27l;Rpl27a;Cebpb;Rps10;Rpl35;Rpl19;Rps6;Rpl17;Rpl3;Rps4x;Rpl6;Rpl…
948	REACTOME_RESPONSE_OF_MTB_TO_PHAGOCYTOSIS	0.360197	0.79649	0.0862866	-0.379553	-1.06961	22	Eno1;Nos2;Kpna1;Rnf213;Mapk1
949	REACTOME_RESPONSE_TO_ELEVATED_PLATELET_CYTOSOLIC_CA2	0.806543	1	0.0399219	-0.222845	-0.820132	112	Lefty2;Cd36;Thbs1;Vegfd;Calm1;Sytl4;Rab27b;Igf1;Prkcg;Prkcb;Wdr1;Sccpdh
950	REACTOME_RETROGRADE_NEUROTROPHIN_SIGNALLING	0.0253593	0.18452	0.352488	-0.663391	-1.64561	14	Ntrk1;Dnm3;Cltc;Ngf;Sh3gl2
951	REACTOME_RETROGRADE_TRANSPORT_AT_THE_TRANS_GOLGI_NETWORK	0.996795	1	0.0356176	-0.172869	-0.559011	48	Vti1a;Nsf;Napb;Vps53;Cog1;Gcc2;Tgoln1;Arl1;Napg;Tmf1;Vps54;Rgp1;Arfrp1;Stx16;Naa30;Ric1;Cog5;Scoc;Cog6;Rab6a;Rabepk;Rab43;M6pr;Vps51;Vamp4;Rab6b;Rab9b;Cog4;Cog7;Igf2r;Golga4;Vps52;Naa35;Arfip2;Rhobtb3;Naa38;Stx6;Cog3;Cog8;Rab9;Vamp3;Cog2;Sys1;Golga1;Napa;Plin3;Gcc1;Usp6nl
952	REACTOME_RET_SIGNALING	0.0650794	0.329652	0.222056	-0.447308	-1.39919	38	Gdnf;Ret;Dok6;Nrtn;Prkacb;Dok5;Gfra2;Shc3;Irs2;Dok2;Prkca
953	REACTOME_RHOA_GTPASE_CYCLE	1	1	0.0280811	-0.150234	-0.570728	147	Stbd1;Plekhg4;Arhgap6;Arhgap24;Arhgap26;Mcf2;Arhgap40;Srgap1;Flot2;Rasgrf2;Arhgap28;Plekhg6;Rock2;Arhgap35;Bcr;Arhgef28;Fam13a;Akap13;Arhgap20;Arhgef3;Arhgdib;Flot1;Arhgap5;Pcdh7;Tiam1;Arhgap32;Rhpn1;Scfd1;Arhgef25;Tagap
954	REACTOME_RHOBTB1_GTPASE_CYCLE	0.883607	1	0.0422468	-0.25018	-0.710689	23	Cops2;Rock2;Vim
955	REACTOME_RHOBTB2_GTPASE_CYCLE	0.890164	1	0.0419082	-0.24633	-0.699751	23	Rhobtb2;Hsp90ab1;Actg1;Phip;Tra2b;Cct6a;Hsp90aa1;Rbmx;Actn1;Cul3
956	REACTOME_RHOBTB3_ATPASE_CYCLE	0.757895	1	0.0523759	-0.342353	-0.766974	10	Htr7
957	REACTOME_RHOBTB_GTPASE_CYCLE	0.717252	1	0.0506004	-0.270278	-0.83926	35	Rhobtb2;Cops2;Rock2;Vim;Hsp90ab1;Actg1
958	REACTOME_RHOB_GTPASE_CYCLE	0.815152	1	0.0753094	0.221609	0.818149	69	Arhgef1;Diaph3;Arhgef10;Rhpn2;Anln;Mcam;Arhgef2;Rtkn;Iqgap3;Cavin1;Arhgef11;Stk10;Pkn1;Stard8;Stard13;Arhgef10l;Jup;Rhob;Sowahc;Vamp3;Tjp2
959	REACTOME_RHOC_GTPASE_CYCLE	0.958861	1	0.0692836	0.189539	0.700185	74	Arhgef1;Diaph3;Arhgef10;Anln;Mcam;Fmnl3;Rtkn;Iqgap3;Cavin1;Arhgef11;Stk10;Pkn1;Stard13;Arhgef10l;Lbr;Arhgdia;Jup;Vamp3;Tjp2
960	REACTOME_RHOD_GTPASE_CYCLE	0.865533	1	0.0404935	-0.222919	-0.737789	52	Stbd1;Cpne8;Diaph2;Arhgap26
961	REACTOME_RHOF_GTPASE_CYCLE	0.995231	1	0.0353157	-0.152484	-0.480123	41	Diaph2;Baiap2l2;Rhof
962	REACTOME_RHOG_GTPASE_CYCLE	0.996923	1	0.0659816	0.149361	0.554051	73	Diaph3;Plekhg3;Shmt2;Map3k11;Mcam;Arfgap3;Lamtor1;Rhog;Lbr;Arhgdia;Dock1;Cdc42ep1;Vamp3;Arhgdig;Letm1;Ndufs3;Emd;Pld1;Ykt6;Erbin;Vav3;Elmo2;Vangl1;Ndufa5;Lman1;Arhgap21;Pgrmc2;Dock2;Tmpo;Hspe1;Stx5a;Dock5;Esyt1;Cdc42;Arhgef5;Cav1;Ankle2
963	REACTOME_RHOH_GTPASE_CYCLE	1	1	0.0352404	-0.130572	-0.406383	36	Tuba1b;Rock2;Arhgdib;Fam91a1;Ralgapa1;Slc4a7;Pak1;Pak6;Uaca;Vcp;Nipsnap2
964	REACTOME_RHOJ_GTPASE_CYCLE	0.997101	1	0.063079	0.15101	0.53642	55	Scrib;Diaph3;Slc1a5;Fmnl3;Fnbp1;Iqgap3;Rhoj;Lamtor1;Arl13b;Jup;Cdc42ep1;Vamp3
965	REACTOME_RHOQ_GTPASE_CYCLE	0.987879	1	0.0333827	-0.177454	-0.600397	59	Cftr;Cpne8;Arhgap26;Cdc42ep3;Mpp7;Itsn1;Arhgap35
966	REACTOME_RHOU_GTPASE_CYCLE	0.876997	1	0.0414044	-0.228567	-0.719357	40	Peak1;Cltc;Pak3
967	REACTOME_RHOV_GTPASE_CYCLE	0.941935	1	0.0385579	-0.211216	-0.655512	37	Peak1;Cltc;Sh3rf1;Tpm4;Dst;Usp9x;Epha2;Pak1;Pak6;Myo9a;Wasl;Nck1;Arhgap12;Wdr6;Nck2
968	REACTOME_RHO_GTPASES_ACTIVATE_CIT	0.630273	1	0.0782955	0.3008	0.867959	19	Myl9;Myh14;Rhob;Myh11;Rhoc;Cdkn1b;Myl6
969	REACTOME_RHO_GTPASES_ACTIVATE_FORMINS	0.573944	0.975334	0.103576	0.226605	0.939491	131	Cenpu;Cenpi;Cenps;Ercc6l;Spdl1;Spc25;Diaph3;Sec13;Ndc80;Cenpk;Itgb3bp;Dsn1;Sgo1;Pmf1;Cenph;Rps27;Kif2c;Cenpp;Fmnl3;Nuf2;Nde1;Dvl3;Mad1l1;Incenp
970	REACTOME_RHO_GTPASES_ACTIVATE_IQGAPS	0.0365442	0.234774	0.321776	-0.557366	-1.61161	25	Calm1;Tubb2b;Tuba1b;Tubb2a;Tuba1c;Tuba8;Tuba3a;Iqgap2;Tubb6;Actg1;Tubb4b;Tubb3;Tuba4a;Actb
971	REACTOME_RHO_GTPASES_ACTIVATE_KTN1	0.380952	0.817124	0.104733	0.436899	1.05789	11	Klc3;Klc4;Rhog
972	REACTOME_RHO_GTPASES_ACTIVATE_NADPH_OXIDASES	0.868114	1	0.043888	-0.260508	-0.701572	19	Prkcd;Prkcb;Mapk1;Prkca;Mapk14
973	REACTOME_RHO_GTPASES_ACTIVATE_PAKS	0.844262	1	0.0443293	-0.257135	-0.718216	21	Calm1;Limk1;Pak3
974	REACTOME_RHO_GTPASES_ACTIVATE_PKNS	0.591781	0.994101	0.0870516	0.259396	0.909796	50	H4c8;H4c11;H2ac7;Myl9;H4c4;H3c4;Ppp1r14a;Myh14
975	REACTOME_RHO_GTPASES_ACTIVATE_ROCKS	0.98263	1	0.0564118	0.176254	0.50858	19	Myl9;Myh14;Rhob;Myh11;Rhoc;Myl6
976	REACTOME_RHO_GTPASES_ACTIVATE_WASPS_AND_WAVES	0.169059	0.536508	0.132846	-0.398233	-1.23943	36	Abi2;Wasf3;Nckap1;Mapk1;Actr3;Cyfip2;Wasf1;Abi1;Actg1;Wipf2;Wipf3;Actb;Brk1;Arpc2;Arpc1a
977	REACTOME_RHO_GTPASE_CYCLE	0.992949	1	0.0196033	-0.17425	-0.73345	438	Stmn2;Amigo2;Cftr;Armcx3;Stbd1;Plekhg4;Rnd1;Chn2;Peak1;Abi2;Rnd3;Cpne8;Diaph2;Cltc;Wasf3;Fam13b;Baiap2l2;Nckap1;Arhgap6;Arhgap24;Arhgap26;Mcf2;Rhof;Nhs;Arhgap40;Sh3rf1;Srgap1;Pak3;Tuba1b;Fnbp1l;Dock10;Cdc42ep3;Mpp7;Flot2;Dsp;Rhobtb2;Rasgrf2;Arhgap28;Plekhg6;Itsn1;Cops2;Rock2;Arhgap35;Bcr;Prag1;Slitrk3;Cyfip2;Arhgef28;Vim;Fam13a;Spata13;Chn1;Akap13;Arhgap20;Hsp90ab1;Wasf1;Iqgap2;Arhgef3;Abi1;Actg1…
978	REACTOME_RHO_GTPASE_EFFECTORS	0.995169	1	0.0897105	0.165342	0.753476	265	Cenpu;H4c8;Cenpi;Cenps;Ercc6l;Spdl1;Spc25;H4c11;H2ac7;Diaph3;Mylk;Sec13;Mapk11;Ndc80;Cenpk;Myl9;H4c4;H3c4;Itgb3bp;Dsn1;Ppp1r14a;Sgo1;Pmf1;Cenph;Rhpn2;Rps27;Kif2c;Myh14;Cenpp;Klc3;Klc4;Fmnl3;Nuf2;H2aj;Nf2;Nde1;Rtkn;Cyba;Dvl3;Mad1l1;Incenp;Iqgap3
979	REACTOME_RIBAVIRIN_ADME	0.800926	1	0.0628004	0.301773	0.72726	10	Ada;Slc29a1;Itpa;Slc28a2;Adk;Nme2;Nt5c2
980	REACTOME_RIPK1_MEDIATED_REGULATED_NECROSIS	0.577107	0.977704	0.0605093	-0.304337	-0.923184	31	Mlkl;Flot2;Peli1;Tnfsf10;Itch;Sdcbp;Flot1;Casp8;Ubc;Tnfrsf10b;Birc3;Ripk1;Ogt;Hsp90aa1;Fas;Cflar
981	REACTOME_RIP_MEDIATED_NFKB_ACTIVATION_VIA_ZBP1	0.903797	1	0.0613026	0.234005	0.641518	17	Nkiras2
982	REACTOME_RMTS_METHYLATE_HISTONE_ARGININES	0.196185	0.581928	0.164406	0.344311	1.18354	43	H4c8;H4c11;H2ac7;H4c4;H3c4;Smarcd2;Actl6a;Rps2
983	REACTOME_RNA_POLYMERASE_III_CHAIN_ELONGATION	0.069937	0.337303	0.287805	0.547077	1.5396	18	Polr1c;Polr3g;Polr2f;Polr2k;Polr3h;Polr3d;Polr3b;Polr3c;Polr2h;Polr2l;Polr3k;Polr3e;Polr2e;Polr3f;Polr1d
984	REACTOME_RNA_POLYMERASE_III_TRANSCRIPTION	0.0831099	0.366103	0.257206	0.407865	1.38862	41	Nfic;Polr1c;Polr3g;Polr2f;Snapc4;Gtf3a;Polr2k;Polr3h;Polr3d;Gtf3c5;Polr3b;Polr3c;Polr2h;Polr2l;Polr3k;Nfib;Polr3e;Polr2e;Polr3f;Zfp143;Polr1d;Pou2f1
985	REACTOME_RNA_POLYMERASE_III_TRANSCRIPTION_INITIATION_FROM_TYPE_1_PROMOTER	0.0997375	0.402927	0.231127	0.430717	1.36466	28	Polr1c;Polr3g;Polr2f;Gtf3a;Polr2k;Polr3h;Polr3d;Gtf3c5;Polr3b;Polr3c;Polr2h;Polr2l;Polr3k;Polr3e;Polr2e;Polr3f
986	REACTOME_RNA_POLYMERASE_III_TRANSCRIPTION_INITIATION_FROM_TYPE_3_PROMOTER	0.0761155	0.351734	0.266351	0.452255	1.4329	28	Polr1c;Polr3g;Polr2f;Snapc4;Polr2k;Polr3h;Polr3d;Polr3b;Polr3c;Polr2h;Polr2l;Polr3k;Polr3e;Polr2e;Polr3f;Zfp143;Polr1d;Pou2f1
987	REACTOME_RNA_POLYMERASE_III_TRANSCRIPTION_TERMINATION	0.0402717	0.249004	0.321776	0.532678	1.59118	23	Nfic;Polr1c;Polr3g;Polr2f;Polr2k;Polr3h;Polr3d;Polr3b;Polr3c;Polr2h;Polr2l;Polr3k;Nfib;Polr3e;Polr2e;Polr3f;Polr1d
988	REACTOME_RNA_POLYMERASE_II_PRE_TRANSCRIPTION_EVENTS	0.301205	0.730546	0.137251	0.285626	1.08364	79	Mllt1;Polr2i;Gtf2h4;Polr2d;Taf15;Polr2f;Polr2k;Eaf2;Polr2j;Ercc2;Taf11;Ssrp1;Taf5;Eaf1;Ell;Mnat1;Taf9b;Cdk7;Taf7l;Gtf2a2;Nelfb;Nelfa;Gtf2e2;Gtf2h3;Eloa;Ccnk;Polr2h;Polr2g;Polr2l;Cdk9;Ctdp1;Aff4;Wdr61;Polr2a;Polr2c;Supt5;Polr2e
989	REACTOME_RNA_POLYMERASE_II_TRANSCRIBES_SNRNA_GENES	0.636076	1	0.0911073	0.242264	0.894957	74	Polr2i;Pou2f2;Polr2d;Polr2f;Snapc4;Polr2k;Ints7;Ints13;Polr2j;Ints14;Sp1;Taf11;Taf5;Ell;Cdk7;Ints2;Gtf2a2;Ints1;Gtf2e2;Ccnk;Polr2h;Polr2g;Polr2l;Ints11;Cdk9;Ints5;Polr2a;Polr2c;Ints9;Supt5;Polr2e;Pcf11
990	REACTOME_RNA_POLYMERASE_II_TRANSCRIPTION_TERMINATION	0.6	1	0.0911073	0.246781	0.900779	65	Snrpg;Zfp473;Dhx38;Sarnp;Thoc1;Slbp;Cpsf1;U2af1l4;Snrpe;Snrpd3;U2af2;Cstf1;Magoh;Rnps1;Srsf11;Rbm8a;Eif4a3;Srsf5;Cpsf4;Snrpb;Magohb;Thoc5;Clp1;Snrpf;Casc3;Pcf11;Ddx39b
991	REACTOME_RNA_POLYMERASE_I_PROMOTER_ESCAPE	0.0718085	0.339997	0.276501	0.411025	1.43285	47	H4c8;H4c11;H2ac7;Polr1c;H4c4;H3c4;Gtf2h4;H2aj;Polr2f;Polr2k;H4c12;Cbx3;Ercc2;Taf1c;Mnat1;Cdk7;H2az2;H3f3b;H2bc8;Gtf2h3;H2bc21;Polr2h;Polr2l;H2bc6;Taf1d;H2bc4
992	REACTOME_RNA_POLYMERASE_I_TRANSCRIPTION	0.0838323	0.366103	0.271289	0.369112	1.36102	67	H4c8;H4c11;H2ac7;Polr1c;H4c4;H3c4;Gtf2h4;H2aj;Polr2f;Kat2b;Cavin1;Polr2k;H4c12;Cbx3;Ercc2;Mbd3;Taf1c;Ehmt2;Mnat1;Cdk7;Gatad2a;Mta2;H2az2;H3f3b;H2bc8;Gtf2h3;H2bc21;Polr2h;Polr2l;H2bc6;Mbd2;Mta1;Taf1d;H2bc4
993	REACTOME_RNA_POLYMERASE_I_TRANSCRIPTION_INITIATION	0.765957	1	0.0718276	0.23511	0.813645	45	Polr1c;Gtf2h4;Polr2f;Kat2b;Polr2k;Ercc2;Mbd3;Taf1c;Ehmt2;Mnat1;Cdk7;Gatad2a;Mta2;Gtf2h3;Polr2h;Polr2l;Mta1;Taf1d
994	REACTOME_RNA_POLYMERASE_I_TRANSCRIPTION_TERMINATION	0.527415	0.944914	0.0908241	0.297636	0.950504	29	Polr1c;Gtf2h4;Polr2f;Cavin1;Polr2k;Ercc2;Taf1c;Mnat1;Cdk7;Gtf2h3;Polr2h;Polr2l;Taf1d;Ttf1;Polr2e
995	REACTOME_RND1_GTPASE_CYCLE	0.418124	0.842002	0.0764767	-0.325123	-1.02371	41	Stmn2;Rnd1;Flot2;Dsp;Arhgap35;Kidins220;Arhgap5;Stip1;Dst;Frs2;Ubxn11
996	REACTOME_RND2_GTPASE_CYCLE	0.970509	1	0.0606404	0.184336	0.627591	41	Scrib;Fnbp1;Kctd13;Plxnd1;Ankrd26
997	REACTOME_RND3_GTPASE_CYCLE	0.980831	1	0.0362255	-0.181082	-0.56991	40	Rnd3;Flot2;Dsp;Arhgap35;Arhgap5;Dst;Ubxn11;Ddx4;Epha2
998	REACTOME_ROLE_OF_LAT2_NTAL_LAB_ON_CALCIUM_MOBILIZATION	6.00220778681437e-15	8.78323072803837e-13	0.996986	0.947468	2.8222	22	Igkv17-127;Ighv3-6;Igkv12-44;Ighv5-9;Iglc1;Iglc2;Iglc3;Igkv17-121
999	REACTOME_ROLE_OF_PHOSPHOLIPIDS_IN_PHAGOCYTOSIS	9.24108219395894e-15	1.10640956813127e-12	0.986546	0.885115	2.98085	37	Igkv17-127;Ighg3;Ighv3-6;Ighg2c;Igkv12-44;Ighv5-9;Iglc1;Ighg2b;Ighg1;Iglc2;Iglc3;Igkv17-121;Cd3g
1000	REACTOME_ROLE_OF_SECOND_MESSENGERS_IN_NETRIN_1_SIGNALING	0.0198164	0.153519	0.352488	-0.722417	-1.61843	10	Trpc4;Trpc3;Trpc6;Trpc7;Dcc;Trpc5;Ntn1
1001	REACTOME_RORA_B_C_AND_NR1D1_REV_ERBA_REGULATE_GENE_EXPRESSION	0.512235	0.937334	0.0675189	-0.331114	-0.95741	25	Tbl1xr1;Usp46;Tbl1x;Med1;Ncoa2;Rxra;Helz2;Nrip1;Ep300;Ncor1;Ncoa1;Ppargc1a
1002	REACTOME_ROS_AND_RNS_PRODUCTION_IN_PHAGOCYTES	0.567783	0.9688	0.0614364	-0.308061	-0.933444	30	Atp6v1c2;Nos1;Nos2;Atp6v1g2
1003	REACTOME_RRNA_MODIFICATION_IN_THE_NUCLEUS_AND_CYTOSOL	0.997076	1	0.0635008	0.146718	0.530313	59	Rps9;Rps14;Rps2;Rps7;Imp3;Rps6;Rrp36;Trmt112;Tsr3;Bud23;Nat10;Pdcd11;Emg1;Bms1;Fbl;Nop56;Dhx37
1004	REACTOME_RRNA_PROCESSING	6.48277769406572e-05	0.00135521	0.538434	0.408604	1.81165	194	Fau;Rps21;Rpl37a;Rps29;Rps28;Rps16;Rpl8;Rpl13a;Rplp2;Rps23;Rps27a;Rps26;Rpl13;Rpl36;Rps9;Rpl35a;Rpl28;Rplp1;Rpl37;Rpl12;Rpl30;Rpl22;Rps15;Rpl18a;Rpl7a;Rps27;Rpl15;Rps19;Rps14;Rpl31;Rps13;Rps2;Rps12;Rpl36al;Rps18;Rpl23;Rpl18;Uba52;Rpl11;Rps17;Rpl22l1;Rpl23a;Rpl38;Rpl39;Rpl27;Rpl5;Rps7;Rpl32;Rps3;Rpl36a;Rpl14;Rpl34;Rps27l;Rpl27a;Imp3;Rps10;Rpl35;Rpp21;Rpl19;Exosc10;Rps6;Rpl17;Rpl3;Rps4x;Rpl6;Rpl9;R…
1005	REACTOME_RRNA_PROCESSING_IN_THE_MITOCHONDRION	0.754386	1	0.0525899	-0.342661	-0.767663	10	Prorp;Mrm1;Nsun4
1006	REACTOME_RSV_HOST_INTERACTIONS	0.957831	1	0.0668966	0.187062	0.709694	79	Sdc1;Gpc2;Cd14;Rps27a;Med24;Mavs;Uba52;Sdc4;Irf3;Med18;Cx3cr1;Tlr6;Med26;Med12;Gpc5;Med23;Bcap31;Med16;Med10;Med4
1007	REACTOME_RUNX1_INTERACTS_WITH_CO_FACTORS_WHOSE_PRECISE_EFFECT_ON_RUNX1_TARGETS_IS_NOT_KNOWN	0.986911	1	0.0587186	0.163526	0.550714	37	Cbx2;Smarcd2;Actl6a;Phc1;Phc2;Scmh1
1008	REACTOME_RUNX1_REGULATES_GENES_INVOLVED_IN_MEGAKARYOCYTE_DIFFERENTIATION_AND_PLATELET_FUNCTION	0.433803	0.850858	0.10714	0.289124	1.01327	52	H4c8;H4c11;H2ac7;Myl9;H4c4;H3c4;Itga2b;H2aj;Kat2b;Pf4;H4c12;Setd1a;Kmt2b;Tnrc6c;H2az2;H3f3b;H2bc8;H2bc21;H2bc6;Wdr5;Prmt6;Ago1;Dpy30;H2bc4
1009	REACTOME_RUNX1_REGULATES_TRANSCRIPTION_OF_GENES_INVOLVED_IN_DIFFERENTIATION_OF_HSCS	0.25	0.653274	0.156312	0.304708	1.12564	74	H4c8;H4c11;H2ac7;Psmb6;H4c4;Gata2;H3c4;Rps27a;Tcf3;Gata3
1010	REACTOME_RUNX2_REGULATES_BONE_DEVELOPMENT	0.812601	1	0.0454059	-0.258239	-0.772586	29	Ar;Zfp521;Ucma;Mapk1;Smad1;Yap1;Rb1
1011	REACTOME_RUNX2_REGULATES_OSTEOBLAST_DIFFERENTIATION	0.55082	0.962108	0.0642141	-0.328696	-0.933729	23	Ar;Zfp521;Ucma;Mapk1
1012	REACTOME_RUNX3_REGULATES_NOTCH_SIGNALING	0.611584	1	0.0610364	-0.355936	-0.882938	14	Mamld1
1013	REACTOME_RUNX3_REGULATES_P14_ARF	0.365741	0.802614	0.105521	0.447377	1.07816	10	Cdkn2a
1014	REACTOME_SARS_COV_1_ACTIVATES_MODULATES_INNATE_IMMUNE_RESPONSES	0.986559	1	0.0599892	0.181794	0.607558	38	Rps27a;Mavs;Uba52;Irf3;Traf3;Kpna2;Irak2;Rela;Ppih;Traf6;Rcan3;Nfkbia
1015	REACTOME_SARS_COV_1_HOST_INTERACTIONS	0.01095	0.0994563	0.38073	0.396643	1.55535	91	Fau;Rps21;Rps29;Rps28;Rps16;Rps23;Rps27a;Rps26;Mavs;Rps9;Rps15;Rps27;Rps19;Rps14;Rps13;Rps2;Rps12;Rps18;Uba52;Rps17;Irf3;Rps7;Rps3;Traf3;Rps27l;Rps10;Rps6;Rps4x;Sp1;Kpna2;Eef1a1;Irak2;Rela;Rps11;Rps5;Ppih;Rps20;Traf6;Rps8;Bcl2l1;Rcan3;Nfkbia
1016	REACTOME_SARS_COV_1_INFECTION	0.0690025	0.336493	0.287805	0.316431	1.30975	134	Fau;Rps21;Rps29;Rps28;Rps16;Rps23;Rps27a;Rps26;Mavs;Rps9;Rps15;Map1lc3b;Rps27;Rps19;Rps14;Rps13;Rps2;Rps12;Rps18;Uba52;Rps17;Irf3;St6galnac2;Rps7;Rps3;Traf3;Rps27l;Rps10;Ace2;Ctsl;Rps6;Rps4x;Sp1;Kpna2;Eef1a1;Irak2;Rela;Pik3r4;Chmp4c;Rps11;Rps5;Gsk3a;Ppih;Zcrb1;Rps20;Traf6;Parp8;Rps8;Bcl2l1;Rcan3;Nfkbia;Chmp6
1017	REACTOME_SARS_COV_1_MODULATES_HOST_TRANSLATION_MACHINERY	1.57350631941747e-05	0.000376783	0.57561	0.686764	2.2804	35	Fau;Rps21;Rps29;Rps28;Rps16;Rps23;Rps27a;Rps26;Rps9;Rps15;Rps27;Rps19;Rps14;Rps13;Rps2;Rps12;Rps18;Rps17;Rps7;Rps3;Rps27l;Rps10;Rps6;Rps4x;Eef1a1;Rps11;Rps5
1018	REACTOME_SARS_COV_1_TARGETS_HOST_INTRACELLULAR_SIGNALLING_AND_REGULATORY_PATHWAYS	0.20603	0.598988	0.122108	-0.478852	-1.23036	16	Pdpk1;Sfn;Ep300;Smad4;Ywhaz;Ywhah;Ube2i;Ywhab;Ywhae;Serpine1;Ywhag;Ywhaq;Psmc6;Smad3
1019	REACTOME_SARS_COV_2_ACTIVATES_MODULATES_INNATE_AND_ADAPTIVE_IMMUNE_RESPONSES	0.972263	1	0.0323604	-0.185712	-0.673722	104	H2-Q2;Isg15;G3bp2;Stat1;Tab3;Masp2;Sec23a;Ifih1;Nod2;H2-Q10;Irf7;H2-T23;Ikbkg;Tomm70a;Hsp90ab1
1020	REACTOME_SARS_COV_2_HOST_INTERACTIONS	0.072878	0.342787	0.287805	0.288551	1.26426	178	Crb3;Fau;Rps21;Sec13;Rps29;Rps28;Rps16;Ube2v1;Snrpg;Rps23;Tab1;Rps27a;Rps26;Mavs;Rps9;Aaas;Rps15;Map1lc3b;Rps27;Rps19;Rps14;H2-D1;Rps13;Rps2;Rps12;Rps18;Uba52;Rps17;Irf3;Nup210;Rps7;Rps3;Nup188;Traf3;Rps27l;Snrpd2;Rps10;Rps6;Rps4x;Gemin2;Nup107;H2-Q7;Gemin7;Kpna2;Seh1l;Snrpe;Snrpd3;Nup133;Irak2;Sar1b;B2m;Pik3r4;Atg14;Nup155;Rps11;Rps5;Nup85;Ptpn6;H2-M2;Nup62;Rps20;Tlr1;Traf6;Vps33b;Akt1;Vps16;Rps…
1021	REACTOME_SARS_COV_2_INFECTION	0.239234	0.643004	0.199915	0.234225	1.07601	272	Sdc1;Crb3;Fau;Rps21;Sec13;Gpc2;Mgat4b;Rps29;Rps28;Rps16;Ube2v1;Snrpg;Rps23;Tab1;Rps27a;Rps26;Mavs;Rps9;Aaas;Ost4;Rps15;Map1lc3b;Rps27;Rps19;Rps14;H2-D1;Rps13;Rps2;Rps12;Rps18;Ano8;Uba52;Rps17;Sdc4;Irf3;St6galnac2;Edem2;Ano7;Nup210;Rps7;Rps3;Nup188;Traf3;Ano1;Zdhhc9;Golga7;Rps27l;Snrpd2;Tmem258;Rps10;Zdhhc8;Ace2;Man1b1;Ctsl;Rps6;Rps4x;Gemin2;Nup107;H2-Q7;Gemin7;Gpc5;Kpna2;Seh1l;Snrpe;Snrpd3;Nup133…
1022	REACTOME_SARS_COV_2_MODULATES_AUTOPHAGY	0.952381	1	0.0559429	0.229527	0.555769	11	Map1lc3b;Vps33b;Vps16;Vps18;Vps11;Vps33a;Uvrag
1023	REACTOME_SARS_COV_2_MODULATES_HOST_TRANSLATION_MACHINERY	1.19906151509286e-05	0.000292438	0.593325	0.651452	2.27937	48	Fau;Rps21;Rps29;Rps28;Rps16;Snrpg;Rps23;Rps27a;Rps26;Rps9;Rps15;Rps27;Rps19;Rps14;Rps13;Rps2;Rps12;Rps18;Rps17;Rps7;Rps3;Rps27l;Snrpd2;Rps10;Rps6;Rps4x;Gemin2;Gemin7;Snrpe;Snrpd3;Rps11;Rps5
1024	REACTOME_SARS_COV_2_TARGETS_HOST_INTRACELLULAR_SIGNALLING_AND_REGULATORY_PATHWAYS	0.400347	0.831741	0.0833634	-0.449837	-1.05975	12	Akt3;Pdpk1;Sfn;Ywhaz;Ywhah;Ywhab;Ywhae;Ywhag;Ywhaq
1025	REACTOME_SARS_COV_INFECTIONS	8.10605983954061e-06	0.000201428	0.593325	0.352634	1.6843	393	Igkv17-127;Ighv3-6;Igkv12-44;Ighv5-9;Iglc1;Ighm;Iglc2;Iglc3;Cd79a;Sdc1;Crb3;Igkv17-121;Cd79b;Fxyd1;Fau;Rps21;Sec13;Gpc2;Mgat4b;Rps29;Rps28;Hmg20b;Rps16;Ube2v1;Snrpg;Rps23;Pdcd1;Tab1;Rps27a;Rps26;Mavs;Rps9;Aaas;Ost4;Rps15;Map1lc3b;Rps27;Rps19;Rps14;H2-D1;Rps13;Rps2;Rps12;Rps18;Fxyd3;Ano8;Uba52;Rps17;Sdc4;Irf3;St6galnac2;Edem2;Ano7;Nup210;Rps7;Atp1b3;Rps3;Nup188;Traf3;Ano1;Atp1a2;Zdhhc9;Golga7;Rps2…
1026	REACTOME_SCAVENGING_BY_CLASS_A_RECEPTORS	0.120988	0.455177	0.202072	0.496438	1.34435	16	Apoa1;Col4a2;Col4a1;Apoe
1027	REACTOME_SCAVENGING_OF_HEME_FROM_PLASMA	2.23984177703857e-10	9.21834881362435e-09	0.826657	0.91878	2.65114	19	Igkv17-127;Ighv3-6;Igha;Igkv12-44;Ighv5-9;Iglc1;Jchain;Iglc2;Iglc3;Apoa1;Igkv17-121;Hba-a2
1028	REACTOME_SCF_BETA_TRCP_MEDIATED_DEGRADATION_OF_EMI1	0.739946	1	0.0739901	0.24049	0.818772	41	Psmb6;Fbxo5;Rps27a;Uba52
1029	REACTOME_SCF_SKP2_MEDIATED_DEGRADATION_OF_P27_P21	0.838624	1	0.0670513	0.221131	0.773715	48	Ccne1;Psmb6;Rps27a;Skp2;Uba52;Ccna2;Ccne2
1030	REACTOME_SEALING_OF_THE_NUCLEAR_ENVELOPE_NE_BY_ESCRT_III	0.305825	0.734406	0.0946646	-0.39458	-1.13105	24	Tubb2b;Tuba1b;Chmp2b;Tubb2a;Tuba1c;Tuba8;Tuba3a;Tubb6;Tubb4b;Tubb3;Tuba4a
1031	REACTOME_SELECTIVE_AUTOPHAGY	0.823529	1	0.0404935	-0.225075	-0.797325	80	Cftr;Prkaa2;Atg12;Tubb2b;Tuba1b;Dynll1;Tubb2a;Dync1i1;Vim;Tomm70a;Tuba1c;Tuba8;Tuba3a;Tubb6;Sqstm1;Tomm20;Tubb4b;Hspa8;Prkag2;Tubb3;Tuba4a;Dync1li1;Tomm40;Csnk2a2;Optn;Ubc;Ube2n;Mterf3
1032	REACTOME_SELENOAMINO_ACID_METABOLISM	3.9585141266796e-11	1.93087522401371e-09	0.851339	0.637739	2.54206	111	Inmt;Fau;Rps21;Rpl37a;Rps29;Rps28;Rps16;Rpl8;Rpl13a;Rplp2;Rps23;Rps27a;Rps26;Rpl13;Rpl36;Rps9;Rpl35a;Rpl28;Rplp1;Rpl37;Rpl12;Rpl30;Rpl22;Rps15;Rpl18a;Rpl7a;Rps27;Rpl15;Rps19;Rps14;Nnmt;Rpl31;Rps13;Rps2;Rps12;Rpl36al;Ahcy;Rps18;Rpl23;Rpl18;Uba52;Rpl11;Rps17;Rpl22l1;Rpl23a;Rpl38;Rpl39;Rpl27;Rpl5;Rps7;Rpl32;Rps3;Rpl36a;Rpl14;Rpl34;Rps27l;Eefsec;Rpl27a;Rps10;Rpl35;Rpl19;Lars;Rps6;Rpl17;Rpl3;Rps4x;Rpl…
1033	REACTOME_SEMA3A_PAK_DEPENDENT_AXON_REPULSION	0.117253	0.446613	0.166934	-0.532843	-1.36908	16	Plxna2;Limk1;Pak3;Nrp1;Plxna4;Hsp90ab1;Sema3a
1034	REACTOME_SEMA3A_PLEXIN_REPULSION_SIGNALING_BY_INHIBITING_INTEGRIN_ADHESION	0.25724	0.665975	0.108394	-0.484748	-1.20247	14	Rnd1;Plxna2;Nrp1;Plxna4;Sema3a
1035	REACTOME_SEMA4D_INDUCED_CELL_MIGRATION_AND_GROWTH_CONE_COLLAPSE	0.947811	1	0.0402478	-0.216796	-0.592486	20	Rnd1;Limk1;Rock2
1036	REACTOME_SEMA4D_IN_SEMAPHORIN_SIGNALING	0.624595	1	0.0576091	-0.309621	-0.887514	24	Rnd1;Met;Limk1;Rock2;Arhgap35
1037	REACTOME_SEMAPHORIN_INTERACTIONS	0.292868	0.720948	0.0934449	-0.323523	-1.10855	64	Dpysl3;Sema5a;Rnd1;Plxna2;Met;Gsk3b;Limk1;Pak3;Nrp1;Plxnc1;Plxna4;Rock2;Sema3e;Arhgap35
1038	REACTOME_SENESCENCE_ASSOCIATED_SECRETORY_PHENOTYPE_SASP	0.371257	0.806842	0.121543	0.278833	1.02813	67	Cdkn2a;H4c8;H4c11;H2ac7;H4c4;H3c4;Rps27a;Uba52;Ccna2;Anapc1;Anapc5;Anapc11;H2aj;Cebpb;H4c12;Cdkn1a;Mapk7;Rela;Ehmt2;H2az2;H3f3b;Cdkn1b;H2bc8;Cdkn2d;Stat3;H2bc21;Fos;H2bc6
1039	REACTOME_SENSORY_PERCEPTION	0.0444145	0.259973	0.248911	-0.349491	-1.34501	159	Lrp2;Myo3b;Slc17a8;Ush1c;Whrn;Dnajc5;Grm1;Pde6b;Gpc3;Slc26a5;Kcnma1;Otof;Calm1;Abca4;Epb41l3;Lhfpl5;Ebf1;Epb41l1;Cacnb2;Gnal;Ldlr;Cnga2;Slc24a1;Ppef1;Ripor2;Apoa2;Trpm4;Pclo;Ush1g;Gucy2f;Sdc3;Rbp4;Lpl;Capza2;Gnb1;Scn9a;Pcdh15;Cdh23;Prkca;Ano2;Guca1b;Syn1;Actg1;Rdh10;Cask;Kcnq4
1040	REACTOME_SENSORY_PERCEPTION_OF_TASTE	0.643333	1	0.0576091	-0.323518	-0.863327	18	Grm1;Trpm4;Gnb1;Scn9a
1041	REACTOME_SENSORY_PROCESSING_OF_SOUND	0.00311907	0.039122	0.431708	-0.507193	-1.73789	64	Myo3b;Slc17a8;Ush1c;Whrn;Dnajc5;Slc26a5;Kcnma1;Otof;Epb41l3;Lhfpl5;Epb41l1;Cacnb2;Ripor2;Pclo;Ush1g;Capza2;Pcdh15;Cdh23;Syn1;Actg1;Cask;Kcnq4
1042	REACTOME_SENSORY_PROCESSING_OF_SOUND_BY_OUTER_HAIR_CELLS_OF_THE_COCHLEA	0.0319635	0.213685	0.321776	-0.477752	-1.5256	44	Myo3b;Ush1c;Whrn;Slc26a5;Kcnma1;Epb41l3;Lhfpl5;Epb41l1;Ripor2;Ush1g;Pcdh15;Cdh23;Actg1;Cask;Kcnq4
1043	REACTOME_SEPARATION_OF_SISTER_CHROMATIDS	0.519084	0.937769	0.11524	0.223574	0.970315	169	Cenpu;Cenpi;Cenps;Ercc6l;Spdl1;Spc25;Psmb6;Sec13;Ndc80;Cenpk;Rps27a;Itgb3bp;Dsn1;Sgo1;Pmf1;Cenph;Rps27;Kif2c;Cenpp;Uba52;Anapc1;Anapc5;Nuf2;Anapc11;Nde1;Mad1l1;Incenp
1044	REACTOME_SERINE_METABOLISM	0.731481	1	0.0672065	0.327462	0.789169	10	Sds;Phgdh;Psat1;Serinc5
1045	REACTOME_SEROTONIN_NEUROTRANSMITTER_RELEASE_CYCLE	0.248333	0.653274	0.10925	-0.443983	-1.18479	18	Slc18a2;Rims1;Syn2;Ppfia2;Stxbp1;Syn1;Snap25
1046	REACTOME_SEROTONIN_RECEPTORS	0.00126261	0.0186839	0.45506	-0.808454	-1.81118	10	Htr1a;Htr1b;Htr7;Htr1d;Htr4;Htr2c;Htr5a
1047	REACTOME_SHC1_EVENTS_IN_EGFR_SIGNALING	0.879725	1	0.0445962	-0.284454	-0.659061	11	Btc;Kras;Hbegf
1048	REACTOME_SHC1_EVENTS_IN_ERBB2_SIGNALING	0.137705	0.488834	0.151149	-0.47722	-1.33295	21	Btc;Prkcd;Nrg1;Erbb4;Nrg3;Prkce;Prkca;Kras;Hbegf
1049	REACTOME_SHC1_EVENTS_IN_ERBB4_SIGNALING	0.265866	0.678577	0.10673	-0.488758	-1.17828	13	Btc;Nrg1;Erbb4;Nrg3;Kras;Hbegf;Nrg4
1050	REACTOME_SHC_MEDIATED_CASCADE_FGFR1	0.00582678	0.0643007	0.407018	-0.677953	-1.79044	17	Kl;Fgf10;Fgf17;Fgf3;Fgf23
1051	REACTOME_SHC_MEDIATED_CASCADE_FGFR3	0.161235	0.523021	0.142057	-0.512024	-1.29132	15	Fgf18;Fgf17;Fgf23;Fgf16
1052	REACTOME_SHC_MEDIATED_CASCADE_FGFR4	0.0322356	0.214416	0.321776	-0.642632	-1.62071	15	Fgf18;Fgfr4;Fgf17;Fgf23;Fgf16;Klb
1053	REACTOME_SIALIC_ACID_METABOLISM	0.0684713	0.33648	0.216543	-0.458586	-1.39392	32	St8sia2;St8sia4;Nanp;St6galnac5;St8sia1;St6gal2;Gne;St8sia3;St3gal2;St8sia5;St8sia6;St3gal3;Neu2;St3gal1;Neu1;Slc35a1
1054	REACTOME_SIGNALING_BY_ACTIVIN	0.0720268	0.339997	0.216543	-0.566682	-1.45602	16	Fst;Inhba;Mapk1;Acvr2a;Fstl3
1055	REACTOME_SIGNALING_BY_ALK	0.66559	1	0.0545681	-0.291021	-0.870661	29	Alkal2;Alk;Cd274;Myc;Hif1a
1056	REACTOME_SIGNALING_BY_ALK_IN_CANCER	0.957416	1	0.0333827	-0.190816	-0.6843	89	Mapk8;Alk;Cltc;Stat1;Bcl11a;Gzmb;Rnf213;Mapk1;Ago2;Bcl2a1a;Birc6;Sqstm1;Tpm4;Gcc2;Frs2;Rb1;Cul1;Il10ra;Lmo7;Kif5b;Junb;Ubc;Prkar1a;Mapk9;Msn;Foxm1;Pik3ca;Tpr
1057	REACTOME_SIGNALING_BY_BMP	0.336554	0.770716	0.0888945	-0.368836	-1.09824	28	Inhba;Bmp2;Nog;Fstl1;Bmpr2;Ski;Grem2;Acvr2a;Smad1
1058	REACTOME_SIGNALING_BY_BRAF_AND_RAF1_FUSIONS	0.565414	0.9688	0.0588438	-0.275924	-0.938264	60	Calm1;Camk2d;Cnksr2;Fam131b;Mapk1;Camk2a;Kdm7a;Akap9;Actg1;Kras;Map2k1;Agk;Actb;Braf;Itgb3;Jak2;Trak1;Ap3b1
1059	REACTOME_SIGNALING_BY_CSF1_M_CSF_IN_MYELOID_CELLS	0.97319	1	0.0605093	0.193168	0.626833	31	Rps27a;Inppl1;Grap2;Uba52
1060	REACTOME_SIGNALING_BY_CSF3_G_CSF	0.894992	1	0.0409884	-0.232123	-0.694455	29	Stat1;Socs3;Socs1;Stat5b;Kras;Hck;Jak2;Ubc
1061	REACTOME_SIGNALING_BY_CTNNB1_PHOSPHO_SITE_MUTANTS	0.269297	0.686003	0.10592	-0.470001	-1.18534	15	Gsk3b;Ppp2r1b;Apc;Ppp2r5d;Ppp2ca;Csnk1a1;Ctnnb1
1062	REACTOME_SIGNALING_BY_CYTOSOLIC_FGFR1_FUSION_MUTANTS	0.273476	0.693965	0.102449	-0.44404	-1.17269	17	Stat1;Cux1;Bcr;Stat5b;Zmym2;Cpsf6;Cntrl;Pik3ca
1063	REACTOME_SIGNALING_BY_EGFR	1	1	0.0354665	-0.146103	-0.472458	48	Adam12;Btc
1064	REACTOME_SIGNALING_BY_EGFR_IN_CANCER	0.954315	1	0.0588438	0.204853	0.610191	22	Rps27a;Uba52;Nras;Gab1;Hras;Plcg1
1065	REACTOME_SIGNALING_BY_ERBB2	0.975962	1	0.0366082	-0.18456	-0.596814	48	Btc;Prkcd;Nrg1;Erbb4;Akt3;Nrg3;Prkce;Prkca
1066	REACTOME_SIGNALING_BY_ERBB2_ECD_MUTANTS	0.733333	1	0.0702813	0.297486	0.805591	16	Nras;Gab1;Hras;Plcg1;Erbin;Shc1;Erbb2
1067	REACTOME_SIGNALING_BY_ERBB2_IN_CANCER	0.779772	1	0.0477342	-0.273074	-0.789587	25	Btc;Nrg1;Erbb4;Nrg3
1068	REACTOME_SIGNALING_BY_ERBB4	0.24431	0.648701	0.104344	-0.345242	-1.16138	57	Gabrq;Gabrg2;Esr1;Gabra1;Btc;Gabrb2;Nrg1;Erbb4;Gabrg3;Gabrb1;Nrg3;Gabrb3;Aph1c;Pgr;Itch;Wwp1;Yap1;Kras
1069	REACTOME_SIGNALING_BY_ERYTHROPOIETIN	1	1	0.057853	0.137386	0.415316	24	Nras;Gab1;Hras;Plcg1;Pik3cd;Crkl;Shc1;Plcg2;Pik3cg;Rapgef1;Stat5a;Vav1;Epor;Lyn;Sos1;Pik3r1;Grb2;Pik3cb;Pik3ca;Jak2;Pik3r5;Kras;Stat5b;Irs2
1070	REACTOME_SIGNALING_BY_FGFR	0.332838	0.770061	0.0850427	-0.303946	-1.07606	81	Kl;Fgf10;Fgf18;Fgfr4;Fgf17;Fgf3;Esrp2;Fgf23;Fgf16;Klb;Mapk1;Flrt3;Hnrnpa1;Rbfox2;Fgf7;Cbl;Kras;Spred1;Frs2;Ppp2ca;Fgf5
1071	REACTOME_SIGNALING_BY_FGFR1	0.108626	0.424512	0.169571	-0.406596	-1.31502	47	Kl;Fgf10;Fgf18;Fgf17;Fgf3;Fgf23;Mapk1;Flrt3;Cbl;Kras;Spred1;Frs2;Ppp2ca;Fgf5
1072	REACTOME_SIGNALING_BY_FGFR1_IN_DISEASE	0.431034	0.847272	0.0741759	-0.331844	-1.02216	33	Fgf17;Fgf23;Stat1;Cux1;Bcr;Stat5b;Kras;Frs2;Fgf5;Zmym2;Cpsf6
1073	REACTOME_SIGNALING_BY_FGFR2	0.745509	1	0.045862	-0.239784	-0.83062	67	Fgf10;Fgf18;Fgf17;Fgf3;Esrp2;Fgf23;Fgf16;Mapk1;Hnrnpa1;Rbfox2;Fgf7;Cbl;Kras;Frs2;Ppp2ca;Fgf5
1074	REACTOME_SIGNALING_BY_FGFR2_IIIA_TM	0.104218	0.41342	0.21925	0.473549	1.36643	19	Polr2i;Polr2d;Polr2f;Polr2k;Polr2j;Fgfr2;Polr2h;Polr2g;Polr2l;Polr2a;Polr2c;Polr2e
1075	REACTOME_SIGNALING_BY_FGFR2_IN_DISEASE	0.2416	0.64541	0.108394	-0.373948	-1.1728	39	Fgf10;Fgf18;Fgf17;Fgf3;Fgf23;Fgf16
1076	REACTOME_SIGNALING_BY_FGFR3	0.687097	1	0.0530213	-0.281086	-0.872358	37	Fgf18;Fgf17;Fgf23;Fgf16;Mapk1;Cbl;Kras;Frs2;Ppp2ca;Fgf5;Braf;Galnt3;Ubc
1077	REACTOME_SIGNALING_BY_FGFR4	0.333333	0.770061	0.0888945	-0.350037	-1.08943	36	Fgf18;Fgfr4;Fgf17;Fgf23;Fgf16;Klb;Mapk1
1078	REACTOME_SIGNALING_BY_FGFR4_IN_DISEASE	0.936426	1	0.0417397	-0.25186	-0.583541	11	Fgfr4;Kras;Frs2
1079	REACTOME_SIGNALING_BY_FGFR_IN_DISEASE	0.305471	0.734406	0.0911073	-0.327765	-1.10337	58	Fgf10;Fgf18;Fgfr4;Fgf17;Fgf3;Fgf23;Fgf16;Stat1;Cux1;Bcr;Stat5b;Fgf7
1080	REACTOME_SIGNALING_BY_FLT3_FUSION_PROTEINS	0.992537	1	0.0560596	0.162259	0.456636	18	Nras;Cdkn1a;Hras;Myo18a;Pim1
1081	REACTOME_SIGNALING_BY_FLT3_ITD_AND_TKD_MUTANTS	0.835322	1	0.062249	0.269549	0.715066	15	Nras;Cdkn1a;Hras;Pim1;Bcl2l1
1082	REACTOME_SIGNALING_BY_HEDGEHOG	0.526462	0.944835	0.0585938	-0.256749	-0.964597	131	Gpr161;Scube2;Evc2;Prkacb;Gsk3b;Adcy9;Tubb2b;Tuba1b;Tubb2a;Disp2;Adcy8;Wdr35;Cdc73;Prkar2b;Dync2h1;Tuba1c;Tuba3a;Itch;Erlec1;Tubb6;Gnas;Adcy2;Tubb4b;Psmd1;Psmc3;Btrc;Cul1;Tubb3;Tuba4a;Fuz;Adcy6;Ift52;Ptch2;Ubc;Kif3a;Psma3;Gli1;Grk2;Dzip1;Psmc5;Prkar1a;Csnk1a1;Smurf2;Prkar2a;Psmd12;Vcp
1083	REACTOME_SIGNALING_BY_HIPPO	0.920875	1	0.0415718	-0.235892	-0.644674	20	Amotl1
1084	REACTOME_SIGNALING_BY_INSULIN_RECEPTOR	0.0475483	0.271935	0.252961	-0.395749	-1.38324	71	Kl;Fgf10;Atp6v1c2;Fgf18;Fgfr4;Fgf17;Fgf3;Fgf23;Fgf16;Klb;Atp6v1g2;Mapk1;Irs2;Pdpk1;Fgf7;Tlr9;Them4
1085	REACTOME_SIGNALING_BY_INTERLEUKINS	0.313953	0.744905	0.191892	0.217948	1.04118	391	Ighg3;Ighg2c;Ighg2b;Ighg1;Sdc1;Il9r;Irf4;Il12rb1;Nkiras2;Ccl3;Ctf1;Psmb6;Ager;Mapk11;Rorc;Ube2v1;Ccl19;Cntfr;Fcer2a;H3c4;Tab1;Rps27a;Itgax;Gata3;Il7r;Inppl1;Map3k3
1086	REACTOME_SIGNALING_BY_KIT_IN_DISEASE	0.925926	1	0.041321	-0.234301	-0.640328	20	Stat1;Stat5b;Kit;Kras;Jak2
1087	REACTOME_SIGNALING_BY_LEPTIN	0.531579	0.948217	0.0692836	-0.421657	-0.944638	10	Socs3;Irs2;Stat5b;Jak2
1088	REACTOME_SIGNALING_BY_LTK	0.223368	0.621337	0.118288	-0.547532	-1.26859	11	Alkal2
1089	REACTOME_SIGNALING_BY_MET	0.626866	1	0.053677	-0.256066	-0.899286	77	Col5a1;Itga2;Lamb3;Col3a1;Col24a1;Col2a1;Met;Lamb1;Col5a2
1090	REACTOME_SIGNALING_BY_MODERATE_KINASE_ACTIVITY_BRAF_MUTANTS	0.68612	1	0.052057	-0.273404	-0.864927	42	Calm1;Camk2d;Cnksr2;Mapk1;Camk2a;Actg1;Kras;Map2k1;Actb;Braf;Itgb3;Jak2;Camk2g
1091	REACTOME_SIGNALING_BY_NODAL	0.616667	1	0.0596037	-0.328315	-0.876126	18	Lefty2
1092	REACTOME_SIGNALING_BY_NOTCH	1	1	0.077884	0.126371	0.553587	182	H4c8;H4c11;H2ac7;Psmb6;E2f1;Hdac6;H4c4;Fcer2a;Mdk;H3c4;Rps27a;Hes1;Jag2;Uba52;H2aj;Hdac10;Kat2b;Atp2a3;Plxnd1;Jag1;Dll4;H4c12;Hdac7;Notch4;Ybx1;Dlgap5;Psenen;Mfng;Atp2a1;Maml1;Sem1;Arrb2;Notch3;Tnrc6c;Furin;Akt1;Aph1a;St3gal6;H2az2;H3f3b;H2bc8;Hdac8;Rfng;Psen2;H2bc21;Lfng;Tacc3;Dtx2;Acta2;Mib2;Rbpj;H2bc6;Cdk8;Heyl;Psen1;Ago1;Adrm1
1093	REACTOME_SIGNALING_BY_NOTCH1	0.53207	0.948217	0.0602484	-0.270346	-0.951909	74	Mamld1;Dlk1;Tbl1xr1;Hdac9;Tbl1x;Hdac11;Myc;Hif1a;Tle4;Aph1c;Cntn1;Neurl1b;Nbea;Itch;Hes5;Hdac5;Fbxw7;Cul1;Ep300;Tle3;Ncor1;Dner;Ubc;Hdac2;Dtx4;Dll1;Ccnc
1094	REACTOME_SIGNALING_BY_NOTCH1_HD_DOMAIN_MUTANTS_IN_CANCER	0.210024	0.607915	0.147331	0.452338	1.19997	15	Rps27a;Jag2;Uba52;Jag1;Dll4
1095	REACTOME_SIGNALING_BY_NOTCH1_PEST_DOMAIN_MUTANTS_IN_CANCER	0.957447	1	0.0350151	-0.197581	-0.665124	58	Mamld1;Tbl1xr1;Hdac9;Tbl1x;Hdac11;Myc;Aph1c;Neurl1b;Hes5;Hdac5;Fbxw7;Cul1;Ep300;Ncor1;Ubc;Hdac2;Dll1;Ccnc
1096	REACTOME_SIGNALING_BY_NOTCH2	0.964187	1	0.062249	0.192645	0.632562	34	Fcer2a;Mdk;Rps27a;Hes1;Jag2;Uba52;Jag1;Dll4
1097	REACTOME_SIGNALING_BY_NOTCH3	0.978437	1	0.0605093	0.174546	0.611509	49	Rps27a;Hes1;Jag2;Uba52;Kat2b;Plxnd1;Jag1;Dll4;Ybx1;Dlgap5;Psenen;Maml1;Notch3;Aph1a;Psen2;Tacc3;Mib2;Rbpj;Heyl;Psen1
1098	REACTOME_SIGNALING_BY_NOTCH4	1	1	0.0647943	0.122506	0.455134	72	Psmb6;Rps27a;Hes1;Uba52;Kat2b;Jag1;Dll4;Notch4;Psenen;Maml1;Sem1;Akt1;Aph1a;Psen2;Tacc3;Acta2;Rbpj;Psen1;Adrm1;Psmb1;Psmd13;Notch2
1099	REACTOME_SIGNALING_BY_NTRK2_TRKB	0.960938	1	0.0597318	0.199096	0.601867	24	Nras;Gab1;Hras;Plcg1;Src;Frs3;Fyn;Shc1;Cdk5;Ntrk2;Dock3;Sos1;Ptpn11;Pik3r1;Rac1;Grb2;Ntf5;Pik3ca;Bdnf;Frs2;Tiam1;Cdk5r1;Grin2b;Kras
1100	REACTOME_SIGNALING_BY_NTRK3_TRKC	0.984925	1	0.0382417	-0.199268	-0.511996	16	Ptpro;Ntrk3
1101	REACTOME_SIGNALING_BY_NTRKS	0.00809531	0.0801619	0.38073	-0.402144	-1.51522	133	Ntrk1;Tph1;Dusp4;Adcyap1;Dnm3;Egr2;Rps6ka2;Rps6ka3;Ptpro;Cltc;Ppp2r1b;Shc3;Mapk1;Rrad;Ntrk3;Egr4;Ngf;Egr1;Egr3;Rit2;Irs2;Vrk3;Sh3gl2;Adcyap1r1;Arc;Creb1;Fosb;Pcsk5;Kidins220;Kras;Ppp2r5d;Grin2b;Cdk5r1;Tiam1;Mapk14;Frs2;Ap2a2;Map2k1;Ppp2ca;Rest;Ralb;Bdnf;Dnal4;Ep300;Braf;Dusp6;Junb
1102	REACTOME_SIGNALING_BY_NUCLEAR_RECEPTORS	0.899094	1	0.0302754	-0.199729	-0.798676	223	Crabp1;Cyp26b1;Esr2;Crabp2;Esr1;Aldh1a7;Btc;Calm1;Greb1;Ccnd1;Gng2;Tbl1xr1;S1pr3;Tbl1x;Uhmk1;Erbb4;Bcl2;Gnai1;Eepd1;Myc;Akt3;Mapk1;Med1;Cyp26a1;Ncoa2;Zdhhc21;Pdk1;Arl4c;Pgr;Gnb1;Ccnt1;Ago2;Pdk2;Pdpk1;H3c15;Rxra;Creb1;Fosb;Hsp90ab1
1103	REACTOME_SIGNALING_BY_PDGF	0.185129	0.560664	0.122679	-0.363108	-1.22148	57	Col5a1;Col6a2;Thbs1;Col6a5;Col3a1;Col2a1;Pdgfc;Stat1;Col6a6;Spp1;Col5a2;Rasa1
1104	REACTOME_SIGNALING_BY_PDGFRA_TRANSMEMBRANE_JUXTAMEMBRANE_AND_KINASE_DOMAIN_MUTANTS	0.993068	1	0.0394367	-0.197409	-0.465066	12	Stat1;Kras;Pik3ca;Pik3cb
1105	REACTOME_SIGNALING_BY_PDGFR_IN_DISEASE	0.83165	1	0.0462303	-0.269769	-0.737259	20	Stat1;Kdr;Etv6;Kras
1106	REACTOME_SIGNALING_BY_PTK6	0.874807	1	0.0400032	-0.221427	-0.73285	52	Btc;Ccnd1;Nrg1;Rasa1;Socs3;Erbb4;Hif1a;Khdrbs2;Nrg3;Arhgap35;Cbl;Elmo1;Kras
1107	REACTOME_SIGNALING_BY_RETINOIC_ACID	0.220986	0.62055	0.113787	-0.397733	-1.20649	31	Crabp1;Cyp26b1;Crabp2;Aldh1a7;Cyp26a1;Pdk1;Pdk2;Rxra;Rdh10;Dlat;Rxrg;Rara
1108	REACTOME_SIGNALING_BY_ROBO_RECEPTORS	0.0010773	0.0166917	0.45506	0.373336	1.65528	194	Psmb6;Fau;Rps21;Rpl37a;Rps29;Rps28;Rps16;Rpl8;Rpl13a;Rplp2;Rps23;Rps27a;Rps26;Rpl13;Rpl36;Rps9;Rpl35a;Rpl28;Rplp1;Rpl37;Rpl12;Rpl30;Rpl22;Rps15;Rpl18a;Rpl7a;Rps27;Rpl15;Rps19;Rps14;Rpl31;Rps13;Msi1;Rps2;Rps12;Rpl36al;Rps18;Rpl23;Rpl18;Uba52;Rpl11;Rps17;Rpl22l1;Rpl23a;Rpl38;Rpl39;Rpl27;Rpl5;Rps7;Rpl32;Rps3;Rpl36a;Rpl14;Rpl34;Rps27l;Rpl27a;Rps10;Rpl35;Dag1;Upf3a;Rpl19;Ppp3cb;Rps6;Rpl17;Rpl3;Rps4x;R…
1109	REACTOME_SIGNALING_BY_SCF_KIT	0.894022	1	0.0652353	0.209708	0.719329	42	Chek1;Grb7;Grap2;Grap;Grb10;Nras
1110	REACTOME_SIGNALING_BY_TGFBR3	0.990551	1	0.0350901	-0.172922	-0.549197	43	Inhba;Timp2;Aph1c;Acvr2a;Tgfb2;Ago2;Rxra;Mmp14;Rara;Ep300;Timp1;Klf16
1111	REACTOME_SIGNALING_BY_TGFB_FAMILY_MEMBERS	0.88092	1	0.0334562	-0.206827	-0.789584	149	Fst;Inhba;Bmp2;Nog;Fstl1;Stat1;Bmpr2;Zfyve9;Ppp1ca;Trim33;Fkbp1a;Ski;Myc;Mapk1;Timp2;Tgfb3;Aph1c;Grem2;Acvr2a;Tgfb2;Ccnt1;Ago2;Fstl3;Smad1;Rxra
1112	REACTOME_SIGNALING_BY_TGF_BETA_RECEPTOR_COMPLEX	0.980684	1	0.0327971	-0.177773	-0.637253	92	Stat1;Zfyve9;Ppp1ca;Trim33;Fkbp1a;Ski;Myc;Mapk1;Tgfb3;Tgfb2;Ccnt1;Cbl;Usp15;Ep300;Junb;Itgb3;Tgif2;Usp9x;Ncor1;Ltbp2;Ubc;Bambi;Smad4;Smurf2;Ccnc
1113	REACTOME_SIGNALING_BY_THE_B_CELL_RECEPTOR_BCR	1.38538353728713e-14	1.52045843217262e-12	0.986546	0.692339	2.75783	105	Igkv17-127;Ighv3-6;Igkv12-44;Ighv5-9;Iglc1;Ighm;Iglc2;Iglc3;Cd79a;Cd19;Blk;Igkv17-121;Cd79b;Cd22
1114	REACTOME_SIGNALING_BY_TYPE_1_INSULIN_LIKE_GROWTH_FACTOR_1_RECEPTOR_IGF1R	0.00760879	0.0774448	0.407018	-0.514185	-1.67373	49	Kl;Fgf10;Irs4;Fgf18;Fgfr4;Fgf17;Fgf3;Igf1;Fgf23;Fgf16;Klb;Cilp;Irs2;Pdpk1;Fgf7;Tlr9;Them4
1115	REACTOME_SIGNALING_BY_VEGF	0.275109	0.69543	0.0946646	-0.306375	-1.11176	105	Nrp2;Abi2;Vegfd;Calm1;Prkcd;Wasf3;Prkacb;Prkcb;Nckap1;Rasa1;Pak3;Kdr;Nrp1;Akt3;Rock2;Cyfip2;Pdpk1;Prkca;Them4;Wasf1;Abi1;Actg1;Itpr1;Elmo1;Kras;Mapk14;Flt4;Vegfc;Actb;Hspb1;Mlst8;Itgb3
1116	REACTOME_SIGNALING_BY_WNT	0.118987	0.449015	0.142057	-0.296112	-1.2006	259	Sfrp2;Prkg2;Rspo3;Rspo1;Wnt2b;Pde6b;Wif1;Dkk2;Lgr5;Ror1;Wnt4;Pip5k1b;Calm1;Sfrp1;Prkg1;Gng2;Wnt2;Tnks;Cltc;Prkcg;Wnt1;H3f4;Prkcb;Hecw1;Usp34;Gsk3b;Fzd1;Fzd5;Tnks2;Ppp2r1b;Myc;Wnt10b;Rspo2;Cxxc4;Tle4;Ror2;Camk2a;Dact1;Apc;Wnt10a;Gnb1;Plcb1;Ago2;Cdc73;H3c15;Tcf7l2;Prkca;Wnt5a;Gng7;Pygo1;Itpr1;Frat2;Gnb4;Ccdc88c;Kras;Ctbp1;Ppp2r5d;Psmd1;Vps29;Ap2a2;Wnt7a;Ppp2ca;Psmc3;Btrc;Cul1
1117	REACTOME_SIGNALING_BY_WNT_IN_CANCER	0.252782	0.657933	0.105125	-0.382866	-1.16139	31	Dkk2;Tnks;Gsk3b;Fzd5;Tnks2;Ppp2r1b;Apc;Tcf7l2;Ctbp1;Ppp2r5d;Ppp2ca
1118	REACTOME_SIGNALLING_TO_ERKS	0.0876369	0.372899	0.188204	-0.433537	-1.34775	34	Ntrk1;Shc3;Mapk1;Ngf;Rit2;Kidins220;Kras;Mapk14;Frs2;Map2k1;Ralb;Braf
1119	REACTOME_SIGNALLING_TO_RAS	0.106061	0.416961	0.176694	-0.500901	-1.36892	20	Ntrk1
1120	REACTOME_SIGNAL_AMPLIFICATION	0.610845	1	0.0579755	-0.299186	-0.906553	30	Gna14;Gng2;Gnai1;P2ry1;Gnb1;Gng7;Gnb4;Mapk14;Pla2g4a
1121	REACTOME_SIGNAL_REGULATORY_PROTEIN_FAMILY_INTERACTIONS	0.407143	0.835214	0.100633	0.427756	1.03575	11	Tyrobp;Src;Ptpn6;Fyb
1122	REACTOME_SIGNAL_TRANSDUCTION_BY_L1	0.522951	0.94217	0.0667426	-0.346019	-0.966482	21	Nrp1;Mapk1;Map2k1;Itgb3;Csnk2a2;Pak1;Itga9;L1cam;Fgfr1;Vav2;Egfr;Ncam1;Rac1;Itgav;Mapk3
1123	REACTOME_SIRT1_NEGATIVELY_REGULATES_RRNA_EXPRESSION	0.0932848	0.383971	0.287805	0.484502	1.49451	26	H4c8;H4c11;H2ac7;H4c4;H3c4;H2aj;H4c12;Taf1c;Rrp8;H2az2;H3f3b;H2bc8;H2bc21;H2bc6;Taf1d;H2bc4;Sirt1
1124	REACTOME_SLBP_DEPENDENT_PROCESSING_OF_REPLICATION_DEPENDENT_HISTONE_PRE_MRNAS	0.32381	0.757473	0.11524	0.456717	1.10588	11	Snrpg;Zfp473;Slbp;Snrpe;Snrpd3
1125	REACTOME_SLC_MEDIATED_TRANSMEMBRANE_TRANSPORT	0.144168	0.492725	0.130106	-0.300629	-1.18504	189	Avp;Slc5a7;Slc6a3;Slc4a9;Slc17a8;Slc17a6;Slc8a1;Slc5a5;Slc18a2;Slc9a4;Slc25a22;Calm1;Slc1a6;Rhcg;Slc5a3;Slc24a3;Slc30a2;Slc39a10;Slc29a4;Slc24a1;Slc6a15;Ahcyl2;Slc9a2;Slc36a4;Slc24a4
1126	REACTOME_SLC_TRANSPORTER_DISORDERS	0.0298922	0.202928	0.352488	-0.430702	-1.51416	75	Avp;Slc5a7;Avpr1a;Slc6a3;Slc17a8
1127	REACTOME_SMAD2_SMAD3_SMAD4_HETEROTRIMER_REGULATES_TRANSCRIPTION	1	1	0.0589694	0.115227	0.382229	36	Rps27a;Uba52;Ybx1;Sp1;Smad7;Furin;E2f4;Ccnk;Tgif1;Cdk8;Cdk9;E2f5;Rnf111;Tfdp2;Rbl1;Men1;Hdac1;Ubb;Ccnt2;Mapk3;Smad3;Smad2;Wwtr1;Cdkn2b;Col1a2;Tfdp1;Serpine1;Ccnc;Smad4;Ubc;Tgif2;Junb;Ep300;Ccnt1;Mapk1;Myc
1128	REACTOME_SMOOTH_MUSCLE_CONTRACTION	0.806349	1	0.0449543	-0.250423	-0.783331	38	Calm1;Trim72;Cacna1g;Gucy1a2;Gucy1a1;Anxa1;Anxa2;Tpm4;Dysf
1129	REACTOME_SNRNP_ASSEMBLY	0.15847	0.519166	0.184706	0.348546	1.22608	51	Sec13;Snrpg;Aaas;Nup210;Nup188;Snrpd2;Gemin2;Nup107;Gemin7;Seh1l;Snrpe;Snrpd3;Nup133;Nup155;Nup85;Nup62;Nup153
1130	REACTOME_SODIUM_CALCIUM_EXCHANGERS	0.00773781	0.0777916	0.407018	-0.761686	-1.76477	11	Slc8a1;Calm1;Slc24a3;Slc24a1;Slc24a4
1131	REACTOME_SOMITOGENESIS	0.891008	1	0.0655321	0.214383	0.740733	44	Mesp2;Psmb6;Tbx6
1132	REACTOME_SPECIFICATION_OF_PRIMORDIAL_GERM_CELLS	0.389474	0.825985	0.0855357	-0.48281	-1.08164	10	Tfap2c
1133	REACTOME_SPECIFICATION_OF_THE_NEURAL_PLATE_BORDER	0.0508772	0.275856	0.266351	-0.66299	-1.4853	10	Tfap2c;Gbx2;Zic1
1134	REACTOME_SPHINGOLIPID_CATABOLISM	0.465278	0.886788	0.0911073	0.410613	0.989559	10	Plpp3;Aldh3b1
1135	REACTOME_SPHINGOLIPID_DE_NOVO_BIOSYNTHESIS	0.451791	0.871819	0.103197	0.298751	0.980965	34	Sphk1;Degs2;Fa2h;Sphk2;Abcc1;Sptssa;Ormdl1;Prkd2;Abcg2;Ormdl3;Degs1;Csnk1g2;Prkd1;Cers1;Kdsr;Cers2
1136	REACTOME_SPHINGOLIPID_METABOLISM	0.302469	0.732264	0.138805	0.275256	1.08867	94	Fut1;B4galt5;Arsg;Sphk1;Gal3st1;Arsb;Smpd2;Plpp3;Degs2;Fa2h;Neu4;Ctsa;Gla;Aldh3b1;Sphk2;Hexa;Abcc1;A4galt;Gba2;Sptssa;Ormdl1;Gm2a;Prkd2;Abcg2;Ormdl3;Degs1;Hexb;Smpd3;Csnk1g2;Galc;Ugt8a;Gba;B3galt4;Prkd1;B4galnt1;B3galnt1;Cers1;Smpd4;Kdsr;Cers2;Sumf2
1137	REACTOME_SPRY_REGULATION_OF_FGF_SIGNALING	0.975309	1	0.05653	0.205337	0.556052	16	Rps27a;Uba52;Mknk1;Src;Ppp2cb
1138	REACTOME_SRP_DEPENDENT_COTRANSLATIONAL_PROTEIN_TARGETING_TO_MEMBRANE	4.11754911644235e-10	1.54937491038702e-08	0.814036	0.630525	2.52019	106	Fau;Rps21;Rpl37a;Rps29;Rps28;Rps16;Rpl8;Rpl13a;Rplp2;Rps23;Rps27a;Rps26;Rpl13;Rpl36;Rps9;Rpl35a;Rpl28;Rplp1;Rpl37;Rpl12;Rpl30;Rpl22;Rps15;Rpl18a;Rpl7a;Rps27;Rpl15;Rps19;Rps14;Rpl31;Rps13;Rps2;Rps12;Rpl36al;Rps18;Rpl23;Rpl18;Uba52;Rpl11;Rps17;Rpl22l1;Rpl23a;Rpl38;Rpl39;Rpl27;Rpl5;Rps7;Rpl32;Rps3;Rpl36a;Rpl14;Rpl34;Rps27l;Sec11a;Rpl27a;Rps10;Rpl35;Sec61b;Rpl19;Rps6;Rpl17;Rpl3;Rps4x;Sec61a1;Rpl6;Rpl…
1139	REACTOME_STABILIZATION_OF_P53	0.337875	0.771197	0.121543	0.308153	1.06472	44	Cdkn2a;Psmb6;Rps27a;Uba52
1140	REACTOME_STAT3_NUCLEAR_EVENTS_DOWNSTREAM_OF_ALK_SIGNALING	0.945238	1	0.0562941	0.23792	0.576091	11	Dnmt1;Prdm1
1141	REACTOME_STIMULI_SENSING_CHANNELS	0.0520059	0.278422	0.24134	-0.392978	-1.39125	81	Trpm8;Ryr1;Ano5;Wnk3;Slc9b2;Calm1;Trpc4;Ano3;Trpc3;Mlkl;Trpc6;Trpm2;Asic2;Trpm4;Trpc7;Unc80;Ryr3;Ano4;Trpc5;Ryr2;Best1;Ano2;Wwp1;Clcn1;Trpm6
1142	REACTOME_STING_MEDIATED_INDUCTION_OF_HOST_IMMUNE_RESPONSES	0.536627	0.95134	0.0673624	-0.383292	-0.950797	14	Ifi205
1143	REACTOME_STRAND_ASYNCHRONOUS_MITOCHONDRIAL_DNA_REPLICATION	0.414352	0.840834	0.0978773	0.428781	1.03334	10	Polg2;Polg;Top3a;Ssbp1;Mgme1;Polrmt;Twnk;Lig3
1144	REACTOME_STRIATED_MUSCLE_CONTRACTION	0.242667	0.64564	0.144631	0.356899	1.14924	30	Tnni2;Tcap;Myl2;Tnni1;Tnnt2;Tnnt1;Myh6;Acta1;Des;Myl4;Tmod1;Tmod4
1145	REACTOME_SULFUR_AMINO_ACID_METABOLISM	0.123393	0.45798	0.204295	0.436772	1.33472	25	Suox;Ado;Gadl1;Ahcy;Ethe1;Slc25a10;Sqor;Tst;Txn2;Apip;Cth;Mpst;Mtr
1146	REACTOME_SUMOYLATION	0.968919	1	0.0287155	-0.186783	-0.72141	168	Vdr;Tfap2c;Ar;Nr4a2;Thrb;Esr1;Rwdd3;Xrcc4;Top2a;Cetn2;Senp5;Eif2ak2;Nop58;Daxx;Ncoa2;Pgr;Ikbkg;Birc5;Rxra;Satb1;Tdg;Ctbp1;Nr3c2;Senp2;Sumo3
1147	REACTOME_SUMOYLATION_OF_CHROMATIN_ORGANIZATION_PROTEINS	0.028653	0.200723	0.352488	0.416178	1.50428	59	H4c8;Cbx2;H4c11;Sec13;H4c4;Aaas;Nup210;Nup188;H4c12;Phc1;Phc2;Scmh1;Nup107;Seh1l;Nup133;Nup155;Nup85;Cbx8;Cbx4;Nup62;Nup153
1148	REACTOME_SUMOYLATION_OF_DNA_DAMAGE_RESPONSE_AND_REPAIR_PROTEINS	0.0480542	0.271935	0.321776	0.375823	1.38834	74	Cdkn2a;Cbx2;Sec13;Brca1;Pias4;Aaas;Nsmce4a;Nup210;Xpc;Mdc1;Nup188;Blm;Phc1;Phc2;Scmh1;Hdac7;Nup107;Seh1l;Nup133;Nup155;Nup85;Smc5;Cbx8;Cbx4;Nup62;Nup153
1149	REACTOME_SUMOYLATION_OF_DNA_METHYLATION_PROTEINS	0.0839506	0.366103	0.245042	0.529794	1.43468	16	Cbx2;Dnmt1;Dnmt3b;Phc1;Phc2;Scmh1;Cbx8;Cbx4
1150	REACTOME_SUMOYLATION_OF_DNA_REPLICATION_PROTEINS	0.228883	0.629651	0.151149	0.333494	1.15228	44	Sec13;Pcna;Pias4;Aaas;Nup210;Nup188;Incenp;Nup107;Seh1l;Nup133;Nup155;Nup85;Nup62;Nup153
1151	REACTOME_SUMOYLATION_OF_IMMUNE_RESPONSE_PROTEINS	0.993068	1	0.0394367	-0.195509	-0.460591	12	Eif2ak2;Ikbkg;Sumo3
1152	REACTOME_SUMOYLATION_OF_INTRACELLULAR_RECEPTORS	0.00585547	0.0643007	0.407018	-0.607726	-1.78264	26	Vdr;Ar;Nr4a2;Thrb;Esr1
1153	REACTOME_SUMOYLATION_OF_RNA_BINDING_PROTEINS	0.0744681	0.346553	0.271289	0.408322	1.41308	45	Cbx2;Sec13;Aaas;Nup210;Nup188;Phc1;Phc2;Scmh1;Nup107;Seh1l;Nup133;Nup155;Nup85;Cbx8;Cbx4;Nup62;Nup153
1154	REACTOME_SUMOYLATION_OF_SUMOYLATION_PROTEINS	0.0673253	0.334594	0.287805	0.438034	1.43188	33	Sec13;Pias4;Aaas;Nup210;Nup188;Nup107;Seh1l;Nup133;Nup155;Nup85;Nup62;Nup153;Topors
1155	REACTOME_SUMOYLATION_OF_TRANSCRIPTION_COFACTORS	0.997283	1	0.0599892	0.143079	0.49078	42	Cbx2;Pias4;Phc1;Phc2;Scmh1;Cbx8;Cbx4;Trim28;Topors;Mbd1;Park7
1156	REACTOME_SUMOYLATION_OF_TRANSCRIPTION_FACTORS	0.518333	0.937699	0.0679923	-0.35953	-0.959426	18	Tfap2c
1157	REACTOME_SUMOYLATION_OF_UBIQUITINYLATION_PROTEINS	0.133508	0.476504	0.197822	0.384267	1.29412	37	Sec13;Pias4;Aaas;Nup210;Nup188;Nup107;Seh1l;Nup133;Nup155;Nup85;Nup62;Nup153
1158	REACTOME_SUPPRESSION_OF_PHAGOSOMAL_MATURATION	0.797599	1	0.0489954	-0.303593	-0.731893	13	Nos2;Kpna1;Atp6v1h;Rab5a;Ubc;Coro1a
1159	REACTOME_SURFACTANT_METABOLISM	0.932455	1	0.0400032	-0.227763	-0.60151	17	Zdhhc2;Csf2rb2;Adra2a
1160	REACTOME_SWITCHING_OF_ORIGINS_TO_A_POST_REPLICATIVE_STATE	0.000173328	0.00326103	0.518848	0.516132	1.94753	78	Cdc6;Cdt1;Mcm2;Mcm5;Orc1;Mcm3;Mcm6;Ccne1;Mcm4;Psmb6;Gmnn;Rps27a;Skp2;Uba52;Ccna2;Anapc1;Mcm7;Anapc5;Anapc11;Ccne2
1161	REACTOME_SYNAPTIC_ADHESION_LIKE_MOLECULES	0.167213	0.53322	0.135741	-0.461112	-1.28796	21	Gria1;Grin2a;Grin2d;Dlg3;Flot2;Gria3;Lrfn2;Rtn3;Flot1;Grin2b;Gria4;Grin1
1162	REACTOME_SYNDECAN_INTERACTIONS	0.218299	0.618822	0.11524	-0.411091	-1.21848	27	Tnc;Col5a1;Itga2;Thbs1;Col3a1;Col5a2;Sdc3
1163	REACTOME_SYNTHESIS_OF_ACTIVE_UBIQUITIN_ROLES_OF_E1_AND_E2_ENZYMES	0.373333	0.810016	0.113313	0.322572	1.03871	30	Ube2t;Rps27a;Cdc34;Uba52;Ube2r2;Ube2g2;Ube2b;Ube2a
1164	REACTOME_SYNTHESIS_OF_BILE_ACIDS_AND_BILE_SALTS	0.711475	1	0.052163	-0.295433	-0.825188	21	Ch25h;Slc27a2;Ncoa2;Osbpl3;Rxra
1165	REACTOME_SYNTHESIS_OF_BILE_ACIDS_AND_BILE_SALTS_VIA_7ALPHA_HYDROXYCHOLESTEROL	0.965636	1	0.0403295	-0.233053	-0.539967	11	Slc27a2;Ncoa2;Rxra;Amacr;Ncoa1
1166	REACTOME_SYNTHESIS_OF_DNA	1.03760325621342e-08	3.59611444324492e-07	0.74774	0.595509	2.38899	107	Pole;Cdc6;Cdt1;Mcm2;Mcm5;Gins2;Orc1;Mcm3;Gins1;Cdc45;Mcm6;Dna2;Ccne1;Mcm4;Pold1;Gins4;Psmb6;Pola2;Prim1;Lig1;Gmnn;Pcna;Rfc2;Pold2;Rps27a;Skp2;Rpa2;Uba52;Ccna2;Anapc1;Mcm7;Fen1;Anapc5;Anapc11;Ccne2
1167	REACTOME_SYNTHESIS_OF_GLYCOSYLPHOSPHATIDYLINOSITOL_GPI	0.901667	1	0.0420772	-0.242927	-0.648265	18	Pign;Pigq;Pigw
1168	REACTOME_SYNTHESIS_OF_IP2_IP_AND_INS_IN_THE_CYTOSOL	0.567753	0.9688	0.0649408	-0.379384	-0.914607	13	Inpp4a;Synj1;Inpp1;Inpp4b;Impa2;Inpp5a
1169	REACTOME_SYNTHESIS_OF_IP3_AND_IP4_IN_THE_CYTOSOL	0.905013	1	0.0632191	0.224728	0.693204	26	Plcz1;Inpp5b;Inppl1;Plcd4;Itpkb;Plcd1;Itpk1;Plcg1;Plcb3
1170	REACTOME_SYNTHESIS_OF_LEUKOTRIENES_LT_AND_EOXINS_EX	0.214797	0.614974	0.145516	0.477837	1.21871	13	Ltc4s;Ggt1;Cyp4f14;Cyp4b1;Cyp4f15;Abcc1
1171	REACTOME_SYNTHESIS_OF_PA	0.160858	0.523021	0.181383	0.381344	1.23747	31	Pla2g4b;Pla2g2d;Pla2g5;Liph;Gpat2;Gpd1l;Gpam;Pld2;Pla2g12a;Lpcat1;Gpat3;Acp6
1172	REACTOME_SYNTHESIS_OF_PC	0.423756	0.84355	0.0762797	-0.346345	-1.02658	27	Chat;Ache;Pcyt1b
1173	REACTOME_SYNTHESIS_OF_PE	0.875895	1	0.0599892	0.261944	0.668079	13	Etnppl;Chkb;Pcyt2;Phospho1
1174	REACTOME_SYNTHESIS_OF_PIPS_AT_THE_EARLY_ENDOSOME_MEMBRANE	0.824121	1	0.0464155	-0.279082	-0.717069	16	Mtmr12;Inpp4a;Pi4k2b;Inpp4b;Fig4;Inpp5f;Pi4k2a
1175	REACTOME_SYNTHESIS_OF_PIPS_AT_THE_GOLGI_MEMBRANE	0.473413	0.895812	0.0739901	-0.400598	-1.0103	15	Arf3;Arf1;Pi4k2b;Fig4
1176	REACTOME_SYNTHESIS_OF_PIPS_AT_THE_LATE_ENDOSOME_MEMBRANE	0.440476	0.856879	0.0959207	0.415637	1.00641	11	Pik3r4;Mtmr2;Mtm1;Pik3c2a;Pik3c3
1177	REACTOME_SYNTHESIS_OF_PIPS_AT_THE_PLASMA_MEMBRANE	0.965409	1	0.0362255	-0.192682	-0.632815	51	Pip5k1b;Arf1;Inpp4a;Synj1;Pi4k2b;Inpp4b;Pik3r6;Rufy1;Pik3r5;Mtmr1;Rab5a;Plekha5;Synj2;Pip5k1c;Plekha2;Pik3ca;Pi4k2a;Mtmr6;Pik3cb
1178	REACTOME_SYNTHESIS_OF_PROSTAGLANDINS_PG_AND_THROMBOXANES_TX	0.279236	0.701821	0.12564	0.448428	1.1437	13	Ptgds;Hpgds;Ptgr2
1179	REACTOME_SYNTHESIS_OF_PYROPHOSPHATES_IN_THE_CYTOSOL	0.759259	1	0.0653834	0.31639	0.762487	10	Ip6k3;Ppip5k2;Itpk1;Ppip5k1
1180	REACTOME_SYNTHESIS_OF_SUBSTRATES_IN_N_GLYCAN_BIOSYTHESIS	0.584962	0.986422	0.0572461	-0.269497	-0.922158	62	St8sia2;Gmds;St8sia4;Nanp;St6galnac5;St8sia1;St6gal2;Gne;St8sia3;Hk1;St3gal2;St8sia5;St8sia6;Nus1;Nagk
1181	REACTOME_SYNTHESIS_OF_VERY_LONG_CHAIN_FATTY_ACYL_COAS	0.969697	1	0.0391956	-0.203763	-0.556869	20	Acsl4;Elovl4;Acsl1
1182	REACTOME_SYNTHESIS_SECRETION_AND_DEACYLATION_OF_GHRELIN	0.124361	0.45798	0.16318	-0.549339	-1.3627	14	Pcsk1;Ache;Crhr2;Igf1;Ghrl
1183	REACTOME_SYNTHESIS_SECRETION_AND_INACTIVATION_OF_GLUCAGON_LIKE_PEPTIDE_1_GLP_1	0.156729	0.514744	0.143759	-0.532515	-1.32096	14	Grp;Pcsk1;Gnb1;Tcf7l2;Pax6
1184	REACTOME_S_PHASE	2.83565103698777e-06	7.94585620364445e-05	0.627257	0.491031	2.08437	148	Pole;Cdc6;Cdt1;Mcm2;Mcm5;Gins2;Orc1;Mcm3;Gins1;Esco2;Cdc45;Mcm6;Dna2;Ccne1;Mcm4;Pold1;Gins4;Psmb6;E2f1;Pola2;Prim1;Lig1;Gmnn;Pcna;Rfc2;Pold2;Rps27a;Cdc25a;Skp2;Rpa2;Uba52;Ccna2;Anapc1;Mcm7;Fen1;Anapc5;Anapc11
1185	REACTOME_TAK1_DEPENDENT_IKK_AND_NF_KAPPA_B_ACTIVATION	0.475543	0.898552	0.0992333	0.282184	0.967931	42	Nkiras2;Ager;Ube2v1;Tab1;Rps27a;Uba52;S100b;Nlrx1;Irak2;Rela;Traf2;Traf6;Nfkbia;Irak1;Tifa;Ripk2;Ikbip;Lrrc14
1186	REACTOME_TBC_RABGAPS	0.566757	0.9688	0.0891647	0.2648	0.910229	43	Ulk1;Tbc1d2;Sytl1;Map1lc3b;Gabarap;Rab7b;Tbc1d20;Tbc1d10a;Gga1;Rab33b;Tbc1d14;Tbc1d15;Gga3;Tbc1d13
1187	REACTOME_TCF_DEPENDENT_SIGNALING_IN_RESPONSE_TO_WNT	0.491275	0.916444	0.0601186	-0.253588	-0.981554	170	Sfrp2;Rspo3;Rspo1;Wif1;Dkk2;Lgr5;Wnt4;Pip5k1b;Sfrp1;Tnks;Wnt1;H3f4;Hecw1;Usp34;Gsk3b;Fzd1;Fzd5;Tnks2;Ppp2r1b;Myc;Rspo2;Cxxc4;Tle4
1188	REACTOME_TCR_SIGNALING	0.0490463	0.273419	0.321776	0.329473	1.30688	96	Cd3e;Cd3g;Cd101;Cd247;Psmb6;Cd3d;Ube2v1;Lat;Ptpn22;Rps27a;Card11;Cdc34;Grap2;H2-Aa;Uba52
1189	REACTOME_TELOMERE_C_STRAND_LAGGING_STRAND_SYNTHESIS	0.0041371	0.0495324	0.407018	0.585578	1.92278	34	Chtf18;Dna2;Dscc1;Pold1;Pola2;Prim1;Lig1;Pcna;Rfc2;Pold2;Rpa2;Fen1;Blm;Tinf2
1190	REACTOME_TELOMERE_C_STRAND_SYNTHESIS_INITIATION	0.577566	0.977704	0.0808589	0.357192	0.911005	13	Pola2;Prim1;Tinf2;Prim2;Pot1a
1191	REACTOME_TELOMERE_EXTENSION_BY_TELOMERASE	0.403279	0.831741	0.0799859	-0.360408	-1.02381	23	Ccna1;Pif1;Nop10;Terf2ip;Shq1
1192	REACTOME_TELOMERE_MAINTENANCE	0.0130094	0.114223	0.38073	0.411107	1.5766	81	H4c8;Chtf18;Dna2;Rtel1;Dscc1;Pold1;H4c11;H2ac7;Pola2;Prim1;Lig1;Pcna;Rfc2;H4c4;Pold2;Polr2i;Tert;Rpa2;Polr2d;Ccna2;Fen1;H2aj;Polr2f;Blm;Tinf2;Polr2k;H4c12
1193	REACTOME_TERMINATION_OF_O_GLYCAN_BIOSYNTHESIS	0.487136	0.9126	0.0725352	-0.416213	-1.00339	13	Muc3a;St3gal2;Muc15;St3gal3;St3gal1
1194	REACTOME_TERMINATION_OF_TRANSLESION_DNA_SYNTHESIS	0.0909091	0.378884	0.245042	0.418523	1.37792	32	Pole;Pold1;Pcna;Rfc2;Pold2;Rps27a;Rpa2;Uba52
1195	REACTOME_TGFBR3_EXPRESSION	0.528061	0.944914	0.0894367	0.319152	0.93877	21	Hells;Tcf3;Mycn
1196	REACTOME_TGFBR3_PTM_REGULATION	0.830156	1	0.0476387	-0.300297	-0.707456	12	Timp2;Aph1c;Mmp14;Timp1
1197	REACTOME_TGF_BETA_RECEPTOR_SIGNALING_ACTIVATES_SMADS	0.817204	1	0.0691198	0.222746	0.774246	46	Ppp1r15a;Stub1;Rps27a;Ltbp3;Itgb5;Uba52
1198	REACTOME_TGF_BETA_RECEPTOR_SIGNALING_IN_EMT_EPITHELIAL_TO_MESENCHYMAL_TRANSITION	0.933333	1	0.0585938	0.224918	0.609075	16	Rps27a;Uba52;Tgfbr2;Tgfb1;F11r;Smurf1;Rhoa;Prkcz;Pard3;Pard6a;Tgfbr1
1199	REACTOME_THE_CANONICAL_RETINOID_CYCLE_IN_RODS_TWILIGHT_VISION	0.838554	1	0.0625237	0.275345	0.713237	14	Hsd17b1;Rbp1
1200	REACTOME_THE_CRY_PER_KINASE_COMPLEX_REPRESSES_TRANSACTIVATION_BY_THE_BMAL_CLOCK_ARNTL_CLOCK_COMPLEX	1	1	0.0383206	-0.166331	-0.412602	14	Per2;Csnk1d
1201	REACTOME_THE_NLRP3_INFLAMMASOME	0.966587	1	0.0553643	0.212272	0.56312	15	Hmox1;Rela;Txnip;P2rx7
1202	REACTOME_THE_PHOTOTRANSDUCTION_CASCADE	0.187602	0.564091	0.126876	-0.431638	-1.24807	25	Pde6b;Calm1;Slc24a1;Ppef1;Gucy2f;Gnb1;Prkca;Guca1b;Metap1;Camkmt;Fnta;Rho;Gnb5
1203	REACTOME_THE_ROLE_OF_GTSE1_IN_G2_M_PROGRESSION_AFTER_G2_CHECKPOINT	0.98538	1	0.0640704	0.169753	0.613574	59	Gtse1;Psmb6;Rps27a
1204	REACTOME_THE_ROLE_OF_NEF_IN_HIV_1_REPLICATION_AND_DISEASE_PATHOGENESIS	0.650131	1	0.0793435	0.277255	0.885416	29	Ap1m2;Cd247;Cd8b1
1205	REACTOME_THROMBIN_SIGNALLING_THROUGH_PROTEINASE_ACTIVATED_RECEPTORS_PARS	0.642973	1	0.0561767	-0.29587	-0.88517	29	Gna14;F2rl3;Gng2;Mapk1;Gnb1;Gng7;Gnb4;F2r
1206	REACTOME_THROMBOXANE_SIGNALLING_THROUGH_TP_RECEPTOR	0.667763	1	0.0552496	-0.308371	-0.869012	22	Gna14;Gng2;Gnb1;Gng7;Gnb4
1207	REACTOME_TICAM1_DEPENDENT_ACTIVATION_OF_IRF3_IRF7	0.644391	1	0.0751182	0.339958	0.867052	13	Rps27a;Uba52;Irf3;Traf3
1208	REACTOME_TICAM1_RIP1_MEDIATED_IKK_COMPLEX_RECRUITMENT	0.756824	1	0.0689567	0.271513	0.78345	19	Ube2v1;Rps27a;Uba52
1209	REACTOME_TICAM1_TRAF6_DEPENDENT_INDUCTION_OF_TAK1_COMPLEX	0.752381	1	0.0672065	0.320977	0.777202	11	Tab1;Rps27a;Uba52
1210	REACTOME_TIE2_SIGNALING	0.974684	1	0.0577309	0.203687	0.558401	17	Grb7;Nras;Hras;Tek
1211	REACTOME_TIGHT_JUNCTION_INTERACTIONS	0.488333	0.913544	0.0709609	-0.371878	-0.992377	18	Cldn23;Cldn3;Cldn1
1212	REACTOME_TNFR1_INDUCED_NF_KAPPA_B_SIGNALING_PATHWAY	0.75	1	0.0745501	0.249966	0.817109	33	Tab1;Rps27a;Otud7b;Uba52;Usp21;Rack1;Tnfrsf1a;Traf2;Rnf31;Sharpin;Rbck1;Usp2
1213	REACTOME_TNFR1_INDUCED_PROAPOPTOTIC_SIGNALING	0.894602	1	0.0625237	0.23408	0.715319	25	Otud7b;Usp21;Tnfrsf1a;Traf2;Rnf31;Sharpin;Rbck1;Usp2;Fadd;Mib2
1214	REACTOME_TNFR2_NON_CANONICAL_NF_KB_PATHWAY	0.379939	0.81628	0.120985	0.268336	1.02907	81	Tnfrsf17;Ltb;Tnfrsf13c;Psmb6;Cd40lg;Cd27;Rps27a;Tnfsf13;Tnfrsf12a;Tnfrsf13b;Uba52;Tnfsf14;Traf3
1215	REACTOME_TNFS_BIND_THEIR_PHYSIOLOGICAL_RECEPTORS	0.55082	0.962108	0.0642141	-0.328327	-0.932681	23	Tnfrsf8;Edar;Tnfrsf9;Tnfsf11;Eda;Tnfsf9;Tnfrsf11b;Tnfsf8;Lta
1216	REACTOME_TNF_RECEPTOR_SUPERFAMILY_TNFSF_MEMBERS_MEDIATING_NON_CANONICAL_NF_KB_PATHWAY	0.23038	0.631361	0.144631	0.434117	1.19012	17	Ltb;Tnfrsf13c;Cd40lg;Tnfrsf12a;Tnfsf14;Traf3
1217	REACTOME_TNF_SIGNALING	0.3207	0.753876	0.130106	0.302593	1.08277	57	Ulk1;Stub1;Smpd2;Tab1;Rps27a;Otud7b;Uba52;Sppl2b;Usp21;Rack1;Tnfrsf1a;Traf2;Rnf31;Smpd3;Sharpin;Nsmaf;Rbck1;Usp2;Fadd;Otulin
1218	REACTOME_TOLL_LIKE_RECEPTOR_9_TLR9_CASCADE	0.870451	1	0.0374584	-0.214473	-0.778273	105	Dusp4;Rps6ka2;Rps6ka3;Mapk8;Tab3;Ppp2r1b;Map2k4;Mapk1;Nod2;Peli1;Vrk3;Irf7;Usp18;Ikbkg;Creb1;Tlr9;Map2k6;Mapk10;Ppp2r5d;Mapk14;Tnip2;Map2k1;Ppp2ca;Btrc;Cul1;Tab2;Dusp6;Usp14;Ikbkb;Casp8
1219	REACTOME_TOLL_LIKE_RECEPTOR_CASCADES	0.854054	1	0.0348652	-0.212716	-0.814882	154	Dusp4;Cd36;Dnm3;Rps6ka2;Rps6ka3;Mapk8;Tab3;Irak3;Ppp2r1b;Map2k4;Lbp;Mapk1;Socs1;Nod2;Hsp90b1;Tlr3;Peli1;Vrk3;Irf7;Usp18;Ikbkg;Creb1;Tlr9;Map2k6;Gsdme;Mapk10;Ppp2r5d;Ptpn4;Mapk14;Tnip2;Map2k1;Ppp2ca;Btrc;Cul1;Tank;Tab2;Dusp6;Usp14;Ikbkb;Casp8;Optn
1220	REACTOME_TOLL_LIKE_RECEPTOR_TLR1_TLR2_CASCADE	0.725547	1	0.0459538	-0.23653	-0.858079	104	Dusp4;Cd36;Rps6ka2;Rps6ka3;Mapk8;Tab3;Irak3;Ppp2r1b;Map2k4;Mapk1;Socs1;Nod2;Peli1;Vrk3;Usp18;Ikbkg;Creb1;Map2k6;Mapk10;Ppp2r5d;Mapk14;Tnip2;Map2k1;Ppp2ca;Btrc;Cul1;Tab2;Dusp6;Usp14;Ikbkb;Casp8
1221	REACTOME_TP53_REGULATES_METABOLIC_GENES	0.361446	0.796591	0.123842	0.270528	1.02636	79	Sesn2;Cox4i1;Cox6b2;Cox7a1;Cox6a2;Ddit4;Trp63;Cox4i2;Cox7c;Cox5b;Cox6a1;Lamtor3;Lamtor4;Rragd;Lamtor1;Cox7a2l;Prkab1;Sesn1;Cox7a2;Lamtor2;Cox6c;Ndufa4;Tnrc6c;Akt1
1222	REACTOME_TP53_REGULATES_TRANSCRIPTION_OF_ADDITIONAL_CELL_CYCLE_GENES_WHOSE_EXACT_ROLE_IN_THE_P53_PATHWAY_REMAIN_UNCERTAIN	0.683673	1	0.0755015	0.287251	0.844936	21	Cnot9;Btg2;Cnot7;Plk3;Cnot6;Cnot3;Rgcc
1223	REACTOME_TP53_REGULATES_TRANSCRIPTION_OF_CASPASE_ACTIVATORS_AND_CASPASES	0.678571	1	0.0723571	0.340636	0.824804	11	Pidd1;Trp63
1224	REACTOME_TP53_REGULATES_TRANSCRIPTION_OF_CELL_CYCLE_GENES	0.0193614	0.150881	0.352488	0.443747	1.55463	49	E2f7;E2f8;Ccne1;Cnot9;E2f1;Btg2;Pcna;Ccna2;Bax;Cnot7;Plk3;Pcbp4;Ccne2;Ccnb1
1225	REACTOME_TP53_REGULATES_TRANSCRIPTION_OF_CELL_DEATH_GENES	0.462366	0.883796	0.100279	0.29638	0.990502	38	Pidd1;Pmaip1;Trp53inp1;Bbc3;Rabggtb;Trp63;Ndrg1;Trp53bp2;Bax
1226	REACTOME_TP53_REGULATES_TRANSCRIPTION_OF_DNA_REPAIR_GENES	0.0828402	0.366103	0.271289	0.385853	1.40142	61	Chek1;Brca1;Ddb2;Polr2i;Fanci;Gtf2h4;Polr2d;Mdc1;Rad51d;Polr2f;Fancc;Polr2k;Polr2j;Ercc2;Ssrp1;Ell;Mnat1;Cdk7;Nelfb;Nelfa;Gtf2h3;Eloa;Ccnk;Polr2h;Polr2g;Fos;Polr2l;Cdk9;Pms2;Ctdp1;Polr2a;Polr2c;Supt5;Polr2e;Cdk13
1227	REACTOME_TP53_REGULATES_TRANSCRIPTION_OF_GENES_INVOLVED_IN_CYTOCHROME_C_RELEASE	0.138958	0.489574	0.188204	0.453358	1.30816	19	Pmaip1;Trp53inp1;Bbc3;Trp63;Trp53bp2;Bax
1228	REACTOME_TP53_REGULATES_TRANSCRIPTION_OF_GENES_INVOLVED_IN_G1_CELL_CYCLE_ARREST	0.0394888	0.245315	0.321776	0.614769	1.59246	14	E2f7;E2f8;Ccne1;E2f1;Ccna2;Pcbp4;Ccne2;Cdkn1a;Zfp385a
1229	REACTOME_TP53_REGULATES_TRANSCRIPTION_OF_GENES_INVOLVED_IN_G2_CELL_CYCLE_ARREST	0.985075	1	0.0564118	0.183143	0.515408	18	Pcna;Bax;Ccnb1;Zfp385a
1230	REACTOME_TP53_REGULATES_TRANSCRIPTION_OF_SEVERAL_ADDITIONAL_CELL_DEATH_GENES_WHOSE_SPECIFIC_ROLES_IN_P53_DEPENDENT_APOPTOSIS_REMAIN_UNCERTAIN	0.725557	1	0.0533478	-0.332821	-0.802354	13	Bcl2l14;Trp73
1231	REACTOME_TRAF3_DEPENDENT_IRF_ACTIVATION_PATHWAY	0.729412	1	0.0681513	0.312977	0.784474	12	Mavs;Irf3;Traf3
1232	REACTOME_TRAF6_MEDIATED_INDUCTION_OF_TAK1_COMPLEX_WITHIN_TLR4_COMPLEX	0.439506	0.856257	0.0982123	0.377628	1.02261	16	Cd14;Tab1;Rps27a;Uba52
1233	REACTOME_TRAF6_MEDIATED_IRF7_ACTIVATION	0.994889	1	0.0385579	-0.185831	-0.460975	14	Ifih1;Irf7;Tank;Ep300
1234	REACTOME_TRAF6_MEDIATED_IRF7_ACTIVATION_IN_TLR7_8_OR_9_SIGNALING	0.699284	1	0.0709609	0.326155	0.831847	13	Ube2v1;Rps27a;Uba52;Irak4;Traf6;Irak1
1235	REACTOME_TRAF6_MEDIATED_NF_KB_ACTIVATION	0.283163	0.704964	0.129443	0.383524	1.12812	21	Nkiras2;Ager;Mavs;S100b;Rela;Traf2;Traf6;Nfkbia
1236	REACTOME_TRAFFICKING_AND_PROCESSING_OF_ENDOSOMAL_TLR	0.939341	1	0.0419926	-0.259137	-0.610487	12	Hsp90b1;Tlr3;Tlr9
1237	REACTOME_TRAFFICKING_OF_AMPA_RECEPTORS	0.0303562	0.205021	0.352488	-0.536661	-1.62792	31	Camk2d;Gria1;Prkcg;Epb41l1;Prkcb;Akap5;Nsf;Gria3;Camk2a;Grip1;Cacng3;Prkca;Cacng4;Ap2a2;Gria4;Gria2;Camk2g
1238	REACTOME_TRAFFICKING_OF_GLUR2_CONTAINING_AMPA_RECEPTORS	0.0708402	0.338031	0.216543	-0.556202	-1.4689	17	Gria1;Prkcg;Prkcb;Nsf;Gria3;Grip1;Prkca;Ap2a2;Gria4;Gria2
1239	REACTOME_TRANSCRIPTIONAL_ACTIVATION_OF_MITOCHONDRIAL_BIOGENESIS	0.516279	0.937532	0.0646485	-0.292424	-0.971573	54	Calm1;Tbl1xr1;Usp46;Tbl1x;Mterf1b;Med1;Ncoa2;Rxra;Camk4;Creb1;Helz2;Crtc1;Ncor1;Ncoa1;Tfam;Mterf1a;Pprc1;Ppargc1a;Ppargc1b;Gabpa;Tgs1;Atf2
1240	REACTOME_TRANSCRIPTIONAL_ACTIVITY_OF_SMAD2_SMAD3_SMAD4_HETEROTRIMER	0.860283	1	0.041488	-0.22634	-0.741094	50	Stat1;Trim33;Ski;Myc;Mapk1;Ccnt1;Ep300;Junb;Tgif2;Usp9x;Ncor1;Ubc;Smad4;Smurf2;Ccnc;Parp1;Nedd4l;Serpine1;Tfdp1;Col1a2;Cdkn2b
1241	REACTOME_TRANSCRIPTIONAL_AND_POST_TRANSLATIONAL_REGULATION_OF_MITF_M_EXPRESSION_AND_ACTIVITY	0.147193	0.494522	0.1396	-0.375032	-1.26159	57	Mc4r;Mc3r;Zic1;Gsk3b;Eef1e1;Tnfsf11;Akt3;Mapk1
1242	REACTOME_TRANSCRIPTIONAL_REGULATION_BY_E2F6	0.0853994	0.368758	0.257206	0.416534	1.36771	34	Rad51;Chek1;Rrm2;E2f1;Brca1
1243	REACTOME_TRANSCRIPTIONAL_REGULATION_BY_MECP2	0.00448996	0.0523299	0.407018	-0.495771	-1.68963	61	Crh;Oprm1;Oprk1;Calm1;Camk2d;Gad2;Trpc3;Grin2a;Met;Tbl1xr1;Tbl1x;Pvalb;Camk2a;Gad1;Ago2;Camk4;Creb1;Grin2b;Ptpn4;Rbfox1;Bdnf;Ncor1;Gria2;Pparg;Camk2g;Hdac2
1244	REACTOME_TRANSCRIPTIONAL_REGULATION_BY_NPAS4	0.0548589	0.290157	0.24134	-0.468788	-1.44398	33	Syt10;Ret;Iqsec3;Mapk1;Ago2;Cdk5r1;Arnt2;Rest;Bdnf;Maged1
1245	REACTOME_TRANSCRIPTIONAL_REGULATION_BY_RUNX1	1	1	0.0774768	0.166183	0.723684	175	H4c8;Blk;Cbx2;H4c11;H2ac7;Psmb6;Ctla4;Myl9;H4c4;Gata2;H3c4;Rps27a;Tcf3;Gata3;Smarcd2;Actl6a;Ctsk;Uba52;Itga2b;H2aj;Kat2b;Pf4;Cldn5;Gpam;H4c12;Ctsl;Phc1;Phc2;Scmh1;Abl1;Ccnd3;Setd1a
1246	REACTOME_TRANSCRIPTIONAL_REGULATION_BY_RUNX2	0.836257	1	0.0395172	-0.219733	-0.794454	99	Ar;Bmp2;Esr1;Itgbl1;Ccnd1;Zfp521;Gsk3b;Stat1;Ucma;Akt3;Mapk1;Smad1;Dlx5;Wwp1;Yap1;Lgals3;Psmd1;Rb1;Psmc3;Cul1
1247	REACTOME_TRANSCRIPTIONAL_REGULATION_BY_RUNX3	0.905775	1	0.0701132	0.197305	0.768067	86	Cdkn2a;Psmb6;Rorc;Rps27a;Ccn2;Hes1;Uba52;Itgal;Kat2b;Jag1;Lef1;Tcf7l1;Cdkn1a;Brd2;Tead3;Tead2;Src;Maml1;Sem1
1248	REACTOME_TRANSCRIPTIONAL_REGULATION_BY_SMALL_RNAS	0.0252325	0.18452	0.352488	0.410837	1.49951	63	H4c8;H4c11;H2ac7;Sec13;H4c4;H3c4;Aaas;Polr2i;Polr2d;Nup210;H2aj;Nup188;Polr2f;Polr2k;H4c12;Polr2j;Nup107;Seh1l;Nup133;Nup155;Nup85;Nup62;Nup153;H2az2;H3f3b;H2bc8;H2bc21;Polr2h;Polr2g;Polr2l;H2bc6
1249	REACTOME_TRANSCRIPTIONAL_REGULATION_BY_THE_AP_2_TFAP2_FAMILY_OF_TRANSCRIPTION_FACTORS	0.360447	0.79649	0.0845557	-0.353424	-1.0709	30	Tfap2c;Esr1;Tfap2d
1250	REACTOME_TRANSCRIPTIONAL_REGULATION_BY_TP53	0.000724461	0.0120774	0.477271	0.316739	1.48922	345	E2f7;Pou4f1;E2f8;Rmi2;Cdkn2a;Exo1;Pidd1;Sesn2;Chek1;Dna2;Ccne1;Cox4i1;Cnot9;Pmaip1;E2f1;Trp53inp1;Bbc3;Cox6b2;Cox7a1;Ing5;Btg2;Mapk11;Cox6a2;Ddit4;Brca1;Kmt5a;Pcna;Rfc2;Rabggtb;Trp63;Rps27a;Cox4i2;Ccng1;Ddb2;Tpx2;Brpf3;Polr2i;Fanci;Gtf2h4;Rpa2;Ndrg1;Pip4k2c;Cox7c;Prdm1;Uba52;Mapkapk5;Trp53bp2;Polr2d;Ccna2;Bax;Cox5b;Cox6a1;Ppp1r13l;Cnot7;Taf15;Plk3;Mdc1;Lamtor3;Pcbp4;Ccne2;Rad51d;Polr2f;Lamtor4;Fa…
1251	REACTOME_TRANSCRIPTIONAL_REGULATION_BY_VENTX	0.643979	1	0.0799859	0.254579	0.85736	37	Cdkn2a;Anapc1;Anapc5;Anapc11;Cebpb;Lef1;Rela;Ehmt2;Tnrc6c;Ago1;Anapc16;Ehmt1;Cdc26;Cdc16;Anapc2;Ago4
1252	REACTOME_TRANSCRIPTIONAL_REGULATION_OF_BROWN_AND_BEIGE_ADIPOCYTE_DIFFERENTIATION	0.307568	0.734406	0.0940503	-0.380081	-1.13172	28	Cidea;Mta3;Usp46;Smad1;Rxra;Rbbp7;Zfp423;Ncoa1;Pparg;Hdac2;Smad4;Ppargc1a;Ppargc1b
1253	REACTOME_TRANSCRIPTIONAL_REGULATION_OF_GRANULOPOIESIS	0.0771277	0.35187	0.266351	0.407823	1.42169	47	Gfi1;H4c8;H4c11;H2ac7;E2f1;Cebpa;H4c4;Gata2;H3c4;H2aj;Csf3r;Cebpb;Lef1;H4c12;Cdkn1a
1254	REACTOME_TRANSCRIPTIONAL_REGULATION_OF_PLURIPOTENT_STEM_CELLS	0.935484	1	0.0587186	0.210046	0.606087	19	Tdgf1;Hif3a
1255	REACTOME_TRANSCRIPTIONAL_REGULATION_OF_WHITE_ADIPOCYTE_DIFFERENTIATION	0.369985	0.806636	0.0793435	-0.301337	-1.06007	78	Cd36;Egr2;Nr2f2;Wnt1;Ebf1;Tbl1xr1;Tbl1x;Klf5;Wnt10b;Zfp467;Med1;Lpl;Ncoa2;Med28;Cdk19;Rxra;Fam120b;Med14;Helz2;Med19;Ep300;Ncor1;Med30;Srebf2;Ncoa1;Pparg
1256	REACTOME_TRANSCRIPTION_COUPLED_NUCLEOTIDE_EXCISION_REPAIR_TC_NER	0.0143234	0.123293	0.38073	0.412188	1.54566	76	Pole;Pold1;Lig1;Pcna;Rfc2;Pold2;Rps27a;Cops7b;Polr2i;Gtf2h4;Rpa2;Uba52;Polr2d;Xrcc1;Polr2f;Ercc8;Polk;Ercc5;Polr2k;Polr2j;Ercc2;Cul4a;Rpa3;Xpa;Ell;Mnat1;Cdk7;Rfc3;Cops8;Zfp830;Gtf2h3;Polr2h;Polr2g;Polr2l
1257	REACTOME_TRANSCRIPTION_OF_E2F_TARGETS_UNDER_NEGATIVE_CONTROL_BY_DREAM_COMPLEX	0.0769231	0.35187	0.257206	0.502866	1.45102	19	Cdc6;E2f1;Pcna;Cdc25a
1258	REACTOME_TRANSCRIPTION_OF_E2F_TARGETS_UNDER_NEGATIVE_CONTROL_BY_P107_RBL1_AND_P130_RBL2_IN_COMPLEX_WITH_HDAC1	0.249383	0.653274	0.13649	0.438425	1.18725	16	E2f1;Ccna2;Lin54;Mybl2;Cdk1;E2f4;E2f5;Lin52
1259	REACTOME_TRANSCRIPTION_OF_THE_HIV_GENOME	0.326347	0.760707	0.130777	0.28689	1.0598	68	Polr2i;Gtf2h4;Polr2d;Taf15;Polr2f;Polr2k;Polr2j;Ercc2;Taf11;Ssrp1;Taf5;Ell;Mnat1;Taf9b;Cdk7;Taf7l;Gtf2a2;Nelfb;Nelfa;Gtf2e2;Gtf2h3;Eloa;Ccnk;Polr2h;Polr2g;Polr2l;Cdk9;Ctdp1;Polr2a;Polr2c;Supt5;Polr2e
1260	REACTOME_TRANSFERRIN_ENDOCYTOSIS_AND_RECYCLING	0.94382	1	0.0382417	-0.215941	-0.633419	26	Atp6v1c2
1261	REACTOME_TRANSLATION	4.27761930434179e-07	1.22470100517786e-05	0.674963	0.405619	1.87012	284	Fau;Rps21;Rpl37a;Rps29;Gars;Rps28;Cars2;Rps16;Rpl8;Aars2;Rpl13a;Rplp2;Rps23;Rps27a;Rps26;Rpl13;Mrpl34;Rpl36;Rps9;Rpl35a;Rpl28;Rplp1;Rpl37;Rpl12;Rpl30;Rpl22;Mrpl28;Rps15;Rpl18a;Rpl7a;Eral1;Rps27;Rpl15;Rps19;Rps14;Rpl31;Rps13;Rps2;Rps12;Rpl36al;Rps18;Rpl23;Rpl18;Uba52;Rpl11;Rps17;Eif4b;Rpl22l1;Rpl23a;Rpl38;Rpl39;Mrps26;Rpl27;Rpl5;Rps7;Rpl32;Rps3;Mrpl12;Vars2;Mrpl4;Mrpl57;Rpl36a;Mrpl54;Rpl14;Rpl34;R…
1262	REACTOME_TRANSLATION_OF_REPLICASE_AND_ASSEMBLY_OF_THE_REPLICATION_TRANSCRIPTION_COMPLEX	0.455847	0.875147	0.0940503	0.390783	0.99668	13	Map1lc3b;Pik3r4;Chmp4c;Chmp6;Chmp4b;Pik3c3;Becn1;Iscu
1263	REACTOME_TRANSLATION_OF_SARS_COV_1_STRUCTURAL_PROTEINS	0.959612	1	0.0377705	-0.204466	-0.611711	29	Gsk3b;Parp14;St3gal2;Parp10;St3gal3;St3gal1;Ubc;Sumo1;Parp9;Parp6
1264	REACTOME_TRANSLATION_OF_SARS_COV_2_STRUCTURAL_PROTEINS	0.988131	1	0.0646485	0.179145	0.648413	60	Mgat4b;Rps27a;Ost4;Uba52;St6galnac2;Edem2;Zdhhc9;Golga7;Tmem258;Zdhhc8;Man1b1
1265	REACTOME_TRANSLESION_SYNTHESIS_BY_POLH	0.0705096	0.337677	0.287805	0.529928	1.52911	19	Pcna;Rfc2;Rps27a;Sprtn;Rpa2;Uba52;Rpa3;Nploc4;Rfc3
1266	REACTOME_TRANSLESION_SYNTHESIS_BY_POLK	0.0289746	0.20084	0.352488	0.617739	1.69351	17	Mad2l2;Pcna;Rfc2;Rps27a;Rpa2;Uba52;Polk;Rpa3;Rev1;Rfc3
1267	REACTOME_TRANSLESION_SYNTHESIS_BY_Y_FAMILY_DNA_POLYMERASES_BYPASSES_LESIONS_ON_DNA_TEMPLATE	0.066313	0.332069	0.287857	0.435235	1.47193	39	Pole;Pold1;Mad2l2;Pcna;Rfc2;Pold2;Rps27a;Sprtn;Rpa2;Uba52
1268	REACTOME_TRANSLOCATION_OF_SLC2A4_GLUT4_TO_THE_PLASMA_MEMBRANE	0.0508982	0.275856	0.321776	-0.421384	-1.44387	64	Prkaa2;Lnpep;Calm1;Tubb2b;Tuba1b;Tubb2a;Rab11a;Kifap3;Kif3b;Tuba1c;Tuba8;Tuba3a;Tubb6;Actg1;Sfn;Tubb4b;Ralgapa2;Prkag2;Tubb3;Tuba4a;Actb;Exoc3;Rab8a;Kif3a;Myo5a;Tbc1d4;Ywhaz;Ywhah;Ywhab;Ralgapb;Ywhae;Tuba1a;Exoc8;Ywhag;Prkab2;Rala;Ywhaq
1269	REACTOME_TRANSMISSION_ACROSS_CHEMICAL_SYNAPSES	2.58215971633143e-16	4.85814906629784e-14	1.0377	-0.584117	-2.35584	239	Chrna2;Slc5a7;Kcnj5;Slc18a3;Chat;Slc6a3;Glra3;Nefl;Chrna3;Glra1;Dnajc5;Gabrq;Chrna5;Grik1;Glra2;Lin7a;Chrna1;Rps6ka2;Prkaa2;Gabra5;Ache;Rps6ka3;Gabrg2;Gabra1;Slc18a2;Gabbr2;Gabrb2;Calm1;Rims1;Slc1a6;Camk2d;Gad2;Gria1;Kif17;Gng2;Ncald;Prkcg;Syn2;Grin2a;Ppm1e;Kcnj6;Epb41l1;Prkacb;Prkcb;Cacnb2;Dlg2;Gnal;Nrg1;Adcy9;Grin3a;Tubb2b;Htr3a;Cacna1e;Gabra3;Akap5;Rasgrf1;Tuba1b;Grik3;Erbb4;Gabrg3;Chrna4;Slc6…
1270	REACTOME_TRANSPORT_OF_BILE_SALTS_AND_ORGANIC_ACIDS_METAL_IONS_AND_AMINE_COMPOUNDS	0.424288	0.84355	0.0727141	-0.294604	-1.00998	63	Slc5a7;Slc6a3;Slc18a2;Rhcg;Slc5a3;Slc30a2;Slc39a10
1271	REACTOME_TRANSPORT_OF_CONNEXONS_TO_THE_PLASMA_MEMBRANE	0.0294547	0.202041	0.352488	-0.65706	-1.62991	14	Tubb2b;Tuba1b;Tubb2a;Tuba1c;Tuba8;Tuba3a;Tubb6;Tubb4b;Tubb3;Tuba4a
1272	REACTOME_TRANSPORT_OF_INORGANIC_CATIONS_ANIONS_AND_AMINO_ACIDS_OLIGOPEPTIDES	0.165689	0.533147	0.128143	-0.340742	-1.22461	87	Slc4a9;Slc17a8;Slc17a6;Slc8a1;Slc5a5;Slc9a4;Slc25a22;Calm1;Slc1a6;Slc24a3;Slc24a1;Slc6a15;Ahcyl2;Slc9a2;Slc36a4;Slc24a4
1273	REACTOME_TRANSPORT_OF_MATURE_MRNAS_DERIVED_FROM_INTRONLESS_TRANSCRIPTS	0.144772	0.492725	0.191892	0.373885	1.27293	41	Sec13;Aaas;Slbp;Cpsf1;Nup210;Nup188;Nxf1;Nup107;Seh1l;Nup133;Nup155;Nup85;Nup62;Nup153
1274	REACTOME_TRANSPORT_OF_MATURE_TRANSCRIPT_TO_CYTOPLASM	0.14759	0.494597	0.202072	0.323813	1.22852	79	Sec13;Nxf7;Aaas;Dhx38;Sarnp;Thoc1;Slbp;Cpsf1;Nup210;Nup188;Nxf1;U2af1l4;Nup107;Seh1l;Nup133;U2af2;Nup155;Nup85;Nup62;Nup153;Magoh;Nxt1;Rnps1;Srsf11;Rbm8a;Eif4a3;Srsf5;Cpsf4;Magohb;Nup50;Thoc5
1275	REACTOME_TRANSPORT_OF_THE_SLBP_DEPENDANT_MATURE_MRNA	0.055914	0.293382	0.321776	0.467022	1.53349	34	Sec13;Aaas;Slbp;Nup210;Nup188;Nxf1;Nup107;Seh1l;Nup133;Nup155;Nup85;Nup62;Nup153
1276	REACTOME_TRANSPORT_OF_VITAMINS_NUCLEOSIDES_AND_RELATED_MOLECULES	0.191083	0.571946	0.123842	-0.404955	-1.2309	32	Avp
1277	REACTOME_TRANSPORT_TO_THE_GOLGI_AND_SUBSEQUENT_MODIFICATION	0.402685	0.831741	0.0697793	-0.266174	-1.03027	170	Arf3;St8sia2;Mgat4c;Ank2;Cd55;Gria1;Cnih3;Tubb2b;Tmed2;Tuba1b;Cd59b;Sec23a;Dynll1;F8;Nsf;Man1a2;Tubb2a;Napb;Dync1i1;Man1a;Capza2;Arf1;St8sia3;Csnk1d;Rab1a;B4galt3;Tuba1c;Tuba8;Tuba3a;Cog1;Sec22a;Tubb6;Ctsc;Ank1;St8sia6;Copz1;Tubb4b;Mcfd2;Actr10;Copg2;Scfd1;Tubb3;Mia2;Tuba4a;Lman2l;Dync1li1
1278	REACTOME_TRANS_GOLGI_NETWORK_VESICLE_BUDDING	0.952381	1	0.0342688	-0.19603	-0.684839	70	Tpd52;Cltc;Ap1s3;Ap3s1;Dtnbp1;Arf1;Sh3gl2;Ap1s2;Snx2;Tpd52l1;Pum1;Hspa8;Rab5c;Necap1;Bloc1s3;Tbc1d8b;Tgoln1;Ap3b1
1279	REACTOME_TRIGLYCERIDE_BIOSYNTHESIS	0.942105	1	0.042417	-0.263511	-0.590343	10	Mogat1
1280	REACTOME_TRIGLYCERIDE_CATABOLISM	0.379898	0.81628	0.0852885	-0.433884	-1.0763	14	Prkacb;Fabp7;Ppp1ca;Gpd2
1281	REACTOME_TRIGLYCERIDE_METABOLISM	0.653722	1	0.0554793	-0.303016	-0.868581	24	Mogat1;Prkacb;Fabp7;Ppp1ca;Gpd2
1282	REACTOME_TRISTETRAPROLIN_TTP_ZFP36_BINDS_AND_DESTABILIZES_MRNA	0.649916	1	0.0573667	-0.337303	-0.86666	16	Dcp2
1283	REACTOME_TRNA_AMINOACYLATION	0.493298	0.918915	0.0962406	0.285045	0.970465	41	Gars;Cars2;Aars2;Vars2;Tars2;Lars;Iars2;Vars;Qars;Ppa2;Sars2;Aimp1;Farsa;Fars2;Aars;Cars;Sars
1284	REACTOME_TRNA_MODIFICATION_IN_THE_NUCLEUS_AND_CYTOSOL	0.752044	1	0.0739901	0.237432	0.816154	43	Lage3;Tyw1;Osgep;Trmt44;Urm1;Ctu2;Wdr4;Trmt1;Trmt11;Trp53rka;Trmt112;Pus7;Lcmt2;Trmt6
1285	REACTOME_TRNA_PROCESSING	0.949206	1	0.0699459	0.187351	0.746287	105	Sec13;Lage3;Tyw1;Aaas;Tsen54;Cpsf1;Osgep;Trmt44;Nup210;Nup188;Urm1;Ctu2;Wdr4;Rpp21;Trmt1;Trmt11;Trp53rka;Nup107;Seh1l;Nup133;Trmt112;Nup155;Nup85;Pus7;Lcmt2;Trmt6;Hsd17b10;Nup62;Pop5;Nup153;Trit1;Dus2;Trmt10c
1286	REACTOME_TRNA_PROCESSING_IN_THE_NUCLEUS	0.959184	1	0.0652353	0.192722	0.687873	56	Sec13;Aaas;Tsen54;Cpsf1;Nup210;Nup188;Rpp21;Nup107;Seh1l;Nup133;Nup155;Nup85;Nup62;Pop5;Nup153
1287	REACTOME_TRP_CHANNELS	0.0124674	0.110198	0.38073	-0.585413	-1.67806	24	Trpm8;Trpc4;Trpc3;Mlkl;Trpc6;Trpm2;Trpm4;Trpc7;Trpc5
1288	REACTOME_TRYPTOPHAN_CATABOLISM	0.228769	0.629651	0.11725	-0.523154	-1.23247	12	Kmo;Ido2;Slc36a4;Afmid;Kynu
1289	REACTOME_TURBULENT_OSCILLATORY_DISTURBED_FLOW_SHEAR_STRESS_ACTIVATES_SIGNALING_BY_PIEZO1_AND_INTEGRINS_IN_ENDOTHELIAL_CELLS	0.559618	0.9688	0.0619763	-0.308692	-0.936392	31	Stat1;Ppp2r1b;Ikbkg;Anxa2;Ppp2r2a;Capns2;Yap1;Ppp2ca;Itgb3;Pde4d;Ikbkb;Nlrp3
1290	REACTOME_UBIQUINOL_BIOSYNTHESIS	0.336516	0.770716	0.112843	0.425969	1.08642	13	Coq7;Coq3;Coq6
1291	REACTOME_UBIQUITIN_DEPENDENT_DEGRADATION_OF_CYCLIN_D	0.997347	1	0.0588438	0.136744	0.462458	39	Psmb6;Rps27a;Uba52
1292	REACTOME_UB_SPECIFIC_PROCESSING_PROTEASES	1	1	0.0272372	-0.156404	-0.59731	151	Cftr;Ccna1;Ar;Tnks;Usp34;Usp25;Tnks2;Siah2;Myc;Hif1a;Ifih1;Usp11;Rnf128;Usp18;Usp13;Ikbkg;Tomm70a;Usp47;Smad1
1293	REACTOME_UCH_PROTEINASES	0.858462	1	0.0734381	0.211532	0.784673	73	H2ac7;Psmb6;Kdm1b;Rps27a;Actl6a;Mcrs1;Uba52
1294	REACTOME_UNBLOCKING_OF_NMDA_RECEPTORS_GLUTAMATE_BINDING_AND_ACTIVATION	0.0180265	0.142333	0.352488	-0.610086	-1.70406	21	Nefl;Calm1;Camk2d;Gria1;Grin2a;Dlg2;Grin2d;Dlg3;Gria3;Camk2a
1295	REACTOME_UNFOLDED_PROTEIN_RESPONSE_UPR	0.976505	1	0.0324331	-0.184519	-0.661718	89	Wfs1;Ccl2;Dcp2;Creb3l1;Hyou1;Ssr1;Nfyb
1296	REACTOME_UNWINDING_OF_DNA	3.6983816195e-07	1.08239302064033e-05	0.674963	0.914622	2.29249	12	Mcm2;Mcm5;Gins2;Mcm3;Gins1;Cdc45;Mcm6;Mcm4;Gins4
1297	REACTOME_UPTAKE_AND_ACTIONS_OF_BACTERIAL_TOXINS	0.252006	0.657213	0.10592	-0.397852	-1.17924	27	Calm1;Sv2c;Map2k4;Stx1b;Map2k6;Hsp90ab1;Pdzd3;Snap25;Hbegf;Map2k1;Eef2
1298	REACTOME_UPTAKE_AND_FUNCTION_OF_ANTHRAX_TOXINS	0.515464	0.937532	0.0697793	-0.408752	-0.947051	11	Calm1;Map2k4;Map2k6;Map2k1
1299	REACTOME_VASOPRESSIN_REGULATES_RENAL_WATER_HOMEOSTASIS_VIA_AQUAPORINS	0.00156481	0.021924	0.45506	-0.592078	-1.85204	38	Avp;Myo5b;Aqp1;Gng2;Prkacb;Adcy9;Adcy8;Rab11fip2;Rab11a;Gnb1;Prkar2b;Gng7;Gnas;Gnb4;Adcy2
1300	REACTOME_VEGFR2_MEDIATED_CELL_PROLIFERATION	0.213689	0.614474	0.119348	-0.451232	-1.21521	19	Calm1;Prkcd;Prkcb;Rasa1;Kdr;Pdpk1;Prkca;Itpr1;Kras
1301	REACTOME_VEGFR2_MEDIATED_VASCULAR_PERMEABILITY	0.845907	1	0.0432769	-0.249161	-0.738518	27	Calm1;Pak3;Akt3;Pdpk1;Them4
1302	REACTOME_VIF_MEDIATED_DEGRADATION_OF_APOBEC3G	0.904255	1	0.0636424	0.210513	0.71154	40	Psmb6;Rps27a;Uba52;Sem1;Adrm1;Psmb1;Psmd13;Elob;Psmd8;Psmb3;Psmb7;Psma7;Psmb2;Psmc2;Eloc;Psmd7;Psmd2;Psmc4;Psmb5;Ubb;Cul5;Psma6;Rbx1;Psma2;Psmd3;Psmd11;Psma5;Psmb4;Psmd6;Psmc6;Psma1;Psmd14;Psmc1;Psma4;Psmd12;Psmc5;Psma3;Ubc;Psmc3;Psmd1
1303	REACTOME_VIRAL_MESSENGER_RNA_SYNTHESIS	0.0282547	0.198992	0.352488	0.450152	1.54409	42	Sec13;Aaas;Polr2i;Polr2d;Nup210;Nup188;Polr2f;Polr2k;Polr2j;Nup107;Seh1l;Nup133;Nup155;Nup85;Nup62;Nup153;Polr2h;Polr2g;Polr2l;Nup50;Polr2a;Polr2c;Polr2e
1304	REACTOME_VISUAL_PHOTOTRANSDUCTION	0.688988	1	0.0491928	-0.247409	-0.863301	69	Lrp2;Pde6b;Gpc3;Calm1;Abca4;Ldlr;Slc24a1;Ppef1;Apoa2;Gucy2f;Sdc3;Rbp4;Lpl
1305	REACTOME_VITAMIN_B5_PANTOTHENATE_METABOLISM	0.435443	0.850858	0.100279	0.370842	1.01665	17	Ppcdc;Dcakd;Slc5a6;Pank4;Slc25a16;Slc25a42
1306	REACTOME_VITAMIN_D_CALCIFEROL_METABOLISM	0.00132695	0.0194177	0.45506	-0.806483	-1.80676	10	Vdr;Lrp2;Cyp2r1
1307	REACTOME_VLDLR_INTERNALISATION_AND_DEGRADATION	0.962963	1	0.0571259	0.210826	0.570914	16	Rps27a;Uba52;Nr1h2;Pcsk9;Clta;Ap2s1;Nr1h3
1308	REACTOME_VOLTAGE_GATED_POTASSIUM_CHANNELS	2.61224085484031e-05	0.000593159	0.57561	-0.661731	-2.08263	40	Kcnh6;Kcnh8;Kcnc2;Kcnf1;Kcng3;Kcng1;Kcna3;Kcng2;Kcnb2;Kcnd2;Kcns1;Kcnh1;Kcnq5;Kcnd3;Kcnc4;Kcng4;Kcnh5;Kcnh7;Kcnq3;Kcna1;Kcnq1;Kcnq4;Kcna2;Kcnab2;Kcnab3;Kcnq2;Kcnc1
1309	REACTOME_VXPX_CARGO_TARGETING_TO_CILIUM	0.670492	1	0.0549074	-0.309371	-0.864121	21	Cnga2;Rab3ip;Rab11a;Exoc3;Rab8a;Rho
1310	REACTOME_WNT5A_DEPENDENT_INTERNALIZATION_OF_FZD2_FZD5_AND_ROR2	0.217839	0.618822	0.119888	-0.512427	-1.23534	13	Ror1;Cltc;Fzd5;Ror2;Wnt5a;Ap2a2
[truncated: 7 more rows]

## Sheet: SupplementC
Negative LogFC: SynGO Cellular Component ontology terms						Negative LogFC: SynGO Biological Process ontology terms						Positive LogFC: SynGO Cellular Component ontology terms						Positive LogFC: SynGO Biological Process ontology terms
[truncated: 97 more rows]

[truncated: 5 more sheets: SupplementD, SupplementE, SupplementF, SupplementG, SupplementH]
